# Supplementary material for: Mapping cortical mesoscopic networks of single spiking cortical or sub-cortical neurons
Source: eLife. 2017 Feb 4;6:e19976. doi: 10.7554/eLife.19976 (PMC5328594; doi:10.7554/eLife.19976)
Supplement: Figure 7—source data 1. — This zip archive contains all original STMTDs (*traces.txt files) from cortical cells (220) and subcortical cells (208) used in generating Figure 7B. The STMTDs are interpolated to 100 Hz (i.e. 600 time points for each cell for a 6 s period). The archive also contains (3D) coordinates from PCA distributions of the traces (*scatter.txt files) which are displayed in Figure 7B. Both traces and PCA coordinates can be viewed independently. DOI: http://dx.doi.org/10.7554/eLife.19976.020 [file elife-19976-fig7-data1.zip]

Archive with 4 entries (4 files):
- 7sd/7sd1-STMTDs_cortical_scatter.txt
- 7sd/7sd2-STMTDs_cortical_traces.txt
- 7sd/7sd3-STMTDs_subcortical_scatter.txt
- 7sd/7sd4-STMTDs_subcortical_traces.txt
