# Supplementary material for: Mapping cortical mesoscopic networks of single spiking cortical or sub-cortical neurons
Source: eLife. 2017 Feb 4;6:e19976. doi: 10.7554/eLife.19976 (PMC5328594; doi:10.7554/eLife.19976)
Supplement: Figure 7—source data 1. — This zip archive contains all original STMTDs (*traces.txt files) from cortical cells (220) and subcortical cells (208) used in generating Figure 7B. The STMTDs are interpolated to 100 Hz (i.e. 600 time points for each cell for a 6 s period). The archive also contains (3D) coordinates from PCA distributions of the traces (*scatter.txt files) which are displayed in Figure 7B. Both traces and PCA coordinates can be viewed independently. DOI: http://dx.doi.org/10.7554/eLife.19976.020 [file elife-19976-fig7-data1.zip › 7sd/7sd1-STMTDs_cortical_scatter.txt]

-4.349885059496779505e+00 -2.604753992239334792e-01 -8.163836614379883505e-01
-2.942605448085121367e+00 -8.201967214638554715e-01 3.042191264767345249e+00
-6.096431060151082271e+00 6.891420048459098169e-01 1.334603248840565470e+00
-5.531695722677706151e+00 6.257105697636773378e-01 1.524365317646986018e+00
-3.663032040894307784e+00 -9.548405150277543552e-01 3.242215215652525018e+00
-5.003535606535630897e+00 -1.695535059313657555e-02 1.045559201740601241e+00
-6.333351516872674836e+00 1.909296840454579147e+00 1.057376964735049940e+00
-3.497101440064416700e+00 -4.847483720847123312e-01 5.797084012238609141e-01
-5.568211896299914976e+00 7.673167838481398384e-01 1.368034566901898064e+00
-2.853441916040722948e+00 -1.289753556122791300e+00 2.601739362322195603e+00
-4.090927963567282610e+00 -2.136678731533110387e-01 2.133867053550120740e+00
-5.520758514229493485e+00 6.614797653655331011e-01 1.165772698898893678e+00
-5.003535606535630897e+00 -1.695535059313657555e-02 1.045559201740601241e+00
-6.333351516872674836e+00 1.909296840454579147e+00 1.057376964735049940e+00
-3.497101440064416700e+00 -4.847483720847123312e-01 5.797084012238609141e-01
-5.568211896299914976e+00 7.673167838481398384e-01 1.368034566901898064e+00
-2.853441916040722948e+00 -1.289753556122791300e+00 2.601739362322195603e+00
-4.090927963567282610e+00 -2.136678731533110387e-01 2.133867053550120740e+00
-5.520758514229493485e+00 6.614797653655331011e-01 1.165772698898893678e+00
-2.190597380985487064e+00 -3.214468588019196993e+00 -3.705810537341480693e-01
-5.077489892761928303e+00 -1.234312552206781932e+00 1.019848672846234372e+00
-3.573635373270752869e+00 -3.720535478666677776e-01 3.278328820238532337e+00
-5.246964322131590919e+00 9.637524946746931498e-01 2.207721893624385423e+00
-4.776326671275882063e+00 1.222516018322935327e+00 1.608304063800495065e+00
-5.453066203755416730e+00 -5.562843620550916857e-01 1.587130483280942528e+00
-3.798366260369127279e+00 -2.853317064543763770e+00 -6.511041560355714797e-01
-5.257065048604687263e+00 1.348216612706897966e+00 4.312851169095408110e+00
-4.272895040741297557e+00 -1.283981645614463485e+00 2.182852724931234611e+00
-6.540570446598819920e+00 2.290552335520980698e+00 2.304838178213560740e-01
-2.748178332985665939e+00 -2.708097437497790860e+00 1.191545635483375998e+00
-6.133192538451240239e+00 2.708708520640621398e+00 9.732677923574877266e-01
-5.143393741251585993e+00 -9.860308743289949440e-01 -2.338014385607574130e-01
-4.666079383601497099e+00 -8.234551188462324589e-02 1.079157915814982216e+00
-2.823380156413478392e+00 -8.895747065998858005e-01 8.515487245971371522e-01
-3.802852066504952333e+00 -8.899172925104192888e-01 7.307589987197861126e-01
-2.978594161468324231e+00 -3.063057836674977219e-01 6.010128337194108328e-01
-1.396643477188827642e+00 -2.013230096756586818e+00 1.633175110081138470e+00
-3.385065458402361838e+00 -9.049499331216195319e-01 1.464960776019887390e-01
-2.076581057019350585e+00 -8.372802071495772935e-01 1.389590944064041045e+00
-3.695922063051543471e+00 2.556978530176687858e-01 5.499026279408970597e-01
-3.910110139062418000e+00 -7.381057248796696335e-02 5.938794304641343835e-01
-4.441921253630979116e+00 4.156250468148945387e-01 -9.406688384058081720e-02
-2.956409332325188544e+00 -2.792988611403507182e+00 1.425309931171578670e+00
-4.771550231823044719e+00 5.867246268207146898e-01 5.754633886797437814e-01
-5.535552063111071064e+00 1.846398985758020528e+00 5.924797762596342166e-01
-4.167712147564795799e+00 2.218016224885956955e-01 4.143481755894534158e-01
-3.757914533073649199e+00 7.749022620161705177e-02 1.089107846606380159e+00
-4.763107383885852641e+00 1.404816499562312693e+00 3.089704233136277844e-01
-5.271839432506556733e+00 1.059895497562512778e+00 9.227416086006912099e-01
-4.694412587913965318e+00 9.973898465450101725e-01 6.635608828051872132e-01
-5.452057434617091580e+00 1.439086168429183576e+00 2.252911656938598739e-01
-2.462306045509860208e+00 -2.583507064340511583e+00 -1.425408079267709849e-01
-5.465718911815077519e+00 7.283241039527705851e-01 2.674344679017009452e-01
-2.677953082142139785e+00 -2.167281368387222518e+00 4.831385536725785190e-01
-3.318314867399388746e+00 1.103421300499128010e+00 -1.926361920705970121e+00
-3.442183447853884637e+00 1.294301402344406160e+00 -7.951528137369300309e-01
-4.568632064532935466e+00 2.163330084445494794e+00 -5.069841817712402721e-01
-1.893638618286102027e+00 3.903468875561611484e-01 -1.000288876319067821e+00
-4.791255112383339565e+00 2.394479338997402174e+00 -8.274521185564098769e-01
-4.531556838236590501e+00 2.528971353836994229e+00 -4.651855697760347019e-01
-5.146080964496929866e+00 3.861516089777227823e+00 -1.238414432803570220e+00
-2.546124601709585988e+00 4.604226549367026466e-01 -8.835933397827412383e-01
-3.741597664152588987e+00 8.504522175142440465e-01 -7.835337725153486144e-01
-3.461413690482401329e+00 9.296474967676559009e-01 -8.827069787984606064e-01
-3.414884957440498248e+00 1.370201587246861585e+00 -3.442292150549691732e-01
-3.542724583842797870e+00 8.894452499125762301e-01 -9.653750123148947537e-01
-3.720662607277272826e+00 1.186529798194056795e+00 -6.576967228161159085e-01
-6.122681836146812273e+00 4.955846828783777802e+00 -5.529269951528564819e-01
-2.490625110135378684e+00 -3.132521800712148030e-01 5.669868298314160171e-01
-4.197980927706683296e+00 2.104820995316046162e+00 -6.725303199542621568e-01
-3.535623752218399751e+00 5.481479354007061655e-01 -1.104349346502842000e+00
-3.553503977024406346e+00 6.380217968712271759e-01 -8.164845816473527140e-01
-3.826051548612397379e+00 1.583074784736177687e+00 -6.957502660380907589e-01
-2.444622216006714144e+00 1.253113447150141280e+00 -6.667511776510138821e-01
-3.428210713532051201e+00 7.738523297588248973e-01 -2.335092056396531890e-01
-3.221229757831840068e+00 -3.953791768790134720e-01 -8.527094954498486423e-01
-4.478326107286785707e+00 1.764135339075959319e+00 -3.398812296769112007e-01
-4.339987880787381513e+00 8.470157068183895577e-01 -1.787420286148345028e+00
-3.568602637312217052e+00 -1.105067795454766078e-01 -5.134930242480000295e-01
-4.078519895306770948e+00 1.316399760465724711e+00 -7.127626721068318627e-01
-4.550154019990893417e+00 2.763517674296138260e+00 -8.623057201392614335e-02
-5.611533150814205229e+00 2.541514883740470410e+00 -8.972957891772489480e-01
-3.574469464401165197e+00 7.764149748894823011e-01 -8.621926435193482119e-01
-3.290183791644516464e+00 9.049923845853554694e-01 -1.265313328615627064e+00
-3.072407166599581352e+00 2.762586541163100096e-01 -4.825232812072329236e-01
-3.622861610846651370e+00 4.403101538086392486e-01 -8.003783732072328183e-01
-1.724583925216110369e+00 -4.715891010831093633e-01 2.957328385316427832e-01
-3.935392116841315513e+00 1.195856444637855898e+00 -3.253594649808576600e-01
-4.226509832511179177e+00 8.945078577868665892e-01 -1.198338996678471435e+00
-3.535975397146512655e+00 5.569698414149584220e-01 -3.297037039721691376e-01
-3.232834434390501777e+00 -4.329413059635082162e-01 -2.150356312982797946e-01
-4.168168984362090157e+00 1.541236498807520228e+00 -6.186874501366428358e-01
-1.384289102665295257e+00 -2.740034425819160901e+00 1.482317266004291589e+00
-5.302049315099703009e+00 -4.693564787463215815e-01 1.266025467646749281e+00
-2.478733022023019039e+00 -3.438194297368300845e+00 7.634286741231035567e-01
-4.232442987475603324e+00 -2.296185562727532492e+00 3.297157599153636709e-01
-7.645277777950418852e-01 -1.020032344417644454e+00 3.077386716535178479e+00
-2.016454079829049562e+00 -2.206990100860769743e+00 1.520496410798168885e-01
-1.756263809424414291e+00 -3.088667829706309931e+00 3.831588761051896164e-02
-3.718444243866990462e+00 -4.927067352612068962e-01 3.253526466299774267e-01
-6.005833116134566829e+00 1.758980037792690077e+00 -9.617007425448196312e-01
-2.687533028479963448e+00 6.618332814945260267e-01 -1.195125244138115939e+00
-3.452809904788073148e+00 7.856929125585221385e-03 -6.791747399721264067e-01
-4.170093997235058580e+00 -1.821597716740364081e-01 -1.380958216218788337e-01
-1.995297598404393247e+00 -7.921398822507615956e-01 -3.324367272248895944e-02
-3.984956379775541180e+00 2.929825370194787393e-01 -5.654667487663518344e-01
-4.708841612686049061e+00 7.317474549378435444e-01 -1.037025302381095138e+00
-4.302129793300091265e+00 7.041038390123683932e-01 -4.074168652917034006e-01
-5.947838600500578110e+00 2.918760068182489675e+00 -6.733098913747487257e-01
-1.572877270243142611e+00 -1.724368075478280193e+00 -5.381691214201345108e-01
-6.026888862260783242e+00 1.475256003428894180e+00 -1.114449721121959946e+00
-5.943368008650885770e+00 1.136645320299931594e+00 -6.562645069976558165e-01
-6.061068724155195042e+00 1.373085489301086204e+00 -5.662252913871215210e-01
-5.957457253166916544e+00 2.074800301272744285e+00 -7.327988533738734045e-01
-3.599165115597267484e+00 -2.695842221169020281e-01 8.665338626723149140e-01
-4.954986464197094875e+00 -9.785862130068201381e-02 -6.309309545722594503e-01
-4.024785857970023528e+00 -1.154020883656728724e+00 -9.617594816285547354e-01
-4.578266819227143181e+00 4.987462600266183710e-01 -5.115011137107809969e-01
-3.354333180721538632e+00 -4.049856715475040225e+00 5.906704986298015880e-01
-3.617456459099003929e+00 -2.839757504899135476e+00 8.159924217524872070e-03
-5.281061538719165505e+00 -5.248745657037434675e-01 3.267231338253908102e-01
-2.518761548596688105e+00 1.900686706286238259e+00 7.439098736630140873e-01
-5.110588045929100431e+00 -1.166504052867272989e+00 4.638182402749393418e-01
-3.827265892440887995e+00 -3.463436441872788762e+00 2.118033065295168438e-01
-1.925966332920589386e+00 -1.809903086645679338e+00 2.406751341965040147e+00
-4.915958710454000347e+00 -1.216550134044254161e-01 2.563842287645992646e-01
-4.254083402222977206e+00 -3.298866408646444537e+00 -5.469298674646582148e-01
-4.348202038545061043e+00 -1.390052378592917304e+00 -1.740568276981107054e+00
-4.514110266715254838e+00 -2.040651053246194557e+00 -2.521475402492782125e-01
-1.981021344069807455e+00 -2.537977385405715047e+00 -3.976238361245202135e+00
-5.633972257525019955e+00 9.539994394176933845e-01 -2.945837730548916955e-01
-6.053021742576840225e+00 9.396877047758167567e-01 -4.980128982169549356e-01
-6.280271625879443320e+00 1.647076475062706269e+00 1.266561761306500111e+00
-6.252593783163613139e+00 7.489772878424676428e-01 1.417788282310981085e+00
-5.858335850290494307e+00 1.315237935059386132e+00 2.297469584129872899e+00
-6.287144301712036309e+00 1.109687311905858564e+00 9.703694983341725200e-01
-6.287144301712036309e+00 1.109687311905858564e+00 9.703694983341725200e-01
-4.798043152007172907e+00 -3.085118452030826131e+00 1.122959452455793539e+00
-7.876856867122892680e+00 7.132032412641460262e-01 2.848004051336122666e-01
-6.031926892726083622e+00 1.454490183937195980e-02 2.439784515460249548e+00
-9.647029224316252538e+00 5.843613478922758731e+00 -8.256288702449010586e-02
-6.601822860377111191e+00 3.513073985377333397e+00 -4.929812271469893314e-01
-6.365470373998475040e+00 3.967356557261902950e-01 1.531812851130098796e+00
-4.167275942091860585e+00 -2.782137763359070259e+00 2.656811226338440246e-01
-5.627287886005652773e+00 -1.354360616540529971e+00 1.724125050829786177e-01
-5.714024240407444388e+00 -8.169349857043533003e-01 -7.571043941980462044e-01
-4.103615853007424263e+00 -3.436065296390212076e+00 -3.549057315929152745e-01
-6.952515466840377911e+00 8.839079996527035021e-01 -1.496076054822688128e+00
-8.012346203841230974e+00 3.261764815701243769e+00 -2.473191988032664712e-01
-7.540126805206893046e+00 2.327884995085726327e+00 -6.459558916311973764e-01
-5.291996413658487164e+00 -1.956466856530032716e+00 -1.724324336492776832e-01
-4.885193704193175002e+00 -2.181029583779107828e+00 -5.855663901779301073e-01
-4.188366005779362133e+00 -3.327323699164647319e+00 1.629533591820279126e-01
-4.866169289195210190e+00 -1.478560500814167344e+00 2.511408099497703938e-01
-4.212957613030148707e+00 -1.994474398819633176e+00 4.815504768319457396e-01
-6.608408776726391487e+00 -1.301772293663431945e+00 4.050542990693437595e-01
-5.027404583214630129e+00 -1.468843007435542969e+00 9.574183641699501868e-02
-1.029318484118352117e+01 2.683163989032841812e-01 -1.791993068019166746e-01
-6.351324667776141908e+00 -9.172604506066095453e-02 -8.709645894469886240e-01
-7.090049257666793281e+00 1.044290294286118748e+00 -9.632504357149700436e-01
-5.766593007431880302e+00 2.514530330773419031e-01 9.033953286146629846e-01
-6.890392809257762430e+00 1.445504358439801962e-01 -1.531620282927911969e+00
5.366099866119457218e+00 -3.093845168642135324e+00 1.917894500090243648e+00
5.340786580717571397e-03 -5.297694722425472236e+00 1.952389883320424513e+00
-1.064801961494713733e+00 -2.632217481689157701e+00 3.033749010112495537e+00
5.340786580717571397e-03 -5.297694722425472236e+00 1.952389883320424513e+00
-1.064801961494713733e+00 -2.632217481689157701e+00 3.033749010112495537e+00
-1.480654613410011811e+00 -4.798334668726740304e+00 1.233029764938561978e+00
-1.057450215527988568e-02 -5.113684440230259476e+00 1.533184154042482650e+00
5.830855655926132641e+00 -2.635797950162903192e+00 -3.202506244146931635e+00
2.659155433799984092e+00 -5.407800624406746692e+00 -1.245723676364301369e+00
5.765033986009724387e+00 -4.170644624590870819e+00 -9.039839320246827459e-01
5.042491097102629993e+00 -3.771995748260607684e+00 2.457551108033563025e+00
-2.171762466937998681e-02 -2.658634617084719487e+00 5.143884756657001844e+00
-1.193176924311584841e+00 -2.532120852483256357e+00 1.772904557587142937e+00
4.976313809746267580e+00 -5.327741803060986214e+00 1.147042058051911173e+00
-1.051734569942297970e+00 -4.471865743555419215e+00 1.417426763148950553e+00
-8.170613255038797762e-01 -3.270198740064177656e+00 1.751504686054484505e+00
2.890511560667228252e-01 -3.984450882533629112e+00 1.991164166810564629e+00
-1.301074969916087731e+00 -2.567422575238166971e+00 1.252140171664217538e+00
6.204103484524003953e+00 -2.962100007077283159e+00 1.537109361735232715e+00
-1.654339525585100334e+00 -4.673232417109487002e+00 3.055952534447724522e-01
7.585062160569764345e-01 -7.368826384521376838e+00 5.329768506515528692e-01
-1.408209049607739516e+00 -3.854051730730838621e+00 7.554476718499036902e-02
-1.347563193626639455e+00 -3.741369927845417109e+00 3.967731978762231160e-01
-1.715742730500510405e+00 -3.180286596316929781e+00 4.185025185920525082e-01
1.473874724787880508e+00 -6.437412767927105151e+00 -1.716657193541264448e-01
2.637480295404603936e+00 -4.725319726373510498e+00 -7.745905016201094506e-01
-7.167278243659108705e-01 -9.688681627415839381e-01 -1.091410028430800594e+00
1.997534380823191569e-01 -2.636776903149918638e+00 -7.891490116705301983e-02
4.812610116547288541e+00 -4.018068295460740735e+00 -1.404774264780973780e+00
4.086484186220198822e+00 -4.230598308332567115e+00 -1.220020269778493649e+00
3.651841294085903300e+00 -2.767470226715165182e+00 1.826421282004862867e+00
-1.541697364319213115e+00 -2.782727508316204634e+00 2.538727630326426121e-01
6.268224894717592477e+00 -4.566783449411089713e+00 -8.948114274931806555e-01
5.194032616261203827e+00 -4.680317814200592785e+00 -8.560112372179973228e-01
-4.732486265113635682e-01 -3.613751642949127429e+00 5.047211404994578210e-01
3.541317192278160775e+00 -5.078792534714212437e+00 -5.752732116517128569e-01
6.034544556104513902e+00 -4.784704259349314093e+00 3.798211030203346716e-02
3.450643578625751218e+00 -5.898923906503712900e+00 4.137516625150414740e-01
6.329160036777253140e+00 -3.666101107105352419e+00 -1.011819011427466553e+00
5.698166236791065486e+00 -4.206453526652811803e+00 4.539339734115379610e-01
5.785617339146018168e+00 -3.596133309720300097e+00 -1.077054007863881058e+00
4.946652152663967961e+00 -3.711488710108775457e+00 4.288071778072011231e-01
4.914752315292152396e+00 -5.690983435773443233e+00 -1.936615329482377357e-01
4.379710769766602674e-01 -5.369506308157709462e+00 1.133454992224675273e+00
5.067410439463290395e+00 -1.399393909879833142e+00 1.153112586568950382e-01
3.332901033965278259e+00 -4.971435046156477355e+00 -7.504342153153380490e-01
5.133207814083641907e+00 -2.309753321598047027e+00 1.451771704174313227e+00
5.953636836228459295e+00 -4.340427382528048383e+00 1.819030018902842438e-01
4.297249066674531548e+00 -4.536308387193888514e+00 -1.574415737661567949e+00
5.515445101262569594e+00 -4.214630783679139014e+00 6.717951921563172224e-01
6.110696506222912383e+00 -4.637568169876330693e+00 -9.448474517045772902e-01
5.899072799182345506e+00 -4.224240348086524932e+00 -2.346544500606448036e+00
1.150978308393357574e+00 -2.782675943293848597e+00 8.273996085579944371e-01
6.662165599859070753e+00 -3.324386518830037662e+00 6.629091020885998775e-01
5.282288714135031427e+00 -3.671772028496165241e+00 -3.239089101137629712e+00
5.384572754070294565e+00 -4.460821800230691636e+00 3.453724022933533089e-01
1.620809844197450555e+00 -6.544874468742593265e+00 -1.618644585796329416e-01
6.303500260769145935e-01 -5.559698857008389616e+00 -1.114207563670921664e+00
