# Supplementary material for: Mapping cortical mesoscopic networks of single spiking cortical or sub-cortical neurons
Source: eLife. 2017 Feb 4;6:e19976. doi: 10.7554/eLife.19976 (PMC5328594; doi:10.7554/eLife.19976)
Supplement: Figure 7—source data 1. — This zip archive contains all original STMTDs (*traces.txt files) from cortical cells (220) and subcortical cells (208) used in generating Figure 7B. The STMTDs are interpolated to 100 Hz (i.e. 600 time points for each cell for a 6 s period). The archive also contains (3D) coordinates from PCA distributions of the traces (*scatter.txt files) which are displayed in Figure 7B. Both traces and PCA coordinates can be viewed independently. DOI: http://dx.doi.org/10.7554/eLife.19976.020 [file elife-19976-fig7-data1.zip › 7sd/7sd2-STMTDs_cortical_traces.txt]

3.887701332569122314e-01 3.901886343955993652e-01 3.916071355342864990e-01 3.930256366729736328e-01 3.841976225376129150e-01 3.689773380756378174e-01 3.537570238113403320e-01 3.424160778522491455e-01 3.439432680606842041e-01 3.454704582691192627e-01 3.469976484775543213e-01 3.557835817337036133e-01 3.658761084079742432e-01 3.759686648845672607e-01 3.735261261463165283e-01 3.565613031387329102e-01 3.395964801311492920e-01 3.237751126289367676e-01 3.212669789791107178e-01 3.187588751316070557e-01 3.162507712841033936e-01 3.104058206081390381e-01 3.030959665775299072e-01 2.957861125469207764e-01 2.863914668560028076e-01 2.723723053932189941e-01 2.583531439304351807e-01 2.443339824676513672e-01 2.346605807542800903e-01 2.253316640853881836e-01 2.160027027130126953e-01 2.074586302042007446e-01 1.995767951011657715e-01 1.916949450969696045e-01 1.837009191513061523e-01 1.751098334789276123e-01 1.665187478065490723e-01 1.579276472330093384e-01 1.602074652910232544e-01 1.656612604856491089e-01 1.711150556802749634e-01 1.701371669769287109e-01 1.590922921895980835e-01 1.480474323034286499e-01 1.369879841804504395e-01 1.233649477362632751e-01 1.097418963909149170e-01 9.611883014440536499e-02 8.886021375656127930e-02 8.547811955213546753e-02 8.209601789712905884e-02 7.922845333814620972e-02 7.801471650600433350e-02 7.680097967386245728e-02 7.558724284172058105e-02 6.735254079103469849e-02 5.790891498327255249e-02 4.846529662609100342e-02 4.285218566656112671e-02 4.157724976539611816e-02 4.030231758952140808e-02 3.877369686961174011e-02 3.450532257556915283e-02 3.023694641888141632e-02 2.596857026219367981e-02 2.673968486487865448e-02 2.966477163136005402e-02 3.258986026048660278e-02 3.642529249191284180e-02 4.222770780324935913e-02 4.803012683987617493e-02 5.383254215121269226e-02 6.003565713763237000e-02 6.626792252063751221e-02 7.250017672777175903e-02 7.790271192789077759e-02 8.262094855308532715e-02 8.733918517827987671e-02 9.548049420118331909e-02 1.210913211107254028e-01 1.467021554708480835e-01 1.723129749298095703e-01 1.830599159002304077e-01 1.896061897277832031e-01 1.961524635553359985e-01 1.993542760610580444e-01 1.974438726902008057e-01 1.955334991216659546e-01 1.937315613031387329e-01 2.014217972755432129e-01 2.091120183467864990e-01 2.168022394180297852e-01 2.208337634801864624e-01 2.226898074150085449e-01 2.245458811521530151e-01 2.259642332792282104e-01 2.260185927152633667e-01 2.260729074478149414e-01 2.261272668838500977e-01 2.305384427309036255e-01 2.356662154197692871e-01 2.407939732074737549e-01 2.347259223461151123e-01 2.162625491619110107e-01 1.977991312742233276e-01 1.796363890171051025e-01 1.644990146160125732e-01 1.493616402149200439e-01 1.342242956161499023e-01 1.353817880153656006e-01 1.433179676532745361e-01 1.512541621923446655e-01 1.494674533605575562e-01 1.272115558385848999e-01 1.049556583166122437e-01 8.269976824522018433e-02 6.480209529399871826e-02 4.719321802258491516e-02 2.958434633910655975e-02 1.364045962691307068e-02 -9.612471330910921097e-04 -1.556295342743396759e-02 -3.018608316779136658e-02 -4.491419717669487000e-02 -5.964231118559837341e-02 -7.437042146921157837e-02 -8.699907362461090088e-02 -9.905376285314559937e-02 -1.111084520816802979e-01 -1.194220706820487976e-01 -1.221503913402557373e-01 -1.248787268996238708e-01 -1.274766623973846436e-01 -1.225119084119796753e-01 -1.175471469759941101e-01 -1.125823929905891418e-01 -1.105003878474235535e-01 -1.100914254784584045e-01 -1.096824705600738525e-01 -1.058665812015533447e-01 -9.175248444080352783e-02 -7.763838768005371094e-02 -6.352429091930389404e-02 -6.178727746009826660e-02 -6.199175864458084106e-02 -6.219623982906341553e-02 -6.216504424810409546e-02 -6.187877058982849121e-02 -6.159249693155288696e-02 -5.966964736580848694e-02 -4.234375804662704468e-02 -2.501787245273590088e-02 -7.691983599215745926e-03 -7.286648731678724289e-03 -1.373010873794555664e-02 -2.017356827855110168e-02 -2.807600982487201691e-02 -3.897187858819961548e-02 -4.986774921417236328e-02 -6.076361984014511108e-02 -5.487520620226860046e-02 -4.798174276947975159e-02 -4.108827561140060425e-02 -4.165452718734741211e-02 -4.809813201427459717e-02 -5.454173684120178223e-02 -6.123728305101394653e-02 -6.911940872669219971e-02 -7.700153440237045288e-02 -8.488366007804870605e-02 -8.885038644075393677e-02 -9.178234636783599854e-02 -9.471429884433746338e-02 -9.895024448633193970e-02 -1.050878390669822693e-01 -1.112254261970520020e-01 -1.169327646493911743e-01 -1.040312498807907104e-01 -9.112975001335144043e-02 -7.822824269533157349e-02 -6.363184750080108643e-02 -4.807550832629203796e-02 -3.251917660236358643e-02 -1.943869702517986298e-02 -1.362072210758924484e-02 -7.802748121321201324e-03 -1.984772970899939537e-03 -1.621863991022109985e-02 -3.344726562500000000e-02 -5.067589133977890015e-02 -5.887753516435623169e-02 -5.752738192677497864e-02 -5.617723241448402405e-02 -5.351170897483825684e-02 -3.922704979777336121e-02 -2.494239062070846558e-02 -1.065773051232099533e-02 -1.055588386952877045e-02 -1.603782363235950470e-02 -2.151976339519023895e-02 -2.951778843998908997e-02 -4.254798963665962219e-02 -5.557818338274955750e-02 -6.860838830471038818e-02 -7.354242354631423950e-02 -7.804273813962936401e-02 -8.254304528236389160e-02 -8.284433931112289429e-02 -7.991238683462142944e-02 -7.698043435811996460e-02 -7.295504212379455566e-02 -6.397501379251480103e-02 -5.499497801065444946e-02 -4.601494222879409790e-02 -6.631290167570114136e-02 -9.408608824014663696e-02 -1.218592748045921326e-01 -1.411361545324325562e-01 -1.483087539672851562e-01 -1.554813235998153687e-01 -1.624466180801391602e-01 -1.622807383537292480e-01 -1.621148735284805298e-01 -1.619490087032318115e-01 -1.721496582031250000e-01 -1.880792081356048584e-01 -2.040087580680847168e-01 -2.184637188911437988e-01 -2.287192493677139282e-01 -2.389747947454452515e-01 -2.492303401231765747e-01 -2.588172256946563721e-01 -2.683091461658477783e-01 -2.778011262416839600e-01 -2.828946113586425781e-01 -2.834379673004150391e-01 -2.839813530445098877e-01 -2.840977311134338379e-01 -2.806630134582519531e-01 -2.772282958030700684e-01 -2.737935483455657959e-01 -2.722904980182647705e-01 -2.715269029140472412e-01 -2.707633376121520996e-01 -2.712939679622650146e-01 -2.743483185768127441e-01 -2.774026691913604736e-01 -2.804570198059082031e-01 -2.771053314208984375e-01 -2.734503746032714844e-01 -2.697954773902893066e-01 -2.718359231948852539e-01 -2.781619727611541748e-01 -2.844880223274230957e-01 -2.882925868034362793e-01 -2.810942828655242920e-01 -2.738959491252899170e-01 -2.666976153850555420e-01 -2.644413411617279053e-01 -2.634032368659973145e-01 -2.623651027679443359e-01 -2.588423788547515869e-01 -2.518613934516906738e-01 -2.448804378509521484e-01 -2.380898594856262207e-01 -2.367256730794906616e-01 -2.353615313768386841e-01 -2.339973449707031250e-01 -2.367099076509475708e-01 -2.416203320026397705e-01 -2.465307265520095825e-01 -2.503256201744079590e-01 -2.510348558425903320e-01 -2.517440915107727051e-01 -2.524533569812774658e-01 -2.583045959472656250e-01 -2.648479938507080078e-01 -2.713913917541503906e-01 -2.607700824737548828e-01 -2.327889800071716309e-01 -2.048078924417495728e-01 -1.787463128566741943e-01 -1.677529066801071167e-01 -1.567595303058624268e-01 -1.457661241292953491e-01 -1.333032995462417603e-01 -1.202936843037605286e-01 -1.072840690612792969e-01 -9.203299880027770996e-02 -7.251943647861480713e-02 -5.300588533282279968e-02 -3.349233046174049377e-02 2.726228267420083284e-04 3.462439775466918945e-02 6.897617876529693604e-02 1.075315102934837341e-01 1.491777002811431885e-01 1.908238977193832397e-01 2.423039972782135010e-01 3.351444005966186523e-01 4.279847741127014160e-01 5.208252072334289551e-01 5.903985500335693359e-01 6.544399261474609375e-01 7.184812426567077637e-01 7.714733481407165527e-01 8.094382882118225098e-01 8.474032282829284668e-01 8.846347332000732422e-01 9.040533304214477539e-01 9.234719276428222656e-01 9.428905248641967773e-01 9.604461193084716797e-01 9.770219922065734863e-01 9.935979247093200684e-01 1.000000000000000000e+00 9.790598750114440918e-01 9.581197500228881836e-01 9.371798038482666016e-01 9.172011613845825195e-01 8.973449468612670898e-01 8.774887323379516602e-01 8.475952148437500000e-01 8.077770471572875977e-01 7.679588794708251953e-01 7.302373647689819336e-01 7.080904245376586914e-01 6.859434247016906738e-01 6.637965440750122070e-01 6.426914334297180176e-01 6.219629645347595215e-01 6.012345552444458008e-01 5.772584080696105957e-01 5.472582578659057617e-01 5.172580480575561523e-01 4.872578680515289307e-01 4.779134094715118408e-01 4.692937135696411133e-01 4.606740474700927734e-01 4.405012726783752441e-01 4.120283126831054688e-01 3.835552930831909180e-01 3.568291664123535156e-01 3.371903598308563232e-01 3.175515234470367432e-01 2.979126870632171631e-01 2.825805842876434326e-01 2.682354450225830078e-01 2.538902461528778076e-01 2.430104017257690430e-01 2.367358207702636719e-01 2.304612398147583008e-01 2.242927700281143188e-01 2.203661501407623291e-01 2.164395451545715332e-01 2.125129103660583496e-01 2.035010308027267456e-01 1.918813288211822510e-01 1.802616119384765625e-01 1.685516685247421265e-01 1.566059291362762451e-01 1.446602046489715576e-01 1.327144652605056763e-01 1.316516995429992676e-01 1.318976581096649170e-01 1.321436017751693726e-01 1.314327120780944824e-01 1.297968477010726929e-01 1.281609982252120972e-01 1.247198805212974548e-01 1.085598245263099670e-01 9.239976853132247925e-02 7.623970508575439453e-02 6.207331269979476929e-02 4.860698059201240540e-02 3.514064848423004150e-02 2.592862769961357117e-02 2.441489323973655701e-02 2.290115505456924438e-02 2.138742059469223022e-02 1.233177445828914642e-02 3.056887071579694748e-03 -6.217999849468469620e-03 -1.304305624216794968e-02 -1.814851909875869751e-02 -2.325398288667201996e-02 -2.937074005603790283e-02 -3.944839537143707275e-02 -4.952605068683624268e-02 -5.960370972752571106e-02 -5.273418501019477844e-02 -4.212459176778793335e-02 -3.151499480009078979e-02 -2.894397266209125519e-02 -3.681265562772750854e-02 -4.468133673071861267e-02 -5.181499198079109192e-02 -4.522810876369476318e-02 -3.864122554659843445e-02 -3.205434232950210571e-02 -3.893198072910308838e-02 -5.254187807440757751e-02 -6.615177541971206665e-02 -7.929561287164688110e-02 -9.125564247369766235e-02 -1.032156720757484436e-01 -1.151757016777992249e-01 -1.201633438467979431e-01 -1.243616566061973572e-01 -1.285599619150161743e-01 -1.329008787870407104e-01 -1.373766064643859863e-01 -1.418523341417312622e-01 -1.476636528968811035e-01 -1.624177992343902588e-01 -1.771719455718994141e-01 -1.919260621070861816e-01 -1.934590190649032593e-01 -1.904847174882888794e-01 -1.875104755163192749e-01 -1.843696832656860352e-01 -1.809349656105041504e-01 -1.775002628564834595e-01 -1.740655452013015747e-01 -1.675364673137664795e-01 -1.609358638525009155e-01 -1.543352454900741577e-01 -1.503065973520278931e-01 -1.480415761470794678e-01 -1.457765400409698486e-01 -1.479533761739730835e-01 -1.669372916221618652e-01 -1.859211772680282593e-01 -2.049051076173782349e-01 -2.167341560125350952e-01 -2.270440310239791870e-01 -2.373539060354232788e-01 -2.399231046438217163e-01 -2.326675951480865479e-01 -2.254120409488677979e-01 -2.188592106103897095e-01 -2.240413427352905273e-01 -2.292234450578689575e-01 -2.344055324792861938e-01 -2.375706881284713745e-01 -2.397527843713760376e-01 -2.419348955154418945e-01 -2.446665912866592407e-01 -2.487562298774719238e-01 -2.528458833694458008e-01 -2.569354772567749023e-01 -2.720717191696166992e-01 -2.883816361427307129e-01 -3.046915233135223389e-01 -3.100861310958862305e-01 -3.053959310054779053e-01 -3.007057309150695801e-01 -2.974723875522613525e-01 -3.035267889499664307e-01 -3.095811605453491211e-01 -3.156355619430541992e-01 -3.158705234527587891e-01 -3.141803443431854248e-01 -3.124901354312896729e-01 -3.092970848083496094e-01 -3.035143911838531494e-01 -2.977316975593566895e-01 -2.919490039348602295e-01 -2.894388139247894287e-01 -2.869850397109985352e-01 -2.845312356948852539e-01 -2.819130718708038330e-01 -2.791847288608551025e-01 -2.764563858509063721e-01 -2.756608724594116211e-01 -2.819355130195617676e-01 -2.882100641727447510e-01 -2.944846451282501221e-01 -2.961823046207427979e-01 -2.969458997249603271e-01 -2.977094948291778564e-01 -3.018326759338378906e-01 -3.101235032081604004e-01 -3.184142708778381348e-01 -3.261185586452484131e-01 -3.249717652797698975e-01 -3.238249421119689941e-01 -3.226781189441680908e-01 -3.298898935317993164e-01 -3.410720527172088623e-01 -3.522542119026184082e-01 -3.612249791622161865e-01 -3.648799061775207520e-01 -3.685348331928253174e-01 -3.721897602081298828e-01 -3.685010373592376709e-01 -3.640825450420379639e-01 -3.596639931201934814e-01 -3.557909429073333740e-01 -3.524105846881866455e-01 -3.490301966667175293e-01 -3.465433120727539062e-01 -3.494889736175537109e-01 -3.524346947669982910e-01 -3.553803563117980957e-01 -3.579536378383636475e-01 -3.604074120521545410e-01 -3.628612160682678223e-01 -3.606782555580139160e-01 -3.506972789764404297e-01 -3.407163023948669434e-01 -3.307353258132934570e-01 -3.124469220638275146e-01 -2.940635979175567627e-01 -2.756802439689636230e-01 -2.600336968898773193e-01 -2.461775690317153931e-01 -2.323214411735534668e-01 -2.169214636087417603e-01 -1.960586160421371460e-01 -1.751957535743713379e-01 -1.543329209089279175e-01 -1.510270833969116211e-01 -1.511614918708801270e-01 -1.512959301471710205e-01 -1.537117809057235718e-01 -1.588938981294631958e-01 -1.640759855508804321e-01 -1.690583974123001099e-01 -1.712948232889175415e-01 -1.735312491655349731e-01 -1.757676899433135986e-01 -1.785828024148941040e-01 -1.816657632589340210e-01 -1.847487241029739380e-01 -1.894321888685226440e-01 -1.978602558374404907e-01 -2.062883377075195312e-01 -2.147164344787597656e-01 -2.170770764350891113e-01 -2.188759446144104004e-01 -2.206748276948928833e-01 -2.211993932723999023e-01 -2.205988168716430664e-01 -2.199982553720474243e-01 -2.189011126756668091e-01 -2.149201482534408569e-01 -2.109391987323760986e-01 -2.069582343101501465e-01 -2.165404111146926880e-01 -2.303421944379806519e-01 -2.441439926624298096e-01 -2.581925988197326660e-01 -2.726464867591857910e-01 -2.871003150939941406e-01 -3.015541732311248779e-01 -2.969180643558502197e-01 -2.921735346317291260e-01 -2.874290049076080322e-01 -2.815519273281097412e-01 -2.749513387680053711e-01 -2.683507204055786133e-01 -2.643883228302001953e-01 -2.694617211818695068e-01 -2.745351791381835938e-01 -2.796086072921752930e-01 -2.754518091678619385e-01 -2.695604264736175537e-01 -2.636690735816955566e-01 -2.622458338737487793e-01 -2.661181092262268066e-01 -2.699903845787048340e-01 -2.736864387989044189e-01 -2.751592993736267090e-01 -2.766321003437042236e-01 -2.781049609184265137e-01 -2.819846570491790771e-01 -2.869494259357452393e-01 -2.919141650199890137e-01 -2.988420724868774414e-01 -3.102415502071380615e-01 -3.216410577297210693e-01 -3.330405354499816895e-01 -3.456462323665618896e-01 -3.583555817604064941e-01 -3.710649013519287109e-01 -3.802898526191711426e-01 -3.865072429180145264e-01 -3.927246332168579102e-01 -3.965875506401062012e-01 -3.873701691627502441e-01 -3.781527280807495117e-01 -3.689353466033935547e-01 -3.568261265754699707e-01 -3.438451290130615234e-01 -3.308641016483306885e-01 -3.218010962009429932e-01 -3.190184235572814941e-01 -3.162357807159423828e-01 -3.134531080722808838e-01
3.001525625586509705e-02 2.834360674023628235e-02 2.667195908725261688e-02 2.500030957162380219e-02 2.445734664797782898e-02 2.461851388216018677e-02 2.477968111634254456e-02 2.332885377109050751e-02 1.653092913329601288e-02 9.733005426824092865e-03 2.935079159215092659e-03 5.344572127796709538e-04 -1.074650324881076813e-03 -2.683757804334163666e-03 -7.278956472873687744e-03 -1.533365063369274139e-02 -2.338834479451179504e-02 -3.122583217918872833e-02 -3.653439134359359741e-02 -4.184295237064361572e-02 -4.715151339769363403e-02 -5.615471303462982178e-02 -6.677994877099990845e-02 -7.740517705678939819e-02 -8.620546758174896240e-02 -9.095771610736846924e-02 -9.570995718240737915e-02 -1.004622057080268860e-01 -1.096051409840583801e-01 -1.190961226820945740e-01 -1.285870969295501709e-01 -1.351322382688522339e-01 -1.391918361186981201e-01 -1.432514339685440063e-01 -1.469339430332183838e-01 -1.486098170280456543e-01 -1.502857059240341187e-01 -1.519615650177001953e-01 -1.491471081972122192e-01 -1.450216323137283325e-01 -1.408961564302444458e-01 -1.386805325746536255e-01 -1.394542753696441650e-01 -1.402280181646347046e-01 -1.409788131713867188e-01 -1.376929581165313721e-01 -1.344071030616760254e-01 -1.311212480068206787e-01 -1.283550858497619629e-01 -1.259054839611053467e-01 -1.234558671712875366e-01 -1.209910213947296143e-01 -1.184772104024887085e-01 -1.159634143114089966e-01 -1.134495958685874939e-01 -1.120628342032432556e-01 -1.108701303601264954e-01 -1.096774116158485413e-01 -1.104192510247230530e-01 -1.133520379662513733e-01 -1.162848100066184998e-01 -1.187315210700035095e-01 -1.159288436174392700e-01 -1.131261438131332397e-01 -1.103234440088272095e-01 -1.059395670890808105e-01 -1.008798480033874512e-01 -9.582012891769409180e-02 -8.990950137376785278e-02 -8.216027915477752686e-02 -7.441105693578720093e-02 -6.666184961795806885e-02 -5.871718376874923706e-02 -5.075831711292266846e-02 -4.279944300651550293e-02 -3.512748330831527710e-02 -2.769215032458305359e-02 -2.025681920349597931e-02 -1.337896194308996201e-02 -9.346132166683673859e-03 -5.313303787261247635e-03 -1.280474360100924969e-03 2.565569942817091942e-03 6.358826998621225357e-03 1.015208475291728973e-02 1.337540522217750549e-02 1.572753861546516418e-02 1.807967200875282288e-02 2.048801816999912262e-02 2.781472168862819672e-02 3.514142334461212158e-02 4.246812686324119568e-02 4.580633342266082764e-02 4.677300155162811279e-02 4.773966595530509949e-02 4.853605479001998901e-02 4.880179464817047119e-02 4.906753823161125183e-02 4.933327436447143555e-02 4.690812155604362488e-02 4.404038563370704651e-02 4.117265343666076660e-02 3.931415453553199768e-02 3.857301920652389526e-02 3.783188387751579285e-02 3.698661550879478455e-02 3.509348630905151367e-02 3.320036083459854126e-02 3.130723163485527039e-02 2.862906455993652344e-02 2.562432177364826202e-02 2.261957526206970215e-02 1.964078471064567566e-02 1.671662367880344391e-02 1.379246264696121216e-02 1.086830161511898041e-02 5.637893918901681900e-03 2.546612813603132963e-04 -5.128571297973394394e-03 -9.677642956376075745e-03 -1.355428062379360199e-02 -1.743091642856597900e-02 -2.106488309800624847e-02 -2.350976318120956421e-02 -2.595464512705802917e-02 -2.839952707290649414e-02 -2.905098162591457367e-02 -2.921215072274208069e-02 -2.937331795692443848e-02 -3.029706142842769623e-02 -3.235929459333419800e-02 -3.442152962088584900e-02 -3.633071109652519226e-02 -2.936266176402568817e-02 -2.239461801946163177e-02 -1.542656961828470230e-02 -1.108166668564081192e-02 -8.259124122560024261e-03 -5.436579696834087372e-03 -2.166484016925096512e-03 2.456439891830086708e-03 7.079363334923982620e-03 1.170228701084852219e-02 1.492118928581476212e-02 1.791985146701335907e-02 2.091851271688938141e-02 2.303230203688144684e-02 2.418835274875164032e-02 2.534439973533153534e-02 2.643427997827529907e-02 2.690139412879943848e-02 2.736851014196872711e-02 2.783562429249286652e-02 2.538688108325004578e-02 2.175790816545486450e-02 1.812893524765968323e-02 1.605603285133838654e-02 1.717576012015342712e-02 1.829548552632331848e-02 1.941521093249320984e-02 1.828907243907451630e-02 1.702845282852649689e-02 1.576783135533332825e-02 1.399006228893995285e-02 1.180483866482973099e-02 9.619615972042083740e-03 6.537104025483131409e-03 -7.713541272096335888e-04 -8.079811930656433105e-03 -1.538827084004878998e-02 -1.823489367961883545e-02 -1.990231871604919434e-02 -2.156974561512470245e-02 -2.355672232806682587e-02 -2.600971236824989319e-02 -2.846270427107810974e-02 -3.082412108778953552e-02 -2.922511659562587738e-02 -2.762611210346221924e-02 -2.602710574865341187e-02 -2.430978603661060333e-02 -2.252545766532421112e-02 -2.074112556874752045e-02 -1.940120197832584381e-02 -1.936488039791584015e-02 -1.932856068015098572e-02 -1.929223909974098206e-02 -2.294262498617172241e-02 -2.714362367987632751e-02 -3.134462237358093262e-02 -3.457695618271827698e-02 -3.678430989384651184e-02 -3.899166360497474670e-02 -4.130059108138084412e-02 -4.450670629739761353e-02 -4.771282523870468140e-02 -5.091894790530204773e-02 -5.460447072982788086e-02 -5.847874656319618225e-02 -6.235301122069358826e-02 -6.611730903387069702e-02 -6.966163963079452515e-02 -7.320597767829895020e-02 -7.675030827522277832e-02 -7.786376029253005981e-02 -7.884698361158370972e-02 -7.983020693063735962e-02 -7.913836836814880371e-02 -7.715671509504318237e-02 -7.517506182193756104e-02 -7.358068972826004028e-02 -7.374118268489837646e-02 -7.390166819095611572e-02 -7.406216114759445190e-02 -7.068189978599548340e-02 -6.639761477708816528e-02 -6.211332976818084717e-02 -5.915719270706176758e-02 -5.809321627020835876e-02 -5.702924355864524841e-02 -5.604718253016471863e-02 -5.788321420550346375e-02 -5.971923843026161194e-02 -6.155526265501976013e-02 -6.214673817157745361e-02 -6.205044686794281006e-02 -6.195415183901786804e-02 -6.189956888556480408e-02 -6.196376308798789978e-02 -6.202796474099159241e-02 -6.209215521812438965e-02 -5.961754545569419861e-02 -5.678258463740348816e-02 -5.394762381911277771e-02 -5.083125084638595581e-02 -4.742375388741493225e-02 -4.401626065373420715e-02 -4.111548513174057007e-02 -4.242847487330436707e-02 -4.374147206544876099e-02 -4.505446180701255798e-02 -4.787638038396835327e-02 -5.127593129873275757e-02 -5.467548593878746033e-02 -5.469162389636039734e-02 -4.811011627316474915e-02 -4.152859747409820557e-02 -3.494708240032196045e-02 -3.421119228005409241e-02 -3.375201299786567688e-02 -3.329283744096755981e-02 -3.207981586456298828e-02 -3.029954060912132263e-02 -2.851926349103450775e-02 -2.695376612246036530e-02 -2.632548287510871887e-02 -2.569719962775707245e-02 -2.506891451776027679e-02 -2.116399444639682770e-02 -1.645144820213317871e-02 -1.173890195786952972e-02 -6.041212473064661026e-03 1.027690595947206020e-03 8.096593432128429413e-03 1.527581643313169479e-02 2.559915371239185333e-02 3.592249378561973572e-02 4.624583199620246887e-02 5.507958307862281799e-02 6.311025470495223999e-02 7.114092260599136353e-02 8.071403950452804565e-02 9.455350041389465332e-02 1.083929687738418579e-01 1.222324296832084656e-01 1.355477720499038696e-01 1.487925797700881958e-01 1.620373576879501343e-01 1.771719902753829956e-01 1.942179054021835327e-01 2.112638056278228760e-01 2.283351123332977295e-01 2.456057220697402954e-01 2.628763318061828613e-01 2.801469564437866211e-01 2.983570098876953125e-01 3.169165849685668945e-01 3.354762196540832520e-01 3.530809879302978516e-01 3.688699901103973389e-01 3.846589922904968262e-01 4.004480242729187012e-01 4.242833554744720459e-01 4.484500885009765625e-01 4.726167321205139160e-01 4.974152743816375732e-01 5.226783752441406250e-01 5.479414463043212891e-01 5.780090093612670898e-01 6.282834410667419434e-01 6.785579919815063477e-01 7.288324236869812012e-01 7.804458141326904297e-01 8.323776125907897949e-01 8.843094110488891602e-01 9.242865443229675293e-01 9.480055570602416992e-01 9.717245697975158691e-01 9.945770502090454102e-01 9.963846206665039062e-01 9.981922507286071777e-01 1.000000000000000000e+00 9.894737601280212402e-01 9.724615812301635742e-01 9.554494619369506836e-01 9.379105567932128906e-01 9.189555644989013672e-01 9.000006914138793945e-01 8.810456991195678711e-01 8.574154973030090332e-01 8.331896662712097168e-01 8.089638948440551758e-01 7.837612032890319824e-01 7.575925588607788086e-01 7.314239144325256348e-01 7.049345970153808594e-01 6.760630011558532715e-01 6.471913456916809082e-01 6.183196902275085449e-01 5.882197022438049316e-01 5.576756000518798828e-01 5.271314978599548340e-01 4.976472258567810059e-01 4.701287746429443359e-01 4.426103532314300537e-01 4.150919318199157715e-01 3.882589936256408691e-01 3.614501059055328369e-01 3.346412181854248047e-01 3.084320127964019775e-01 2.826536595821380615e-01 2.568753063678741455e-01 2.313645184040069580e-01 2.069393545389175415e-01 1.825141906738281250e-01 1.580890119075775146e-01 1.356828957796096802e-01 1.137394383549690247e-01 9.179598838090896606e-02 7.108590751886367798e-02 5.201492458581924438e-02 3.294393792748451233e-02 1.384961791336536407e-02 -5.737643688917160034e-03 -2.532490715384483337e-02 -4.491216689348220825e-02 -6.227125599980354309e-02 -7.848767936229705811e-02 -9.470410645008087158e-02 -1.099814251065254211e-01 -1.228055581450462341e-01 -1.356296986341476440e-01 -1.484538316726684570e-01 -1.594080030918121338e-01 -1.701373010873794556e-01 -1.808666139841079712e-01 -1.920881122350692749e-01 -2.037854492664337158e-01 -2.154827564954757690e-01 -2.269997000694274902e-01 -2.372458428144454956e-01 -2.474919706583023071e-01 -2.577381134033203125e-01 -2.670314610004425049e-01 -2.759903073310852051e-01 -2.849491238594055176e-01 -2.911088168621063232e-01 -2.922035455703735352e-01 -2.932982742786407471e-01 -2.943930029869079590e-01 -3.017523288726806641e-01 -3.092937469482421875e-01 -3.168351948261260986e-01 -3.246783614158630371e-01 -3.327333927154541016e-01 -3.407883644104003906e-01 -3.491319715976715088e-01 -3.586061000823974609e-01 -3.680801689624786377e-01 -3.775542378425598145e-01 -3.844929039478302002e-01 -3.908720612525939941e-01 -3.972511589527130127e-01 -4.044717848300933838e-01 -4.127852618694305420e-01 -4.210987389087677002e-01 -4.293335974216461182e-01 -4.361012876033782959e-01 -4.428689479827880859e-01 -4.496366679668426514e-01 -4.544694125652313232e-01 -4.583347737789154053e-01 -4.622000455856323242e-01 -4.660658836364746094e-01 -4.699329137802124023e-01 -4.737999141216278076e-01 -4.776669144630432129e-01 -4.772497415542602539e-01 -4.763476550579071045e-01 -4.754454791545867920e-01 -4.773261845111846924e-01 -4.818368852138519287e-01 -4.863475263118743896e-01 -4.908415079116821289e-01 -4.952238202095031738e-01 -4.996060729026794434e-01 -5.039883255958557129e-01 -5.090433359146118164e-01 -5.143277645111083984e-01 -5.196121931076049805e-01 -5.214012861251831055e-01 -5.170189738273620605e-01 -5.126367211341857910e-01 -5.082544684410095215e-01 -5.074008107185363770e-01 -5.066288113594055176e-01 -5.058567523956298828e-01 -5.032486915588378906e-01 -4.993816912174224854e-01 -4.955146908760070801e-01 -4.932911992073059082e-01 -4.972866475582122803e-01 -5.012820363044738770e-01 -5.052773952484130859e-01 -5.037447810173034668e-01 -5.010383725166320801e-01 -4.983320236206054688e-01 -4.966477751731872559e-01 -4.962608814239501953e-01 -4.958740472793579102e-01 -4.954580366611480713e-01 -4.945559203624725342e-01 -4.936537444591522217e-01 -4.927516281604766846e-01 -4.899424910545349121e-01 -4.862038791179656982e-01 -4.824652671813964844e-01 -4.800637960433959961e-01 -4.809659421443939209e-01 -4.818680882453918457e-01 -4.827702343463897705e-01 -4.816916882991790771e-01 -4.804026484489440918e-01 -4.791136682033538818e-01 -4.781601130962371826e-01 -4.775164425373077393e-01 -4.768728017807006836e-01 -4.766134917736053467e-01 -4.788046479225158691e-01 -4.809957742691040039e-01 -4.831869304180145264e-01 -4.815037846565246582e-01 -4.785388410091400146e-01 -4.755739867687225342e-01 -4.729410707950592041e-01 -4.708799719810485840e-01 -4.688189625740051270e-01 -4.667578637599945068e-01 -4.592462480068206787e-01 -4.516406059265136719e-01 -4.440350234508514404e-01 -4.394402503967285156e-01 -4.368622601032257080e-01 -4.342842400074005127e-01 -4.317617714405059814e-01 -4.294422268867492676e-01 -4.271226823329925537e-01 -4.248031377792358398e-01 -4.221623539924621582e-01 -4.194559454917907715e-01 -4.167495369911193848e-01 -4.123171865940093994e-01 -4.057437777519226074e-01 -3.991703689098358154e-01 -3.929454386234283447e-01 -3.919790685176849365e-01 -3.910127580165863037e-01 -3.900464177131652832e-01 -3.865454494953155518e-01 -3.818405270576477051e-01 -3.771355748176574707e-01 -3.720142245292663574e-01 -3.658918738365173340e-01 -3.597695231437683105e-01 -3.536472022533416748e-01 -3.483454287052154541e-01 -3.431252241134643555e-01 -3.379050195217132568e-01 -3.355288207530975342e-01 -3.357214331626892090e-01 -3.359140455722808838e-01 -3.359066545963287354e-01 -3.346835076808929443e-01 -3.334604203701019287e-01 -3.322372734546661377e-01 -3.249147534370422363e-01 -3.156349956989288330e-01 -3.063551783561706543e-01 -2.964504659175872803e-01 -2.854947745800018311e-01 -2.745391130447387695e-01 -2.635834217071533203e-01 -2.624390721321105957e-01 -2.614068686962127686e-01 -2.603746354579925537e-01 -2.579014301300048828e-01 -2.544854581356048584e-01 -2.510695159435272217e-01 -2.476394623517990112e-01 -2.441592961549758911e-01 -2.406791746616363525e-01 -2.371990531682968140e-01 -2.295969575643539429e-01 -2.211871892213821411e-01 -2.127774059772491455e-01 -2.061299532651901245e-01 -2.016192823648452759e-01 -1.971086263656616211e-01 -1.927792727947235107e-01 -1.909428983926773071e-01 -1.891065388917922974e-01 -1.872701793909072876e-01 -1.850365400314331055e-01 -1.826190054416656494e-01 -1.802015006542205811e-01 -1.789226830005645752e-01 -1.803079843521118164e-01 -1.816932857036590576e-01 -1.830785721540451050e-01 -1.796582341194152832e-01 -1.757929176092147827e-01 -1.719276010990142822e-01 -1.702855080366134644e-01 -1.706064939498901367e-01 -1.709274649620056152e-01 -1.716132611036300659e-01 -1.744176298379898071e-01 -1.772220283746719360e-01 -1.800263971090316772e-01 -1.814778447151184082e-01 -1.825083792209625244e-01 -1.835388988256454468e-01 -1.841793358325958252e-01 -1.841793358325958252e-01 -1.841793358325958252e-01 -1.841793358325958252e-01 -1.824171841144561768e-01 -1.806450188159942627e-01 -1.788728386163711548e-01 -1.813084483146667480e-01 -1.864323616027832031e-01 -1.915562748908996582e-01 -1.967237144708633423e-01 -2.020402252674102783e-01 -2.073567062616348267e-01 -2.126732170581817627e-01 -2.078455984592437744e-01 -2.011116892099380493e-01 -1.943777948617935181e-01 -1.899137645959854126e-01 -1.881398856639862061e-01 -1.863660365343093872e-01 -1.847840100526809692e-01 -1.856219470500946045e-01 -1.864598691463470459e-01 -1.872978061437606812e-01 -1.907790303230285645e-01 -1.954518705606460571e-01 -2.001247256994247437e-01 -2.017989307641983032e-01 -1.966429203748703003e-01 -1.914869099855422974e-01 -1.863309144973754883e-01 -1.861315518617630005e-01 -1.863579303026199341e-01 -1.865843087434768677e-01 -1.876748055219650269e-01 -1.895111650228500366e-01 -1.913475394248962402e-01 -1.932625025510787964e-01 -1.956141293048858643e-01 -1.979657560586929321e-01 -2.003173828125000000e-01 -1.974456012248992920e-01 -1.929991394281387329e-01 -1.885526627302169800e-01 -1.839082390069961548e-01 -1.789465397596359253e-01 -1.739847809076309204e-01 -1.690230518579483032e-01
-4.420872405171394348e-02 -4.260233789682388306e-02 -4.099595546722412109e-02 -3.938957676291465759e-02 -3.894662111997604370e-02 -3.922947123646736145e-02 -3.951232135295867920e-02 -3.973226621747016907e-02 -3.974352777004241943e-02 -3.975480049848556519e-02 -3.976606577634811401e-02 -3.958084061741828918e-02 -3.936025500297546387e-02 -3.913966566324234009e-02 -3.907126933336257935e-02 -3.917919099330902100e-02 -3.928711265325546265e-02 -3.945896774530410767e-02 -4.037511721253395081e-02 -4.129127040505409241e-02 -4.220742732286453247e-02 -4.332755133509635925e-02 -4.453723505139350891e-02 -4.574691131711006165e-02 -4.684087634086608887e-02 -4.767816141247749329e-02 -4.851545020937919617e-02 -4.935273900628089905e-02 -4.963400214910507202e-02 -4.987119510769844055e-02 -5.010838806629180908e-02 -5.213087052106857300e-02 -5.565969645977020264e-02 -5.918852239847183228e-02 -6.251697242259979248e-02 -6.477919220924377441e-02 -6.704141199588775635e-02 -6.930363178253173828e-02 -6.828281283378601074e-02 -6.630344688892364502e-02 -6.432408094406127930e-02 -6.289140880107879639e-02 -6.231443956494331360e-02 -6.173747032880783081e-02 -6.116152927279472351e-02 -6.076600775122642517e-02 -6.037049368023872375e-02 -5.997497215867042542e-02 -5.953007936477661133e-02 -5.905509367585182190e-02 -5.858012288808822632e-02 -5.736980587244033813e-02 -5.379591882228851318e-02 -5.022202804684638977e-02 -4.664814099669456482e-02 -4.284255951642990112e-02 -3.899708390235900879e-02 -3.515161201357841492e-02 -3.091223165392875671e-02 -2.622674405574798584e-02 -2.154125273227691650e-02 -1.681178249418735504e-02 -1.160731166601181030e-02 -6.402841303497552872e-03 -1.198369776830077171e-03 2.118794247508049011e-03 4.629287403076887131e-03 7.139779161661863327e-03 1.088178064674139023e-02 1.728471741080284119e-02 2.368765324354171753e-02 3.009058907628059387e-02 3.625533729791641235e-02 4.240275919437408447e-02 4.855017736554145813e-02 5.386991053819656372e-02 5.850701406598091125e-02 6.314411759376525879e-02 6.741795688867568970e-02 6.983790546655654907e-02 7.225785404443740845e-02 7.467781007289886475e-02 7.816526293754577637e-02 8.195440471172332764e-02 8.574354648590087891e-02 8.770326524972915649e-02 8.686656504869461060e-02 8.602987229824066162e-02 8.518218249082565308e-02 8.337239921092987061e-02 8.156263083219528198e-02 7.975286245346069336e-02 7.756712287664413452e-02 7.515784353017807007e-02 7.274856418371200562e-02 7.069107890129089355e-02 6.972985714673995972e-02 6.876863539218902588e-02 6.780742108821868896e-02 6.552526354789733887e-02 6.302585452795028687e-02 6.052644178271293640e-02 5.795161798596382141e-02 5.529328808188438416e-02 5.263496190309524536e-02 5.005135387182235718e-02 4.821964353322982788e-02 4.638792574405670166e-02 4.455621168017387390e-02 4.112227633595466614e-02 3.702182695269584656e-02 3.292136639356613159e-02 2.886303886771202087e-02 2.489339374005794525e-02 2.092374861240386963e-02 1.695410721004009247e-02 1.364319585263729095e-02 1.037593651562929153e-02 7.108676712960004807e-03 4.643386229872703552e-03 2.824580995365977287e-03 1.005775295197963715e-03 -8.163910824805498123e-04 -2.655025804415345192e-03 -4.493660293519496918e-03 -6.332295015454292297e-03 -6.796974688768386841e-03 -6.886040326207876205e-03 -6.975105497986078262e-03 -7.167379837483167648e-03 -7.513739168643951416e-03 -7.860098034143447876e-03 -8.180722594261169434e-03 -7.008698303252458572e-03 -5.836673546582460403e-03 -4.664648789912462234e-03 -2.546584932133555412e-03 1.205196240334771574e-04 2.787624252960085869e-03 5.423095542937517166e-03 7.962945848703384399e-03 1.050279755145311356e-02 1.304264832288026810e-02 1.371452026069164276e-02 1.409337576478719711e-02 1.447223033756017685e-02 1.378788705915212631e-02 1.195279322564601898e-02 1.011769846081733704e-02 8.520234376192092896e-03 9.159289300441741943e-03 9.798343293368816376e-03 1.043739728629589081e-02 1.089527737349271774e-02 1.127982512116432190e-02 1.166437286883592606e-02 1.185711752623319626e-02 1.165633369237184525e-02 1.145555078983306885e-02 1.125476695597171783e-02 9.601411409676074982e-03 7.861074991524219513e-03 6.120738107711076736e-03 4.499203525483608246e-03 2.971269190311431885e-03 1.443335437215864658e-03 3.581268247216939926e-04 1.358012435957789421e-03 2.357897814363241196e-03 3.357783425599336624e-03 4.281919449567794800e-03 5.186035763472318649e-03 6.090152077376842499e-03 6.627070717513561249e-03 6.628493778407573700e-03 6.629917304962873459e-03 6.600068882107734680e-03 5.217738449573516846e-03 3.835407784208655357e-03 2.453076886013150215e-03 -6.337536033242940903e-04 -4.685963969677686691e-03 -8.738175034523010254e-03 -1.235610619187355042e-02 -1.470015477389097214e-02 -1.704420521855354309e-02 -1.938825473189353943e-02 -2.227593399584293365e-02 -2.524480596184730530e-02 -2.821367792785167694e-02 -3.161394596099853516e-02 -3.547068685293197632e-02 -3.932742774486541748e-02 -4.320605844259262085e-02 -4.727805033326148987e-02 -5.135004594922065735e-02 -5.542203411459922791e-02 -5.761897563934326172e-02 -5.907770618796348572e-02 -6.053643673658370972e-02 -6.241756305098533630e-02 -6.514349579811096191e-02 -6.786942481994628906e-02 -7.059534639120101929e-02 -7.412611693143844604e-02 -7.770001143217086792e-02 -8.127389848232269287e-02 -8.425983041524887085e-02 -8.679304271936416626e-02 -8.932624757289886475e-02 -9.181862324476242065e-02 -9.412590414285659790e-02 -9.643318504095077515e-02 -9.874047338962554932e-02 -1.005253121256828308e-01 -1.021767556667327881e-01 -1.038282066583633423e-01 -1.058435663580894470e-01 -1.083773747086524963e-01 -1.109111681580543518e-01 -1.133689284324645996e-01 -1.132105961441993713e-01 -1.130522787570953369e-01 -1.128939464688301086e-01 -1.126916930079460144e-01 -1.124651879072189331e-01 -1.122386679053306580e-01 -1.114243716001510620e-01 -1.089362353086471558e-01 -1.064480841159820557e-01 -1.039599478244781494e-01 -1.051363274455070496e-01 -1.068328544497489929e-01 -1.085293740034103394e-01 -1.108152270317077637e-01 -1.137107387185096741e-01 -1.166062727570533752e-01 -1.191909611225128174e-01 -1.191909611225128174e-01 -1.191909611225128174e-01 -1.191909611225128174e-01 -1.180130019783973694e-01 -1.163840815424919128e-01 -1.147551611065864563e-01 -1.132950857281684875e-01 -1.121642887592315674e-01 -1.110334694385528564e-01 -1.099026650190353394e-01 -1.091602444648742676e-01 -1.084362119436264038e-01 -1.077121868729591370e-01 -1.065496355295181274e-01 -1.050571128726005554e-01 -1.035645827651023865e-01 -1.016037315130233765e-01 -9.759934246540069580e-02 -9.359495341777801514e-02 -8.959055691957473755e-02 -8.534163981676101685e-02 -8.103246241807937622e-02 -7.672327756881713867e-02 -7.199338078498840332e-02 -6.667791306972503662e-02 -6.136243790388107300e-02 -5.605251714587211609e-02 -5.090070515871047974e-02 -4.574890062212944031e-02 -4.059708863496780396e-02 -3.403438627719879150e-02 -2.671102620661258698e-02 -1.938766613602638245e-02 -1.131657045334577560e-02 -1.177267637103796005e-03 8.962035179138183594e-03 1.910133659839630127e-02 3.224160894751548767e-02 4.578586295247077942e-02 5.933010950684547424e-02 7.393422722816467285e-02 8.961024135351181030e-02 1.052862629294395447e-01 1.215552538633346558e-01 1.424791365861892700e-01 1.634030193090438843e-01 1.843269169330596924e-01 2.067819833755493164e-01 2.298067957162857056e-01 2.528316080570220947e-01 2.781188786029815674e-01 3.077085912227630615e-01 3.372982740402221680e-01 3.668879568576812744e-01 4.019508063793182373e-01 4.372390508651733398e-01 4.725272953510284424e-01 5.142807960510253906e-01 5.607881546020507812e-01 6.072955727577209473e-01 6.550889611244201660e-01 7.082911729812622070e-01 7.614932656288146973e-01 8.146954178810119629e-01 8.553267121315002441e-01 8.929690718650817871e-01 9.306114315986633301e-01 9.582836627960205078e-01 9.723966121673583984e-01 9.865095019340515137e-01 1.000000000000000000e+00 9.983752965927124023e-01 9.967505931854248047e-01 9.951257705688476562e-01 9.889891147613525391e-01 9.804798364639282227e-01 9.719705581665039062e-01 9.630207419395446777e-01 9.528867006301879883e-01 9.427527189254760742e-01 9.326186180114746094e-01 9.160677194595336914e-01 8.986993432044982910e-01 8.813309669494628906e-01 8.626863956451416016e-01 8.427801132202148438e-01 8.228737711906433105e-01 8.029674291610717773e-01 7.830610871315002441e-01 7.631547451019287109e-01 7.432484030723571777e-01 7.228106856346130371e-01 7.021809816360473633e-01 6.815512180328369141e-01 6.613327264785766602e-01 6.418770551681518555e-01 6.224213838577270508e-01 6.029657721519470215e-01 5.835101008415222168e-01 5.640543699264526367e-01 5.445986986160278320e-01 5.254604816436767578e-01 5.065504312515258789e-01 4.876402914524078369e-01 4.688732028007507324e-01 4.506864845752716064e-01 4.324998259544372559e-01 4.143131077289581299e-01 3.974530994892120361e-01 3.808971047401428223e-01 3.643410801887512207e-01 3.492797017097473145e-01 3.362044990062713623e-01 3.231292665004730225e-01 3.100805878639221191e-01 2.975924313068389893e-01 2.851042747497558594e-01 2.726161479949951172e-01 2.616566717624664307e-01 2.514811158180236816e-01 2.413055896759033203e-01 2.306776493787765503e-01 2.188678532838821411e-01 2.070580720901489258e-01 1.952482759952545166e-01 1.855404525995254517e-01 1.760853976011276245e-01 1.666303277015686035e-01 1.560708135366439819e-01 1.444436609745025635e-01 1.328165233135223389e-01 1.216449290513992310e-01 1.136829927563667297e-01 1.057210639119148254e-01 9.775912016630172729e-02 9.003108739852905273e-02 8.238521218299865723e-02 7.473932951688766479e-02 6.610525399446487427e-02 5.568305030465126038e-02 4.526083916425704956e-02 3.483862057328224182e-02 2.554409019649028778e-02 1.628233864903450012e-02 7.020586170256137848e-03 -2.299351152032613754e-03 -1.166012976318597794e-02 -2.102091163396835327e-02 -3.044693544507026672e-02 -4.012852162122726440e-02 -4.981010034680366516e-02 -5.949168279767036438e-02 -6.680122762918472290e-02 -7.358729094266891479e-02 -8.037334680557250977e-02 -8.773982524871826172e-02 -9.586009383201599121e-02 -1.039803549647331238e-01 -1.120063439011573792e-01 -1.182723566889762878e-01 -1.245383694767951965e-01 -1.308043897151947021e-01 -1.354416906833648682e-01 -1.392646282911300659e-01 -1.430875808000564575e-01 -1.470126807689666748e-01 -1.511973440647125244e-01 -1.553820073604583740e-01 -1.595666557550430298e-01 -1.634871214628219604e-01 -1.673776656389236450e-01 -1.712681949138641357e-01 -1.745541989803314209e-01 -1.772688478231430054e-01 -1.799835115671157837e-01 -1.824512183666229248e-01 -1.832653880119323730e-01 -1.840795427560806274e-01 -1.848936975002288818e-01 -1.848986148834228516e-01 -1.846276074647903442e-01 -1.843566149473190308e-01 -1.837745159864425659e-01 -1.826431006193161011e-01 -1.815117001533508301e-01 -1.803802847862243652e-01 -1.812391579151153564e-01 -1.821440607309341431e-01 -1.830489486455917358e-01 -1.839000135660171509e-01 -1.847141832113265991e-01 -1.855283230543136597e-01 -1.866263598203659058e-01 -1.887984275817871094e-01 -1.909705251455307007e-01 -1.931426078081130981e-01 -1.943065971136093140e-01 -1.952565610408782959e-01 -1.962065100669860840e-01 -1.975954771041870117e-01 -1.995416432619094849e-01 -2.014877796173095703e-01 -2.035233229398727417e-01 -2.070515602827072144e-01 -2.105797976255416870e-01 -2.141080051660537720e-01 -2.169385850429534912e-01 -2.194291055202484131e-01 -2.219196110963821411e-01 -2.241213917732238770e-01 -2.256097644567489624e-01 -2.270981371402740479e-01 -2.285864949226379395e-01 -2.272178828716278076e-01 -2.255456596612930298e-01 -2.238734662532806396e-01 -2.218714803457260132e-01 -2.195647805929183960e-01 -2.172580808401107788e-01 -2.149755209684371948e-01 -2.128466963768005371e-01 -2.107179164886474609e-01 -2.085891216993331909e-01 -2.084030359983444214e-01 -2.088596373796463013e-01 -2.093161940574645996e-01 -2.078432291746139526e-01 -2.030454277992248535e-01 -1.982476115226745605e-01 -1.934498250484466553e-01 -1.897660195827484131e-01 -1.861013919115066528e-01 -1.824367791414260864e-01 -1.798020005226135254e-01 -1.778570264577865601e-01 -1.759120523929595947e-01 -1.738406717777252197e-01 -1.713068634271621704e-01 -1.687730699777603149e-01 -1.662392616271972656e-01 -1.662608981132507324e-01 -1.668040603399276733e-01 -1.673472523689270020e-01 -1.679306328296661377e-01 -1.685639470815658569e-01 -1.691972613334655762e-01 -1.697237193584442139e-01 -1.686379760503768921e-01 -1.675522178411483765e-01 -1.664664894342422485e-01 -1.640464216470718384e-01 -1.609925925731658936e-01 -1.579387336969375610e-01 -1.556623876094818115e-01 -1.552550047636032104e-01 -1.548476219177246094e-01 -1.544402539730072021e-01 -1.531898230314254761e-01 -1.518556326627731323e-01 -1.505214273929595947e-01 -1.484855711460113525e-01 -1.458159685134887695e-01 -1.431463807821273804e-01 -1.406398564577102661e-01 -1.391247808933258057e-01 -1.376097202301025391e-01 -1.360946595668792725e-01 -1.332602202892303467e-01 -1.300023943185806274e-01 -1.267445534467697144e-01 -1.241027340292930603e-01 -1.224969476461410522e-01 -1.208911612629890442e-01 -1.192853748798370361e-01 -1.151521280407905579e-01 -1.109900027513504028e-01 -1.068278774619102478e-01 -1.036640852689743042e-01 -1.011534184217453003e-01 -9.864273667335510254e-02 -9.604725986719131470e-02 -9.315174072980880737e-02 -9.025622159242630005e-02 -8.736070990562438965e-02 -8.428569138050079346e-02 -8.117550611495971680e-02 -7.806533575057983398e-02 -7.392250001430511475e-02 -6.852756440639495850e-02 -6.313263624906539917e-02 -5.790792405605316162e-02 -5.502366647124290466e-02 -5.213941633701324463e-02 -4.925516247749328613e-02 -4.738392680883407593e-02 -4.598153382539749146e-02 -4.457913711667060852e-02 -4.377954825758934021e-02 -4.439031705260276794e-02 -4.500108584761619568e-02 -4.561185464262962341e-02 -4.671922326087951660e-02 -4.787256941199302673e-02 -4.902591556310653687e-02 -5.007123947143554688e-02 -5.102119594812393188e-02 -5.197115242481231689e-02 -5.301752686500549316e-02 -5.462390556931495667e-02 -5.623029172420501709e-02 -5.783667415380477905e-02 -6.023634225130081177e-02 -6.288281083106994629e-02 -6.552927941083908081e-02 -6.702829897403717041e-02 -6.664346158504486084e-02 -6.625861674547195435e-02 -6.587376445531845093e-02 -6.580437719821929932e-02 -6.573677808046340942e-02 -6.566918641328811646e-02 -6.622933596372604370e-02 -6.719055026769638062e-02 -6.815177202224731445e-02 -6.907721608877182007e-02 -6.988011300563812256e-02 -7.068300247192382812e-02 -7.148590683937072754e-02 -7.281292974948883057e-02 -7.423844933509826660e-02 -7.566397637128829956e-02 -7.700130343437194824e-02 -7.823411375284194946e-02 -7.946690917015075684e-02 -8.068892359733581543e-02 -8.177466690540313721e-02 -8.286041766405105591e-02 -8.394615352153778076e-02 -8.386255800724029541e-02 -8.325178921222686768e-02 -8.264101296663284302e-02 -8.176105469465255737e-02 -8.026792854070663452e-02 -7.877480983734130859e-02 -7.728169113397598267e-02 -7.585135847330093384e-02 -7.442643493413925171e-02 -7.300149649381637573e-02 -7.081145793199539185e-02 -6.796099990606307983e-02 -6.511054933071136475e-02 -6.253625452518463135e-02 -6.149617210030555725e-02 -6.045608222484588623e-02 -5.941599979996681213e-02 -5.750657618045806885e-02 -5.533508583903312683e-02 -5.316359549760818481e-02 -5.095724761486053467e-02 -4.869502782821655273e-02 -4.643281176686286926e-02 -4.417059570550918579e-02
-4.498170316219329834e-02 -4.717897996306419373e-02 -4.937626048922538757e-02 -5.157353729009628296e-02 -5.090998113155364990e-02 -4.846168681979179382e-02 -4.601339250802993774e-02 -4.492862522602081299e-02 -4.836675897240638733e-02 -5.180489644408226013e-02 -5.524303019046783447e-02 -6.076744198799133301e-02 -6.666737794876098633e-02 -7.256732136011123657e-02 -7.682108134031295776e-02 -7.916769385337829590e-02 -8.151430636644363403e-02 -8.403251320123672485e-02 -8.854866772890090942e-02 -9.306482225656509399e-02 -9.758096933364868164e-02 -1.008627414703369141e-01 -1.036025807261466980e-01 -1.063424348831176758e-01 -1.080203279852867126e-01 -1.073426529765129089e-01 -1.066649779677391052e-01 -1.059873104095458984e-01 -1.047561913728713989e-01 -1.034811958670616150e-01 -1.022062078118324280e-01 -1.018873155117034912e-01 -1.023751199245452881e-01 -1.028629392385482788e-01 -1.038228571414947510e-01 -1.072951331734657288e-01 -1.107674017548561096e-01 -1.142396703362464905e-01 -1.132608950138092041e-01 -1.109825596213340759e-01 -1.087042167782783508e-01 -1.067219302058219910e-01 -1.052030324935913086e-01 -1.036841347813606262e-01 -1.021725907921791077e-01 -1.019550040364265442e-01 -1.017374023795127869e-01 -1.015198007225990295e-01 -1.014374420046806335e-01 -1.014374420046806335e-01 -1.014374420046806335e-01 -1.012379974126815796e-01 -1.003974899649620056e-01 -9.955697506666183472e-02 -9.871646016836166382e-02 -9.318967163562774658e-02 -8.685595542192459106e-02 -8.052225410938262939e-02 -7.565739750862121582e-02 -7.245604693889617920e-02 -6.925470381975173950e-02 -6.578905880451202393e-02 -5.946886539459228516e-02 -5.314866080880165100e-02 -4.682846739888191223e-02 -4.185282066464424133e-02 -3.745186701416969299e-02 -3.305091336369514465e-02 -2.970757894217967987e-02 -2.864947356283664703e-02 -2.759136818349361420e-02 -2.653325907886028290e-02 -1.847351342439651489e-02 -9.904553182423114777e-03 -1.335595385171473026e-03 6.445087492465972900e-03 1.357564609497785568e-02 2.070620469748973846e-02 2.762511745095252991e-02 3.346390277147293091e-02 3.930269181728363037e-02 4.514147713780403137e-02 5.191056802868843079e-02 5.894257128238677979e-02 6.597456336021423340e-02 7.288620620965957642e-02 7.961385697126388550e-02 8.634151518344879150e-02 9.303881227970123291e-02 9.708067774772644043e-02 1.011225208640098572e-01 1.051643788814544678e-01 1.096312180161476135e-01 1.143507435917854309e-01 1.190702691674232483e-01 1.232891604304313660e-01 1.259479373693466187e-01 1.286067217588424683e-01 1.312654912471771240e-01 1.296142637729644775e-01 1.272541433572769165e-01 1.248940303921699524e-01 1.218258887529373169e-01 1.179739013314247131e-01 1.141219064593315125e-01 1.102699115872383118e-01 1.064179241657257080e-01 1.025659292936325073e-01 9.871394187211990356e-02 9.391382336616516113e-02 8.871928602457046509e-02 8.352475613355636597e-02 7.874950766563415527e-02 7.485698163509368896e-02 7.096446305513381958e-02 6.707192957401275635e-02 6.189429387450218201e-02 5.663149058818817139e-02 5.136869102716445923e-02 4.665826633572578430e-02 4.239312931895256042e-02 3.812799230217933655e-02 3.420297428965568542e-02 3.194454312324523926e-02 2.968611195683479309e-02 2.742767706513404846e-02 2.458367682993412018e-02 2.157959342002868652e-02 1.857550628483295441e-02 1.682132109999656677e-02 1.693317480385303497e-02 1.704503037035465240e-02 1.719389855861663818e-02 1.948951929807662964e-02 2.178514190018177032e-02 2.408076636493206024e-02 2.479060366749763489e-02 2.458011917769908905e-02 2.436963655054569244e-02 2.341498993337154388e-02 2.021094597876071930e-02 1.700690202414989471e-02 1.380285806953907013e-02 1.160245388746261597e-02 9.559482336044311523e-03 7.516511715948581696e-03 5.313578993082046509e-03 2.937510842457413673e-03 5.614424007944762707e-04 -1.827980624511837959e-03 -4.343096166849136353e-03 -6.858211942017078400e-03 -9.373326785862445831e-03 -1.055178139358758926e-02 -1.118920557200908661e-02 -1.182662788778543472e-02 -1.356853637844324112e-02 -1.757654175162315369e-02 -2.158454991877079010e-02 -2.559255436062812805e-02 -3.032958135008811951e-02 -3.511026129126548767e-02 -3.989094123244285583e-02 -4.468315839767456055e-02 -4.948445409536361694e-02 -5.428575351834297180e-02 -5.796108022332191467e-02 -5.633338913321495056e-02 -5.470569431781768799e-02 -5.307800322771072388e-02 -4.896204173564910889e-02 -4.418847709894180298e-02 -3.941490873694419861e-02 -3.578014671802520752e-02 -3.380615264177322388e-02 -3.183215484023094177e-02 -2.990645170211791992e-02 -3.006929159164428711e-02 -3.023213334381580353e-02 -3.039497323334217072e-02 -2.829357050359249115e-02 -2.490976266562938690e-02 -2.152595296502113342e-02 -1.850330270826816559e-02 -1.654004491865634918e-02 -1.457678712904453278e-02 -1.261353027075529099e-02 -1.336447149515151978e-02 -1.452077925205230713e-02 -1.567708700895309448e-02 -1.740185171365737915e-02 -1.972812227904796600e-02 -2.205439284443855286e-02 -2.466888166964054108e-02 -2.982928417623043060e-02 -3.498968854546546936e-02 -4.015009105205535889e-02 -4.061545804142951965e-02 -3.923238068819046021e-02 -3.784930333495140076e-02 -3.715764731168746948e-02 -3.784883022308349609e-02 -3.854001313447952271e-02 -3.923119232058525085e-02 -4.032193869352340698e-02 -4.143409058451652527e-02 -4.254624247550964355e-02 -4.564704000949859619e-02 -5.027909949421882629e-02 -5.491116270422935486e-02 -5.919624492526054382e-02 -6.190906092524528503e-02 -6.462188810110092163e-02 -6.733470410108566284e-02 -6.631962209939956665e-02 -6.435274332761764526e-02 -6.238585337996482849e-02 -6.109028309583663940e-02 -6.075109168887138367e-02 -6.041190028190612793e-02 -6.015394255518913269e-02 -6.269041448831558228e-02 -6.522688269615173340e-02 -6.776335090398788452e-02 -7.048302143812179565e-02 -7.330392301082611084e-02 -7.612482458353042603e-02 -7.725736498832702637e-02 -7.358172535896301270e-02 -6.990608572959899902e-02 -6.623044610023498535e-02 -6.411095708608627319e-02 -6.221233680844306946e-02 -6.031371653079986572e-02 -5.981492623686790466e-02 -6.076423823833465576e-02 -6.171354278922080994e-02 -6.264537572860717773e-02 -6.343184411525726318e-02 -6.421831250190734863e-02 -6.500478088855743408e-02 -6.262354552745819092e-02 -5.902969092130661011e-02 -5.543582141399383545e-02 -5.308311432600021362e-02 -5.315066874027252197e-02 -5.321822315454483032e-02 -5.328577756881713867e-02 -5.227923020720481873e-02 -5.122183263301849365e-02 -5.016443505883216858e-02 -4.738456383347511292e-02 -4.330858215689659119e-02 -3.923259302973747253e-02 -3.487155213952064514e-02 -2.926664613187313080e-02 -2.366173639893531799e-02 -1.805683039128780365e-02 -1.284804102033376694e-02 -7.736887317150831223e-03 -2.625734079629182816e-03 2.414877526462078094e-03 7.357302587479352951e-03 1.229972764849662781e-02 1.718657277524471283e-02 2.048938721418380737e-02 2.379220351576805115e-02 2.709501795470714569e-02 3.264472261071205139e-02 3.940580040216445923e-02 4.616687446832656860e-02 5.285411700606346130e-02 5.933715403079986572e-02 6.582019478082656860e-02 7.230322808027267456e-02 7.957531511783599854e-02 8.695362508296966553e-02 9.433192759752273560e-02 1.011304259300231934e-01 1.073425412178039551e-01 1.135546490550041199e-01 1.200762614607810974e-01 1.290275007486343384e-01 1.379787325859069824e-01 1.469299942255020142e-01 1.588668972253799438e-01 1.719147413969039917e-01 1.849626004695892334e-01 1.997202634811401367e-01 2.177294194698333740e-01 2.357385605573654175e-01 2.537477016448974609e-01 2.787941992282867432e-01 3.041304349899291992e-01 3.294667005538940430e-01 3.704976141452789307e-01 4.230687618255615234e-01 4.756398499011993408e-01 5.322227478027343750e-01 6.056786775588989258e-01 6.791346073150634766e-01 7.525905370712280273e-01 8.043993115425109863e-01 8.510613441467285156e-01 8.977232575416564941e-01 9.329805374145507812e-01 9.527276158332824707e-01 9.724746346473693848e-01 9.915521740913391113e-01 9.943680763244628906e-01 9.971840381622314453e-01 1.000000000000000000e+00 9.935792088508605957e-01 9.823012948036193848e-01 9.710233807563781738e-01 9.592131376266479492e-01 9.459725618362426758e-01 9.327320456504821777e-01 9.194915294647216797e-01 9.041379690170288086e-01 8.885152935981750488e-01 8.728924989700317383e-01 8.545416593551635742e-01 8.334932923316955566e-01 8.124449849128723145e-01 7.913316488265991211e-01 7.697356939315795898e-01 7.481397986412048340e-01 7.265439033508300781e-01 7.048696279525756836e-01 6.831670999526977539e-01 6.614645123481750488e-01 6.397619247436523438e-01 6.180593967437744141e-01 5.963568091392517090e-01 5.746542811393737793e-01 5.540027618408203125e-01 5.333881974220275879e-01 5.127736330032348633e-01 4.915300011634826660e-01 4.698345661163330078e-01 4.481391310691833496e-01 4.268275201320648193e-01 4.070733785629272461e-01 3.873191773891448975e-01 3.675650358200073242e-01 3.469777703285217285e-01 3.261996507644653320e-01 3.054215013980865479e-01 2.855529189109802246e-01 2.668931484222412109e-01 2.482333183288574219e-01 2.298578321933746338e-01 2.174883633852005005e-01 2.051189094781875610e-01 1.927494406700134277e-01 1.805412024259567261e-01 1.684156209230422974e-01 1.562900692224502563e-01 1.440593898296356201e-01 1.315540969371795654e-01 1.190488189458847046e-01 1.065435260534286499e-01 9.418424218893051147e-02 8.184250444173812866e-02 6.950077414512634277e-02 5.818952620029449463e-02 4.787440225481987000e-02 3.755928575992584229e-02 2.747434936463832855e-02 1.901114173233509064e-02 1.054793410003185272e-02 2.084727631881833076e-03 -5.786210298538208008e-03 -1.344917621463537216e-02 -2.111214213073253632e-02 -2.913493663072586060e-02 -3.780885040760040283e-02 -4.648276790976524353e-02 -5.515668168663978577e-02 -6.163527071475982666e-02 -6.805004179477691650e-02 -7.446481287479400635e-02 -8.120673894882202148e-02 -8.817829936742782593e-02 -9.514985233545303345e-02 -1.020331829786300659e-01 -1.085709854960441589e-01 -1.151087731122970581e-01 -1.216465681791305542e-01 -1.276059001684188843e-01 -1.334375739097595215e-01 -1.392692476511001587e-01 -1.450894773006439209e-01 -1.508948355913162231e-01 -1.567002087831497192e-01 -1.624310463666915894e-01 -1.667708605527877808e-01 -1.711106598377227783e-01 -1.754504591226577759e-01 -1.783799231052398682e-01 -1.806042343378067017e-01 -1.828285306692123413e-01 -1.860260665416717529e-01 -1.916956156492233276e-01 -1.973651498556137085e-01 -2.030346989631652832e-01 -2.070229798555374146e-01 -2.108209431171417236e-01 -2.146188765764236450e-01 -2.172728925943374634e-01 -2.188458442687988281e-01 -2.204187810420989990e-01 -2.220904976129531860e-01 -2.244235724210739136e-01 -2.267566919326782227e-01 -2.290897667407989502e-01 -2.281455844640731812e-01 -2.260841280221939087e-01 -2.240226715803146362e-01 -2.219414114952087402e-01 -2.198251932859420776e-01 -2.177089750766754150e-01 -2.155927717685699463e-01 -2.141131907701492310e-01 -2.126483470201492310e-01 -2.111835032701492310e-01 -2.107808291912078857e-01 -2.111064791679382324e-01 -2.114321887493133545e-01 -2.122228443622589111e-01 -2.147728055715560913e-01 -2.173227816820144653e-01 -2.198727577924728394e-01 -2.199609875679016113e-01 -2.195265144109725952e-01 -2.190920412540435791e-01 -2.185384780168533325e-01 -2.178337872028350830e-01 -2.171290963888168335e-01 -2.165009677410125732e-01 -2.171516269445419312e-01 -2.178022712469100952e-01 -2.184529155492782593e-01 -2.174991220235824585e-01 -2.157633602619171143e-01 -2.140275686979293823e-01 -2.126198410987854004e-01 -2.120225131511688232e-01 -2.114251852035522461e-01 -2.108278870582580566e-01 -2.107216566801071167e-01 -2.106676250696182251e-01 -2.106135636568069458e-01 -2.095442116260528564e-01 -2.075368016958236694e-01 -2.055293768644332886e-01 -2.035587877035140991e-01 -2.018230259418487549e-01 -2.000872343778610229e-01 -1.983514577150344849e-01 -1.964933127164840698e-01 -1.945947110652923584e-01 -1.926960796117782593e-01 -1.910862624645233154e-01 -1.899741142988204956e-01 -1.888619661331176758e-01 -1.877498328685760498e-01 -1.889836788177490234e-01 -1.902579516172409058e-01 -1.915322244167327881e-01 -1.923035681247711182e-01 -1.927380561828613281e-01 -1.931725144386291504e-01 -1.933856308460235596e-01 -1.927890181541442871e-01 -1.921924054622650146e-01 -1.915958076715469360e-01 -1.915844678878784180e-01 -1.916925609111785889e-01 -1.918006241321563721e-01 -1.919572949409484863e-01 -1.921741813421249390e-01 -1.923910528421401978e-01 -1.924697011709213257e-01 -1.904622763395309448e-01 -1.884548664093017578e-01 -1.864474564790725708e-01 -1.877139508724212646e-01 -1.905355751514434814e-01 -1.933571845293045044e-01 -1.956525743007659912e-01 -1.966829448938369751e-01 -1.977133154869079590e-01 -1.987436711788177490e-01 -1.978498101234436035e-01 -1.967646628618240356e-01 -1.956795454025268555e-01 -1.929557025432586670e-01 -1.887517124414443970e-01 -1.845477223396301270e-01 -1.810716092586517334e-01 -1.820209175348281860e-01 -1.829702258110046387e-01 -1.839195340871810913e-01 -1.838626861572265625e-01 -1.834829598665237427e-01 -1.831032484769821167e-01 -1.820256114006042480e-01 -1.797743141651153564e-01 -1.775230020284652710e-01 -1.752716600894927979e-01 -1.722420603036880493e-01 -1.692035645246505737e-01 -1.661650687456130981e-01 -1.645863801240921021e-01 -1.639627665281295776e-01 -1.633391380310058594e-01 -1.617531627416610718e-01 -1.567620038986206055e-01 -1.517708301544189453e-01 -1.467796862125396729e-01 -1.419014930725097656e-01 -1.370454281568527222e-01 -1.321893781423568726e-01 -1.256540119647979736e-01 -1.170824989676475525e-01 -1.085109785199165344e-01 -1.002208068966865540e-01 -9.579923748970031738e-02 -9.137765318155288696e-02 -8.695607632398605347e-02 -8.289616554975509644e-02 -7.900364696979522705e-02 -7.511112093925476074e-02 -7.131611555814743042e-02 -6.774927675724029541e-02 -6.418242305517196655e-02 -6.061558797955513000e-02 -5.886065587401390076e-02 -5.727349594235420227e-02 -5.568633973598480225e-02 -5.641865357756614685e-02 -5.919902771711349487e-02 -6.197940930724143982e-02 -6.482955813407897949e-02 -6.808494031429290771e-02 -7.134032249450683594e-02 -7.459571212530136108e-02 -7.535786926746368408e-02 -7.534436136484146118e-02 -7.533084601163864136e-02 -7.520429044961929321e-02 -7.489211857318878174e-02 -7.457993924617767334e-02 -7.426777482032775879e-02 -7.096185535192489624e-02 -6.763891130685806274e-02 -6.431596726179122925e-02 -6.373215466737747192e-02 -6.489835679531097412e-02 -6.606454402208328247e-02 -6.612432748079299927e-02 -6.239464506506919861e-02 -5.866496264934539795e-02 -5.493528023362159729e-02 -5.606925114989280701e-02 -5.811719596385955811e-02 -6.016514450311660767e-02 -6.416200846433639526e-02 -7.046869397163391113e-02 -7.677537947893142700e-02 -8.266967535018920898e-02 -8.336157351732254028e-02 -8.405347168445587158e-02 -8.474536240100860596e-02 -8.391343802213668823e-02 -8.239454030990600586e-02 -8.087564259767532349e-02 -7.950145006179809570e-02 -7.845684885978698730e-02 -7.741225510835647583e-02 -7.636766880750656128e-02 -7.592291384935379028e-02 -7.552967220544815063e-02 -7.513643801212310791e-02 -7.431384176015853882e-02 -7.312062382698059082e-02 -7.192741334438323975e-02 -7.075067609548568726e-02 -6.966555118560791016e-02 -6.858042627573013306e-02 -6.749528646469116211e-02 -6.513874977827072144e-02 -6.239890679717063904e-02 -5.965906009078025818e-02 -5.704433843493461609e-02 -5.463017895817756653e-02 -5.221601948142051697e-02 -4.980186000466346741e-02
-5.802208930253982544e-02 -6.085896864533424377e-02 -6.369584053754806519e-02 -6.653272360563278198e-02 -7.248754799365997314e-02 -8.038753271102905273e-02 -8.828750997781753540e-02 -9.508723020553588867e-02 -9.823724627494812012e-02 -1.013872772455215454e-01 -1.045373007655143738e-01 -1.075027734041213989e-01 -1.104350090026855469e-01 -1.133672595024108887e-01 -1.150795519351959229e-01 -1.153784617781639099e-01 -1.156773790717124939e-01 -1.162489876151084900e-01 -1.199954301118850708e-01 -1.237418726086616516e-01 -1.274883002042770386e-01 -1.291407048702239990e-01 -1.298737674951553345e-01 -1.306068152189254761e-01 -1.309603899717330933e-01 -1.304721534252166748e-01 -1.299839168787002563e-01 -1.294956952333450317e-01 -1.254095584154129028e-01 -1.210382431745529175e-01 -1.166669204831123352e-01 -1.170072555541992188e-01 -1.213230714201927185e-01 -1.256388723850250244e-01 -1.298047304153442383e-01 -1.331725418567657471e-01 -1.365403383970260620e-01 -1.399081498384475708e-01 -1.411727517843246460e-01 -1.418232470750808716e-01 -1.424737572669982910e-01 -1.437385231256484985e-01 -1.459647566080093384e-01 -1.481909900903701782e-01 -1.503892987966537476e-01 -1.476748436689376831e-01 -1.449603736400604248e-01 -1.422459036111831665e-01 -1.406106799840927124e-01 -1.396327763795852661e-01 -1.386549025774002075e-01 -1.380120664834976196e-01 -1.384461969137191772e-01 -1.388803422451019287e-01 -1.393144875764846802e-01 -1.392628997564315796e-01 -1.391276717185974121e-01 -1.389924585819244385e-01 -1.372526139020919800e-01 -1.336954832077026367e-01 -1.301383525133132935e-01 -1.270184963941574097e-01 -1.286212652921676636e-01 -1.302240639925003052e-01 -1.318268179893493652e-01 -1.324772685766220093e-01 -1.327206641435623169e-01 -1.329640746116638184e-01 -1.324436813592910767e-01 -1.302729845046997070e-01 -1.281022727489471436e-01 -1.259315460920333862e-01 -1.235312670469284058e-01 -1.211143061518669128e-01 -1.186973452568054199e-01 -1.143169477581977844e-01 -1.083172261714935303e-01 -1.023175269365310669e-01 -9.666692465543746948e-02 -9.279806911945343018e-02 -8.892922103404998779e-02 -8.506035804748535156e-02 -8.478942513465881348e-02 -8.553530275821685791e-02 -8.628117293119430542e-02 -8.572835475206375122e-02 -8.319039642810821533e-02 -8.065244555473327637e-02 -7.814238220453262329e-02 -7.807406783103942871e-02 -7.800573855638504028e-02 -7.793741673231124878e-02 -7.749506831169128418e-02 -7.683032751083374023e-02 -7.616559416055679321e-02 -7.367045432329177856e-02 -6.547126919031143188e-02 -5.727209150791168213e-02 -4.907291010022163391e-02 -4.708129540085792542e-02 -4.611066728830337524e-02 -4.514003545045852661e-02 -4.242682829499244690e-02 -3.778434544801712036e-02 -3.314186260104179382e-02 -2.901106514036655426e-02 -3.002909570932388306e-02 -3.104712627828121185e-02 -3.206515312194824219e-02 -2.859428338706493378e-02 -2.325603179633617401e-02 -1.791778206825256348e-02 -1.671498268842697144e-02 -2.421839721500873566e-02 -3.172180801630020142e-02 -3.922522813081741333e-02 -4.120658338069915771e-02 -4.282202571630477905e-02 -4.443746060132980347e-02 -4.214838147163391113e-02 -3.671177104115486145e-02 -3.127516061067581177e-02 -2.597054094076156616e-02 -2.131268754601478577e-02 -1.665483042597770691e-02 -1.199697237461805344e-02 -1.158730592578649521e-02 -1.233901362866163254e-02 -1.309072133153676987e-02 -1.401868928223848343e-02 -1.520980708301067352e-02 -1.640092581510543823e-02 -1.753196492791175842e-02 -1.517848204821348190e-02 -1.282500009983778000e-02 -1.047151722013950348e-02 -7.044803351163864136e-03 -2.995230723172426224e-03 1.054342137649655342e-03 4.214731976389884949e-03 4.687363747507333755e-03 5.159995984286069870e-03 5.632628686726093292e-03 7.390081882476806641e-04 -4.996377509087324142e-03 -1.073176320642232895e-02 -1.682895794510841370e-02 -2.331776171922683716e-02 -2.980656176805496216e-02 -3.576862439513206482e-02 -3.677313029766082764e-02 -3.777763992547988892e-02 -3.878214210271835327e-02 -3.950161859393119812e-02 -4.010571539402008057e-02 -4.070981591939926147e-02 -4.365595802664756775e-02 -5.140733346343040466e-02 -5.915871262550354004e-02 -6.691008061170578003e-02 -6.641329079866409302e-02 -6.542258709669113159e-02 -6.443188339471817017e-02 -6.501278281211853027e-02 -6.683191657066345215e-02 -6.865104287862777710e-02 -6.969984620809555054e-02 -6.712060421705245972e-02 -6.454137712717056274e-02 -6.196213513612747192e-02 -5.960806831717491150e-02 -5.731351673603057861e-02 -5.501896515488624573e-02 -5.209223926067352295e-02 -4.824359714984893799e-02 -4.439495503902435303e-02 -4.054800420999526978e-02 -3.677423298358917236e-02 -3.300046548247337341e-02 -2.922669239342212677e-02 -2.637156099081039429e-02 -2.403672784566879272e-02 -2.170189283788204193e-02 -1.917420700192451477e-02 -1.608083210885524750e-02 -1.298745535314083099e-02 -9.894079528748989105e-03 -1.034107711166143417e-02 -1.131683122366666794e-02 -1.229258626699447632e-02 -1.449918933212757111e-02 -1.800820417702198029e-02 -2.151721902191638947e-02 -2.503797225654125214e-02 -2.866242639720439911e-02 -3.228688240051269531e-02 -3.591133281588554382e-02 -3.560082986950874329e-02 -3.374113515019416809e-02 -3.188143670558929443e-02 -3.120497986674308777e-02 -3.289500623941421509e-02 -3.458503633737564087e-02 -3.627505898475646973e-02 -3.928586468100547791e-02 -4.236742481589317322e-02 -4.544898495078086853e-02 -4.752201214432716370e-02 -4.881846159696578979e-02 -5.011491477489471436e-02 -5.118186399340629578e-02 -5.120890960097312927e-02 -5.123595893383026123e-02 -5.126299709081649780e-02 -5.138756334781646729e-02 -5.153701826930046082e-02 -5.168648064136505127e-02 -5.174611881375312805e-02 -5.167779698967933655e-02 -5.160946771502494812e-02 -5.148537456989288330e-02 -4.944262281060218811e-02 -4.739987477660179138e-02 -4.535712674260139465e-02 -4.438526183366775513e-02 -4.400521144270896912e-02 -4.362515732645988464e-02 -4.217967391014099121e-02 -3.770002722740173340e-02 -3.322038426995277405e-02 -2.874074131250381470e-02 -2.732797712087631226e-02 -2.635051496326923370e-02 -2.537305280566215515e-02 -2.414378710091114044e-02 -2.265403605997562408e-02 -2.116428501904010773e-02 -1.931532658636569977e-02 -1.447928790003061295e-02 -9.643247351050376892e-03 -4.807206336408853531e-03 1.564135891385376453e-04 5.168872885406017303e-03 1.018133200705051422e-02 1.419757958501577377e-02 1.627121865749359131e-02 1.834485679864883423e-02 2.041849493980407715e-02 2.495139651000499725e-02 2.960071153938770294e-02 3.425002843141555786e-02 4.054509103298187256e-02 4.807854071259498596e-02 5.561199039220809937e-02 6.364422291517257690e-02 7.385299354791641235e-02 8.406175673007965088e-02 9.427052736282348633e-02 1.035862863063812256e-01 1.126819401979446411e-01 1.217776015400886536e-01 1.308274269104003906e-01 1.398134827613830566e-01 1.487995237112045288e-01 1.577505916357040405e-01 1.657046675682067871e-01 1.736587285995483398e-01 1.816128045320510864e-01 1.893208771944046021e-01 1.968963146209716797e-01 2.044717520475387573e-01 2.134672403335571289e-01 2.263904660940170288e-01 2.393136769533157349e-01 2.522369027137756348e-01 2.679840922355651855e-01 2.841114699840545654e-01 3.002387881278991699e-01 3.165543973445892334e-01 3.330603837966918945e-01 3.495663404464721680e-01 3.665387332439422607e-01 3.871726691722869873e-01 4.078065156936645508e-01 4.284404218196868896e-01 4.492309689521789551e-01 4.700798094272613525e-01 4.909286499023437500e-01 5.126766562461853027e-01 5.361346602439880371e-01 5.595925450325012207e-01 5.830505490303039551e-01 6.034871339797973633e-01 6.237993836402893066e-01 6.441115140914916992e-01 6.662365198135375977e-01 6.896945238113403320e-01 7.131524682044982910e-01 7.393637895584106445e-01 7.771556377410888672e-01 8.149474859237670898e-01 8.527392148971557617e-01 8.868395090103149414e-01 9.200621247291564941e-01 9.532847404479980469e-01 9.759282469749450684e-01 9.841840267181396484e-01 9.924399852752685547e-01 1.000000000000000000e+00 9.906623363494873047e-01 9.813246726989746094e-01 9.719870090484619141e-01 9.576679468154907227e-01 9.407292008399963379e-01 9.237905740737915039e-01 9.060837030410766602e-01 8.863123655319213867e-01 8.665410280227661133e-01 8.467697501182556152e-01 8.256601691246032715e-01 8.043799996376037598e-01 7.830998897552490234e-01 7.585918307304382324e-01 7.308920621871948242e-01 7.031922936439514160e-01 6.753523945808410645e-01 6.464711427688598633e-01 6.175900101661682129e-01 5.887088775634765625e-01 5.652431249618530273e-01 5.437352061271667480e-01 5.222273468971252441e-01 4.994300603866577148e-01 4.742412269115447998e-01 4.490523934364318848e-01 4.238635599613189697e-01 3.977781236171722412e-01 3.716611862182617188e-01 3.455443084239959717e-01 3.200900852680206299e-01 2.951118946075439453e-01 2.701337039470672607e-01 2.455690205097198486e-01 2.226818352937698364e-01 1.997946798801422119e-01 1.769075095653533936e-01 1.629441678524017334e-01 1.510258764028549194e-01 1.391075700521469116e-01 1.250904649496078491e-01 1.082841530442237854e-01 9.147784113883972168e-02 7.452424615621566772e-02 5.445943027734756470e-02 3.439462184906005859e-02 1.432980969548225403e-02 -1.722041983157396317e-03 -1.571596786379814148e-02 -2.970989234745502472e-02 -4.265185073018074036e-02 -5.284581705927848816e-02 -6.303977966308593750e-02 -7.323374599218368530e-02 -8.540403097867965698e-02 -9.781198203563690186e-02 -1.102199256420135498e-01 -1.243946179747581482e-01 -1.402771323919296265e-01 -1.561596542596817017e-01 -1.713672131299972534e-01 -1.818193942308425903e-01 -1.922715753316879272e-01 -2.027237266302108765e-01 -2.130357772111892700e-01 -2.232986390590667725e-01 -2.335615009069442749e-01 -2.419690489768981934e-01 -2.470193207263946533e-01 -2.520695924758911133e-01 -2.571199238300323486e-01 -2.656517326831817627e-01 -2.742847800254821777e-01 -2.829178273677825928e-01 -2.923169732093811035e-01 -3.022538721561431885e-01 -3.121907711029052734e-01 -3.228123784065246582e-01 -3.361156284809112549e-01 -3.494189083576202393e-01 -3.627221882343292236e-01 -3.688190877437591553e-01 -3.733256757259368896e-01 -3.778322339057922363e-01 -3.821734189987182617e-01 -3.862999081611633301e-01 -3.904263973236083984e-01 -3.946191668510437012e-01 -4.000495672225952148e-01 -4.054798781871795654e-01 -4.109102189540863037e-01 -4.148925244808197021e-01 -4.181507229804992676e-01 -4.214089214801788330e-01 -4.242682456970214844e-01 -4.261144399642944336e-01 -4.279606342315673828e-01 -4.298067688941955566e-01 -4.302873313426971436e-01 -4.306133091449737549e-01 -4.309392273426055908e-01 -4.301484823226928711e-01 -4.283022880554199219e-01 -4.264561235904693604e-01 -4.253155887126922607e-01 -4.288997650146484375e-01 -4.324839115142822266e-01 -4.360680878162384033e-01 -4.391650259494781494e-01 -4.420958459377288818e-01 -4.450266361236572266e-01 -4.450917243957519531e-01 -4.400969743728637695e-01 -4.351021945476531982e-01 -4.301073849201202393e-01 -4.291458427906036377e-01 -4.282775819301605225e-01 -4.274092912673950195e-01 -4.288597106933593750e-01 -4.319001436233520508e-01 -4.349405765533447266e-01 -4.365054666996002197e-01 -4.324871301651000977e-01 -4.284688234329223633e-01 -4.244504868984222412e-01 -4.257168769836425781e-01 -4.281053841114044189e-01 -4.304938614368438721e-01 -4.323567152023315430e-01 -4.335524141788482666e-01 -4.347480833530426025e-01 -4.359191358089447021e-01 -4.366792738437652588e-01 -4.374393522739410400e-01 -4.381994903087615967e-01 -4.389595985412597656e-01 -4.397197067737579346e-01 -4.404797554016113281e-01 -4.387991726398468018e-01 -4.310885071754455566e-01 -4.233778417110443115e-01 -4.156671762466430664e-01 -4.133555293083190918e-01 -4.116175174713134766e-01 -4.098795354366302490e-01 -4.092705845832824707e-01 -4.097047150135040283e-01 -4.101388454437255859e-01 -4.105878472328186035e-01 -4.111315608024597168e-01 -4.116753637790679932e-01 -4.122191071510314941e-01 -4.098247289657592773e-01 -4.064583182334899902e-01 -4.030919373035430908e-01 -3.975118100643157959e-01 -3.881172537803649902e-01 -3.787226676940917969e-01 -3.693281114101409912e-01 -3.644714355468750000e-01 -3.596930205821990967e-01 -3.549146056175231934e-01 -3.525426387786865234e-01 -3.517825007438659668e-01 -3.510223925113677979e-01 -3.505654335021972656e-01 -3.512173891067504883e-01 -3.518692851066589355e-01 -3.525212407112121582e-01 -3.504671752452850342e-01 -3.478609323501586914e-01 -3.452546298503875732e-01 -3.423091173171997070e-01 -3.389427065849304199e-01 -3.355762958526611328e-01 -3.325034976005554199e-01 -3.338614702224731445e-01 -3.352194130420684814e-01 -3.365773558616638184e-01 -3.373456597328186035e-01 -3.378339111804962158e-01 -3.383221328258514404e-01 -3.378853499889373779e-01 -3.352249860763549805e-01 -3.325646221637725830e-01 -3.299042284488677979e-01 -3.302554190158843994e-01 -3.309059739112854004e-01 -3.315564692020416260e-01 -3.307530283927917480e-01 -3.286364078521728516e-01 -3.265197575092315674e-01 -3.252005279064178467e-01 -3.287291824817657471e-01 -3.322578072547912598e-01 -3.357864916324615479e-01 -3.384940028190612793e-01 -3.409380018711090088e-01 -3.433820307254791260e-01 -3.424243628978729248e-01 -3.357456624507904053e-01 -3.290669620037078857e-01 -3.223882913589477539e-01 -3.173730671405792236e-01 -3.123768866062164307e-01 -3.073807060718536377e-01 -3.056345283985137939e-01 -3.060145974159240723e-01 -3.063946366310119629e-01 -3.061646521091461182e-01 -3.037761747837066650e-01 -3.013876676559448242e-01 -2.989991605281829834e-01 -2.931138575077056885e-01 -2.865433394908905029e-01 -2.799728512763977051e-01 -2.729114592075347900e-01 -2.652548849582672119e-01 -2.575983107089996338e-01 -2.503688633441925049e-01 -2.490123212337493896e-01 -2.476558238267898560e-01 -2.462992817163467407e-01 -2.461299449205398560e-01 -2.465099990367889404e-01 -2.468900382518768311e-01 -2.463920861482620239e-01 -2.438398748636245728e-01 -2.412876784801483154e-01 -2.387354820966720581e-01 -2.292250990867614746e-01 -2.190704345703125000e-01 -2.089157402515411377e-01 -2.012995034456253052e-01 -1.959246844053268433e-01 -1.905498355627059937e-01 -1.855097711086273193e-01 -1.824138313531875610e-01 -1.793178915977478027e-01 -1.762219518423080444e-01 -1.732508540153503418e-01 -1.703186184167861938e-01 -1.673863828182220459e-01 -1.665614098310470581e-01 -1.691961586475372314e-01 -1.718309074640274048e-01 -1.744656562805175781e-01 -1.728599369525909424e-01 -1.712301224470138550e-01 -1.696003079414367676e-01 -1.704066991806030273e-01 -1.727695912122726440e-01 -1.751324683427810669e-01 -1.768568158149719238e-01 -1.763942092657089233e-01 -1.759315878152847290e-01 -1.754689812660217285e-01 -1.701390892267227173e-01 -1.638945341110229492e-01 -1.576500087976455688e-01 -1.526235789060592651e-01 -1.490408182144165039e-01 -1.454580724239349365e-01 -1.420886069536209106e-01 -1.414096355438232422e-01 -1.407306641340255737e-01 -1.400516927242279053e-01 -1.387555897235870361e-01 -1.371812820434570312e-01 -1.356069892644882202e-01 -1.349515765905380249e-01 -1.363892406225204468e-01 -1.378268897533416748e-01 -1.392645537853240967e-01 -1.315027922391891479e-01 -1.229508668184280396e-01 -1.143989711999893188e-01 -1.085286363959312439e-01 -1.049729287624359131e-01 -1.014172360301017761e-01 -9.855287522077560425e-02 -9.952934086322784424e-02 -1.005058139562606812e-01 -1.014822795987129211e-01 -9.952871501445770264e-02 -9.669184684753417969e-02 -9.385496377944946289e-02 -8.973518013954162598e-02 -8.355896174907684326e-02 -7.738273590803146362e-02 -7.120651751756668091e-02
3.899042680859565735e-02 3.362854197621345520e-02 2.826666086912155151e-02 2.290477789938449860e-02 2.527286298573017120e-02 3.246330842375755310e-02 3.965375944972038269e-02 4.875291511416435242e-02 6.418338418006896973e-02 7.961384952068328857e-02 9.504432231187820435e-02 9.256597608327865601e-02 8.686403930187225342e-02 8.116210997104644775e-02 7.693841308355331421e-02 7.442730665206909180e-02 7.191620022058486938e-02 6.921726465225219727e-02 6.433137506246566772e-02 5.944548174738883972e-02 5.455958843231201172e-02 5.123707652091979980e-02 4.860093817114830017e-02 4.596479237079620361e-02 4.220314696431159973e-02 3.594493865966796875e-02 2.968672849237918854e-02 2.342852018773555756e-02 2.259918674826622009e-02 2.220019325613975525e-02 2.180119976401329041e-02 2.303369529545307159e-02 2.564276382327079773e-02 2.825183235108852386e-02 3.076805174350738525e-02 3.279019519686698914e-02 3.481233492493629456e-02 3.683447465300559998e-02 3.898476064205169678e-02 4.117245972156524658e-02 4.336015135049819946e-02 4.074971377849578857e-02 3.062913939356803894e-02 2.050856500864028931e-02 1.047985628247261047e-02 1.661923341453075409e-02 2.275860682129859924e-02 2.889798395335674286e-02 2.887055091559886932e-02 2.508697099983692169e-02 2.130338922142982483e-02 1.906648837029933929e-02 2.180106565356254578e-02 2.453564107418060303e-02 2.727021649479866028e-02 2.428730763494968414e-02 2.031992934644222260e-02 1.635255292057991028e-02 1.324704661965370178e-02 1.111763715744018555e-02 8.988226763904094696e-03 7.118868641555309296e-03 8.058064617216587067e-03 8.997261524200439453e-03 9.936458431184291840e-03 1.332528702914714813e-02 1.776113547384738922e-02 2.219698391854763031e-02 2.560099773108959198e-02 2.677550911903381348e-02 2.795002423226833344e-02 2.912453562021255493e-02 2.251986786723136902e-02 1.534944586455821991e-02 8.179021067917346954e-03 6.796690635383129120e-03 1.018804684281349182e-02 1.357940305024385452e-02 1.618742011487483978e-02 1.479770988225936890e-02 1.340799964964389801e-02 1.201828941702842712e-02 7.175324950367212296e-03 1.356441294774413109e-03 -4.462441895157098770e-03 -7.509812712669372559e-03 -6.320727989077568054e-03 -5.131642334163188934e-03 -4.045714158564805984e-03 -1.198601629585027695e-02 -1.992631889879703522e-02 -2.786662057042121887e-02 -3.417308628559112549e-02 -3.950808197259902954e-02 -4.484307765960693359e-02 -5.063538625836372375e-02 -5.785281956195831299e-02 -6.507024914026260376e-02 -7.228768616914749146e-02 -7.173599302768707275e-02 -6.990648806095123291e-02 -6.807697564363479614e-02 -6.427764147520065308e-02 -5.829743295907974243e-02 -5.231722071766853333e-02 -4.732095822691917419e-02 -5.222564935684204102e-02 -5.713034421205520630e-02 -6.203504279255867004e-02 -6.359016895294189453e-02 -6.375186145305633545e-02 -6.391356885433197021e-02 -6.343100965023040771e-02 -6.159210577607154846e-02 -5.975319817662239075e-02 -5.791429057717323303e-02 -5.720308423042297363e-02 -5.656661465764045715e-02 -5.593014135956764221e-02 -4.971163347363471985e-02 -3.899331763386726379e-02 -2.827500738203525543e-02 -1.773368008434772491e-02 -8.059576153755187988e-03 1.614526379853487015e-03 1.128862891346216202e-02 9.854777716100215912e-03 5.384220741689205170e-03 9.136624867096543312e-04 5.925010191276669502e-04 6.466213148087263107e-03 1.233992539346218109e-02 1.817053742706775665e-02 2.150134928524494171e-02 2.483216114342212677e-02 2.816297113895416260e-02 3.154482319951057434e-02 3.495629876852035522e-02 3.836777433753013611e-02 4.093353450298309326e-02 4.094293341040611267e-02 4.095233604311943054e-02 4.096174240112304688e-02 4.049735888838768005e-02 3.995866328477859497e-02 3.941996395587921143e-02 3.905824199318885803e-02 3.888807818293571472e-02 3.871791437268257141e-02 3.799706324934959412e-02 3.209328278899192810e-02 2.618950791656970978e-02 2.028573118150234222e-02 1.176337711513042450e-02 2.181125804781913757e-03 -7.401125971227884293e-03 -1.492240559309720993e-02 -1.821514219045639038e-02 -2.150787785649299622e-02 -2.480061165988445282e-02 -2.673345431685447693e-02 -2.858486585319042206e-02 -3.043627925217151642e-02 -3.404551744461059570e-02 -3.903971239924430847e-02 -4.403390735387802124e-02 -4.643706604838371277e-02 -3.663726523518562317e-02 -2.683746814727783203e-02 -1.703766733407974243e-02 -1.636130921542644501e-02 -1.809614151716232300e-02 -1.983097754418849945e-02 -2.053004130721092224e-02 -1.971860975027084351e-02 -1.890717819333076477e-02 -1.794753223657608032e-02 -1.057761069387197495e-02 -3.207688918337225914e-03 4.162232391536235809e-03 8.650111965835094452e-03 1.150568295270204544e-02 1.436125487089157104e-02 1.640935428440570831e-02 1.608886010944843292e-02 1.576836779713630676e-02 1.544787641614675522e-02 1.176470704376697540e-02 7.579321041703224182e-03 3.393934573978185654e-03 -2.277489053085446358e-03 -9.521346539258956909e-03 -1.676520705223083496e-02 -2.407380938529968262e-02 -3.195431828498840332e-02 -3.983483090996742249e-02 -4.771533608436584473e-02 -5.713431909680366516e-02 -6.715899705886840820e-02 -7.718367874622344971e-02 -8.596456050872802734e-02 -9.225782752037048340e-02 -9.855110943317413330e-02 -1.048443913459777832e-01 -1.072577983140945435e-01 -1.094633564352989197e-01 -1.116689220070838928e-01 -1.189299672842025757e-01 -1.300837546586990356e-01 -1.412375569343566895e-01 -1.520476639270782471e-01 -1.613004803657531738e-01 -1.705533117055892944e-01 -1.798061430454254150e-01 -1.845736652612686157e-01 -1.881960183382034302e-01 -1.918183714151382446e-01 -1.970824003219604492e-01 -2.046852856874465942e-01 -2.122881710529327393e-01 -2.197056561708450317e-01 -2.207454591989517212e-01 -2.217852473258972168e-01 -2.228250503540039062e-01 -2.224097698926925659e-01 -2.211904227733612061e-01 -2.199710756540298462e-01 -2.192457467317581177e-01 -2.199273407459259033e-01 -2.206089347600936890e-01 -2.212905585765838623e-01 -2.210615873336791992e-01 -2.207033932209014893e-01 -2.203452140092849731e-01 -2.221371680498123169e-01 -2.261534333229064941e-01 -2.301696985960006714e-01 -2.338163852691650391e-01 -2.343898862600326538e-01 -2.349633574485778809e-01 -2.355368584394454956e-01 -2.280708402395248413e-01 -2.175271958112716675e-01 -2.069835662841796875e-01 -1.984336525201797485e-01 -1.937715262174606323e-01 -1.891093701124191284e-01 -1.844472438097000122e-01 -1.771146059036254883e-01 -1.696555763483047485e-01 -1.621965169906616211e-01 -1.622474193572998047e-01 -1.679493188858032227e-01 -1.736512631177902222e-01 -1.765248775482177734e-01 -1.670567542314529419e-01 -1.575886458158493042e-01 -1.481205224990844727e-01 -1.303520649671554565e-01 -1.105377301573753357e-01 -9.072341769933700562e-02 -7.585681229829788208e-02 -6.787693500518798828e-02 -5.989705771207809448e-02 -5.156805366277694702e-02 -3.328915685415267944e-02 -1.501026283949613571e-02 3.268630942329764366e-03 2.023388631641864777e-02 3.649092465639114380e-02 5.274796113371849060e-02 6.932123750448226929e-02 8.676923811435699463e-02 1.042172387242317200e-01 1.216652467846870422e-01 1.360151171684265137e-01 1.499479562044143677e-01 1.638807803392410278e-01 1.777514517307281494e-01 1.915592402219772339e-01 2.053670287132263184e-01 2.194016128778457642e-01 2.352166026830673218e-01 2.510315775871276855e-01 2.668465971946716309e-01 2.931983172893524170e-01 3.234707117080688477e-01 3.537431061267852783e-01 3.849778175354003906e-01 4.180424511432647705e-01 4.511070549488067627e-01 4.841716885566711426e-01 5.184101462364196777e-01 5.526969432830810547e-01 5.869837403297424316e-01 6.317646503448486328e-01 6.842618584632873535e-01 7.367591261863708496e-01 7.869430780410766602e-01 8.273971676826477051e-01 8.678512573242187500e-01 9.083052873611450195e-01 9.370548129081726074e-01 9.630213975906372070e-01 9.889879822731018066e-01 1.000000000000000000e+00 9.906738400459289551e-01 9.813476800918579102e-01 9.721353054046630859e-01 9.656859636306762695e-01 9.592366218566894531e-01 9.527872800827026367e-01 9.387163519859313965e-01 9.206374883651733398e-01 9.025587439537048340e-01 8.842861056327819824e-01 8.654927611351013184e-01 8.466994166374206543e-01 8.279061317443847656e-01 8.017326593399047852e-01 7.746191024780273438e-01 7.475055456161499023e-01 7.219803929328918457e-01 6.980257034301757812e-01 6.740709543228149414e-01 6.510007977485656738e-01 6.345014572143554688e-01 6.180019974708557129e-01 6.015026569366455078e-01 5.847960710525512695e-01 5.680146217346191406e-01 5.512331724166870117e-01 5.337964296340942383e-01 5.151441097259521484e-01 4.964917898178100586e-01 4.778394699096679688e-01 4.503224492073059082e-01 4.224943816661834717e-01 3.946663737297058105e-01 3.722653687000274658e-01 3.537634611129760742e-01 3.352615833282470703e-01 3.184038102626800537e-01 3.082164824008941650e-01 2.980291545391082764e-01 2.878418564796447754e-01 2.787651121616363525e-01 2.699428498744964600e-01 2.611206173896789551e-01 2.479867041110992432e-01 2.291228622198104858e-01 2.102590203285217285e-01 1.918360143899917603e-01 1.827260851860046387e-01 1.736161708831787109e-01 1.645062416791915894e-01 1.562980562448501587e-01 1.485522538423538208e-01 1.408064663410186768e-01 1.331101208925247192e-01 1.255429685115814209e-01 1.179758012294769287e-01 1.104086339473724365e-01 1.001039519906044006e-01 8.947005122900009155e-02 7.883617281913757324e-02 7.138025760650634766e-02 6.699640303850173950e-02 6.261254847049713135e-02 5.712756887078285217e-02 4.388470575213432312e-02 3.064184077084064484e-02 1.739897951483726501e-02 7.062783930450677872e-03 -2.252751030027866364e-03 -1.156828645616769791e-02 -1.949897408485412598e-02 -2.492375299334526062e-02 -3.034853003919124603e-02 -3.577330708503723145e-02 -4.397610202431678772e-02 -5.225964635610580444e-02 -6.054319441318511963e-02 -6.584600359201431274e-02 -6.905657052993774414e-02 -7.226713746786117554e-02 -7.641848176717758179e-02 -8.425451815128326416e-02 -9.209056943655014038e-02 -9.992661327123641968e-02 -1.120663434267044067e-01 -1.251558661460876465e-01 -1.382454037666320801e-01 -1.533324271440505981e-01 -1.710135936737060547e-01 -1.886947304010391235e-01 -2.059655338525772095e-01 -2.155765593051910400e-01 -2.251875698566436768e-01 -2.347985804080963135e-01 -2.425211966037750244e-01 -2.492995709180831909e-01 -2.560779750347137451e-01 -2.636971771717071533e-01 -2.734520137310028076e-01 -2.832069098949432373e-01 -2.929617464542388916e-01 -2.971756458282470703e-01 -3.007622957229614258e-01 -3.043488860130310059e-01 -3.051325976848602295e-01 -3.032673597335815430e-01 -3.014021217823028564e-01 -3.004689812660217285e-01 -3.057770133018493652e-01 -3.110850155353546143e-01 -3.163930773735046387e-01 -3.222374022006988525e-01 -3.282646238803863525e-01 -3.342918455600738525e-01 -3.355711996555328369e-01 -3.284675180912017822e-01 -3.213638365268707275e-01 -3.142601847648620605e-01 -3.047756552696228027e-01 -2.952360510826110840e-01 -2.856964766979217529e-01 -2.732211351394653320e-01 -2.587326765060424805e-01 -2.442442476749420166e-01 -2.323345988988876343e-01 -2.301826328039169312e-01 -2.280306518077850342e-01 -2.258786857128143311e-01 -2.251760810613632202e-01 -2.247812300920486450e-01 -2.243863642215728760e-01 -2.198667675256729126e-01 -2.101119011640548706e-01 -2.003570497035980225e-01 -1.910358071327209473e-01 -1.889562159776687622e-01 -1.868766546249389648e-01 -1.847970634698867798e-01 -1.843324154615402222e-01 -1.846548914909362793e-01 -1.849773526191711426e-01 -1.856408715248107910e-01 -1.871469616889953613e-01 -1.886530816555023193e-01 -1.901591718196868896e-01 -1.955558359622955322e-01 -2.013658881187438965e-01 -2.071759551763534546e-01 -2.107679545879364014e-01 -2.123107314109802246e-01 -2.138534933328628540e-01 -2.143068462610244751e-01 -2.078152000904083252e-01 -2.013235390186309814e-01 -1.948318928480148315e-01 -1.917629092931747437e-01 -1.898262351751327515e-01 -1.878895461559295654e-01 -1.868881434202194214e-01 -1.874983012676239014e-01 -1.881084442138671875e-01 -1.887185871601104736e-01 -1.846032887697219849e-01 -1.804065406322479248e-01 -1.762097626924514771e-01 -1.767603456974029541e-01 -1.804908215999603271e-01 -1.842212826013565063e-01 -1.864194124937057495e-01 -1.830123513936996460e-01 -1.796052902936935425e-01 -1.761982291936874390e-01 -1.803859323263168335e-01 -1.861235946416854858e-01 -1.918612569570541382e-01 -1.921410560607910156e-01 -1.856503337621688843e-01 -1.791596412658691406e-01 -1.728962212800979614e-01 -1.700626313686370850e-01 -1.672290861606597900e-01 -1.643954962491989136e-01 -1.613432914018630981e-01 -1.581872701644897461e-01 -1.550312191247940063e-01 -1.537823379039764404e-01 -1.571179330348968506e-01 -1.604535281658172607e-01 -1.637891530990600586e-01 -1.697988212108612061e-01 -1.760742366313934326e-01 -1.823496520519256592e-01 -1.850832849740982056e-01 -1.846179366111755371e-01 -1.841525584459304810e-01 -1.833019852638244629e-01 -1.801092773675918579e-01 -1.769165545701980591e-01 -1.737238466739654541e-01 -1.757724136114120483e-01 -1.795028895139694214e-01 -1.832333505153656006e-01 -1.849975287914276123e-01 -1.834547668695449829e-01 -1.819119900465011597e-01 -1.803692281246185303e-01 -1.788980364799499512e-01 -1.774276643991470337e-01 -1.759572923183441162e-01 -1.791915595531463623e-01 -1.855036318302154541e-01 -1.918157339096069336e-01 -1.974009126424789429e-01 -2.004140615463256836e-01 -2.034271955490112305e-01 -2.064403444528579712e-01 -1.997969746589660645e-01 -1.912614703178405762e-01 -1.827259808778762817e-01 -1.755680590867996216e-01 -1.700804978609085083e-01 -1.645929068326950073e-01 -1.595187336206436157e-01 -1.601288765668869019e-01 -1.607390195131301880e-01 -1.613491773605346680e-01 -1.594824045896530151e-01 -1.564692556858062744e-01 -1.534561216831207275e-01 -1.530635505914688110e-01 -1.588021367788314819e-01 -1.645407378673553467e-01 -1.702793538570404053e-01 -1.698139905929565430e-01 -1.687741875648498535e-01 -1.677344143390655518e-01 -1.709794551134109497e-01 -1.780079007148742676e-01 -1.850363761186599731e-01 -1.908585578203201294e-01 -1.896749138832092285e-01 -1.884912848472595215e-01 -1.873076409101486206e-01 -1.932364702224731445e-01 -2.013780474662780762e-01 -2.095196396112442017e-01 -2.131537646055221558e-01 -2.093875855207443237e-01 -2.056213915348052979e-01 -2.018551826477050781e-01 -1.986246556043624878e-01 -1.953971683979034424e-01 -1.921696811914443970e-01 -1.908243000507354736e-01 -1.906814128160476685e-01 -1.905385106801986694e-01 -1.926240921020507812e-01 -2.023422867059707642e-01 -2.120604813098907471e-01 -2.217787057161331177e-01 -2.192101627588272095e-01 -2.143327444791793823e-01 -2.094553112983703613e-01 -2.083690911531448364e-01 -2.117761373519897461e-01 -2.151831984519958496e-01 -2.178527414798736572e-01 -2.112181931734085083e-01 -2.045836597681045532e-01 -1.979491114616394043e-01 -1.953438371419906616e-01 -1.945550888776779175e-01 -1.937663108110427856e-01 -1.942467093467712402e-01 -1.976180374622344971e-01 -2.009893655776977539e-01 -2.043606936931610107e-01 -2.026455998420715332e-01 -2.004936337471008301e-01 -1.983416527509689331e-01 -2.018875330686569214e-01 -2.103515863418579102e-01 -2.188156545162200928e-01 -2.264261096715927124e-01 -2.292944788932800293e-01 -2.321628332138061523e-01 -2.350311875343322754e-01 -2.346763610839843750e-01 -2.333498299121856689e-01 -2.320232838392257690e-01 -2.313028126955032349e-01 -2.315538376569747925e-01 -2.318048626184463501e-01 -2.320558726787567139e-01
-3.148755058646202087e-02 -2.935167774558067322e-02 -2.721580490469932556e-02 -2.507993578910827637e-02 -2.141093090176582336e-02 -1.678548008203506470e-02 -1.216002646833658218e-02 -8.808881044387817383e-03 -9.684706106781959534e-03 -1.056053116917610168e-02 -1.143635716289281845e-02 -1.004722062498331070e-02 -8.250390179455280304e-03 -6.453560199588537216e-03 -6.393906194716691971e-03 -8.346834219992160797e-03 -1.029976271092891693e-02 -1.226046960800886154e-02 -1.431174390017986298e-02 -1.636301912367343903e-02 -1.841429434716701508e-02 -2.141363359987735748e-02 -2.482919394969940186e-02 -2.824475802481174469e-02 -3.153226152062416077e-02 -3.453570976853370667e-02 -3.753915801644325256e-02 -4.054260253906250000e-02 -4.055510088801383972e-02 -4.033051431179046631e-02 -4.010592773556709290e-02 -3.922434523701667786e-02 -3.778842836618423462e-02 -3.635251149535179138e-02 -3.490954637527465820e-02 -3.342910483479499817e-02 -3.194865956902503967e-02 -3.046821802854537964e-02 -2.988228015601634979e-02 -2.955751121044158936e-02 -2.923274226486682892e-02 -2.815958298742771149e-02 -2.591501735150814056e-02 -2.367045357823371887e-02 -2.142424508929252625e-02 -1.888902671635150909e-02 -1.635380834341049194e-02 -1.381858903914690018e-02 -8.803591132164001465e-03 -2.278181957080960274e-03 4.247227683663368225e-03 1.116903312504291534e-02 1.936496421694755554e-02 2.756089903414249420e-02 3.575683757662773132e-02 4.083347693085670471e-02 4.537302628159523010e-02 4.991257190704345703e-02 5.145079270005226135e-02 4.958992823958396912e-02 4.772906005382537842e-02 4.650110006332397461e-02 5.210858583450317383e-02 5.771606415510177612e-02 6.332354992628097534e-02 6.766223907470703125e-02 7.145861536264419556e-02 7.525499165058135986e-02 7.849431782960891724e-02 8.053001016378402710e-02 8.256570249795913696e-02 8.460139483213424683e-02 8.501895517110824585e-02 8.531884849071502686e-02 8.561873435974121094e-02 8.807447552680969238e-02 9.230823814868927002e-02 9.654201567173004150e-02 9.979566931724548340e-02 9.804742783308029175e-02 9.629917889833450317e-02 9.455092996358871460e-02 9.149783849716186523e-02 8.807600289583206177e-02 8.465415239334106445e-02 7.938987761735916138e-02 7.130930572748184204e-02 6.322874128818511963e-02 5.519489943981170654e-02 5.124857649207115173e-02 4.730225726962089539e-02 4.335593432188034058e-02 4.123030602931976318e-02 4.018725454807281494e-02 3.914419561624526978e-02 3.756571561098098755e-02 3.431868925690650940e-02 3.107167035341262817e-02 2.782464772462844849e-02 2.518624626100063324e-02 2.264795266091823578e-02 2.010965719819068909e-02 1.810328476130962372e-02 1.668583229184150696e-02 1.526837702840566635e-02 1.384880393743515015e-02 1.240790821611881256e-02 1.096701342612504959e-02 9.526118636131286621e-03 1.042687240988016129e-02 1.230175048112869263e-02 1.417663134634494781e-02 1.560457143932580948e-02 1.609159260988235474e-02 1.657861471176147461e-02 1.706563495099544525e-02 1.905162818729877472e-02 2.113695256412029266e-02 2.322227507829666138e-02 2.418781444430351257e-02 2.425067499279975891e-02 2.431353181600570679e-02 2.415986917912960052e-02 2.294526621699333191e-02 2.173066139221191406e-02 2.051605470478534698e-02 2.032882161438465118e-02 2.042245492339134216e-02 2.051608823239803314e-02 2.161540463566780090e-02 2.421616762876510620e-02 2.681692875921726227e-02 2.939805574715137482e-02 3.084052354097366333e-02 3.228299319744110107e-02 3.372545540332794189e-02 3.459119051694869995e-02 3.512220829725265503e-02 3.565323352813720703e-02 3.655666857957839966e-02 3.858581185340881348e-02 4.061495512723922729e-02 4.264410212635993958e-02 4.443609341979026794e-02 4.619088768959045410e-02 4.794567823410034180e-02 4.738525673747062683e-02 4.431895539164543152e-02 4.125264659523963928e-02 3.819659352302551270e-02 3.523701429367065430e-02 3.227743878960609436e-02 2.931785956025123596e-02 2.505564503371715546e-02 2.026617154479026794e-02 1.547669805586338043e-02 1.099096145480871201e-02 7.128413300961256027e-03 3.265863284468650818e-03 -5.966862081550061703e-04 -4.697130527347326279e-03 -8.811820298433303833e-03 -1.292651053518056870e-02 -1.660317555069923401e-02 -1.993472874164581299e-02 -2.326628379523754120e-02 -2.614003233611583710e-02 -2.685766480863094330e-02 -2.757529541850090027e-02 -2.829292975366115570e-02 -2.754438482224941254e-02 -2.640835382044315338e-02 -2.527232095599174500e-02 -2.452968619763851166e-02 -2.436075173318386078e-02 -2.419182099401950836e-02 -2.398550696671009064e-02 -2.216228842735290527e-02 -2.033906988799571991e-02 -1.851585134863853455e-02 -1.758753135800361633e-02 -1.716605387628078461e-02 -1.674457639455795288e-02 -1.614053174853324890e-02 -1.500096451491117477e-02 -1.386139541864395142e-02 -1.272182725369930267e-02 -1.567605324089527130e-02 -1.924168877303600311e-02 -2.280732244253158569e-02 -2.862105332314968109e-02 -3.681358695030212402e-02 -4.500611871480941772e-02 -5.312246829271316528e-02 -6.056593358516693115e-02 -6.800940632820129395e-02 -7.545287162065505981e-02 -8.335299044847488403e-02 -9.143289923667907715e-02 -9.951281547546386719e-02 -1.051659062504768372e-01 -1.059653908014297485e-01 -1.067648604512214661e-01 -1.075643450021743774e-01 -1.120144054293632507e-01 -1.166600137948989868e-01 -1.213056445121765137e-01 -1.248366609215736389e-01 -1.275094449520111084e-01 -1.301822215318679810e-01 -1.325208544731140137e-01 -1.333452016115188599e-01 -1.341695487499237061e-01 -1.349939256906509399e-01 -1.366340667009353638e-01 -1.384824961423873901e-01 -1.403309106826782227e-01 -1.419217288494110107e-01 -1.431454867124557495e-01 -1.443692594766616821e-01 -1.455217599868774414e-01 -1.442226916551589966e-01 -1.429236084222793579e-01 -1.416245549917221069e-01 -1.409854739904403687e-01 -1.407111287117004395e-01 -1.404367685317993164e-01 -1.405323743820190430e-01 -1.416814923286437988e-01 -1.428306251764297485e-01 -1.439797431230545044e-01 -1.426569968461990356e-01 -1.409833878278732300e-01 -1.393097937107086182e-01 -1.369239538908004761e-01 -1.338013410568237305e-01 -1.306787282228469849e-01 -1.279476135969161987e-01 -1.284720748662948608e-01 -1.289965510368347168e-01 -1.295210272073745728e-01 -1.296122521162033081e-01 -1.295375972986221313e-01 -1.294629573822021484e-01 -1.284822821617126465e-01 -1.257348507642745972e-01 -1.229874193668365479e-01 -1.202399805188179016e-01 -1.146304905414581299e-01 -1.088855043053627014e-01 -1.031405180692672729e-01 -9.716051816940307617e-02 -9.100367873907089233e-02 -8.484683930873870850e-02 -7.978430390357971191e-02 -7.949686050415039062e-02 -7.920940965414047241e-02 -7.892196625471115112e-02 -7.682118564844131470e-02 -7.427345961332321167e-02 -7.172574102878570557e-02 -6.912052631378173828e-02 -6.643529981374740601e-02 -6.375007331371307373e-02 -6.101872399449348450e-02 -5.697287619113922119e-02 -5.292702838778495789e-02 -4.888118430972099304e-02 -4.294817894697189331e-02 -3.599775582551956177e-02 -2.904733642935752869e-02 -2.228087931871414185e-02 -1.602327264845371246e-02 -9.765665978193283081e-03 -3.508058609440922737e-03 5.841128062456846237e-03 1.560648996382951736e-02 2.537184953689575195e-02 3.785411268472671509e-02 5.308414995670318604e-02 6.831418722867965698e-02 8.390342444181442261e-02 1.023123785853385925e-01 1.207213476300239563e-01 1.391303092241287231e-01 1.552816033363342285e-01 1.705928444862365723e-01 1.859040707349777222e-01 2.040475159883499146e-01 2.275767922401428223e-01 2.511060833930969238e-01 2.746353745460510254e-01 3.134684562683105469e-01 3.529316484928131104e-01 3.923948705196380615e-01 4.467135071754455566e-01 5.119551420211791992e-01 5.771967768669128418e-01 6.422472596168518066e-01 7.064936161041259766e-01 7.707400321960449219e-01 8.349865078926086426e-01 8.739625811576843262e-01 9.069305062294006348e-01 9.398983120918273926e-01 9.640600085258483887e-01 9.762454032897949219e-01 9.884306192398071289e-01 1.000000000000000000e+00 9.966082572937011719e-01 9.932165741920471191e-01 9.898248314857482910e-01 9.770010709762573242e-01 9.592174887657165527e-01 9.414337873458862305e-01 9.228901267051696777e-01 9.023039937019348145e-01 8.817179799079895020e-01 8.611319065093994141e-01 8.435659408569335938e-01 8.263846039772033691e-01 8.092033863067626953e-01 7.884038090705871582e-01 7.640265822410583496e-01 7.396493554115295410e-01 7.157219052314758301e-01 6.951358318328857422e-01 6.745497584342956543e-01 6.539636850357055664e-01 6.341903209686279297e-01 6.147107481956481934e-01 5.952312350273132324e-01 5.765911936759948730e-01 5.595081448554992676e-01 5.424250960350036621e-01 5.253420472145080566e-01 5.023697018623352051e-01 4.791906774044036865e-01 4.560117125511169434e-01 4.373669624328613281e-01 4.219797849655151367e-01 4.065925776958465576e-01 3.909775018692016602e-01 3.744379281997680664e-01 3.578983247280120850e-01 3.413587808609008789e-01 3.279141485691070557e-01 3.151788115501403809e-01 3.024434447288513184e-01 2.903294563293457031e-01 2.790411412715911865e-01 2.677528560161590576e-01 2.564734220504760742e-01 2.453815490007400513e-01 2.342897057533264160e-01 2.231978327035903931e-01 2.126024067401885986e-01 2.022615522146224976e-01 1.919207125902175903e-01 1.818702667951583862e-01 1.725783795118331909e-01 1.632864773273468018e-01 1.539945751428604126e-01 1.450376063585281372e-01 1.361208856105804443e-01 1.272041797637939453e-01 1.182491853833198547e-01 1.092571690678596497e-01 1.002651751041412354e-01 9.158046543598175049e-02 8.506088703870773315e-02 7.854130864143371582e-02 7.202171534299850464e-02 6.590920686721801758e-02 5.993963405489921570e-02 5.397006496787071228e-02 4.867611825466156006e-02 4.460473731160163879e-02 4.053335264325141907e-02 3.646196797490119934e-02 3.043378144502639771e-02 2.434870600700378418e-02 1.826363243162631989e-02 1.041920669376850128e-02 1.339851994998753071e-03 -7.739502470940351486e-03 -1.585424877703189850e-02 -2.019094489514827728e-02 -2.452764287590980530e-02 -2.886433899402618408e-02 -3.485088422894477844e-02 -4.120153933763504028e-02 -4.755218327045440674e-02 -5.309045687317848206e-02 -5.757369846105575562e-02 -6.205693632364273071e-02 -6.651289761066436768e-02 -7.045987248420715332e-02 -7.440684735774993896e-02 -7.835382968187332153e-02 -8.317427337169647217e-02 -8.843145519495010376e-02 -9.368862211704254150e-02 -9.887200593948364258e-02 -1.038679331541061401e-01 -1.088638529181480408e-01 -1.138597726821899414e-01 -1.184063255786895752e-01 -1.229020059108734131e-01 -1.273976713418960571e-01 -1.320219486951828003e-01 -1.367677450180053711e-01 -1.415135562419891357e-01 -1.458114683628082275e-01 -1.471105366945266724e-01 -1.484096199274063110e-01 -1.497086882591247559e-01 -1.516410857439041138e-01 -1.537894010543823242e-01 -1.559377163648605347e-01 -1.568122804164886475e-01 -1.554379165172576904e-01 -1.540635526180267334e-01 -1.526891738176345825e-01 -1.510716080665588379e-01 -1.494484394788742065e-01 -1.478252410888671875e-01 -1.457425504922866821e-01 -1.433447748422622681e-01 -1.409469991922378540e-01 -1.384707838296890259e-01 -1.356978118419647217e-01 -1.329248547554016113e-01 -1.301518827676773071e-01 -1.278741806745529175e-01 -1.257016360759735107e-01 -1.235291063785552979e-01 -1.226550117135047913e-01 -1.234289631247520447e-01 -1.242029070854187012e-01 -1.250559091567993164e-01 -1.272290945053100586e-01 -1.294022947549819946e-01 -1.315754652023315430e-01 -1.313974857330322266e-01 -1.300735324621200562e-01 -1.287495791912078857e-01 -1.274184584617614746e-01 -1.260696351528167725e-01 -1.247207894921302795e-01 -1.233719587326049805e-01 -1.256584972143173218e-01 -1.283312737941741943e-01 -1.310040503740310669e-01 -1.297170519828796387e-01 -1.247715502977371216e-01 -1.198260411620140076e-01 -1.145959794521331787e-01 -1.075519323348999023e-01 -1.005078852176666260e-01 -9.346381574869155884e-02 -8.886945992708206177e-02 -8.508552610874176025e-02 -8.130158483982086182e-02 -7.738467305898666382e-02 -7.323864847421646118e-02 -6.909261643886566162e-02 -6.494659185409545898e-02 -6.351365894079208374e-02 -6.212750449776649475e-02 -6.074134632945060730e-02 -5.999827757477760315e-02 -5.968594923615455627e-02 -5.937362089753150940e-02 -5.879589542746543884e-02 -5.724735185503959656e-02 -5.569880828261375427e-02 -5.415027588605880737e-02 -4.924108088016510010e-02 -4.364603757858276367e-02 -3.805099427700042725e-02 -3.339522704482078552e-02 -2.990462817251682281e-02 -2.641402743756771088e-02 -2.319700270891189575e-02 -2.410844713449478149e-02 -2.501989342272281647e-02 -2.593133784830570221e-02 -2.600467205047607422e-02 -2.567990310490131378e-02 -2.535513788461685181e-02 -2.643384784460067749e-02 -3.088630735874176025e-02 -3.533877059817314148e-02 -3.979123383760452271e-02 -3.834204375743865967e-02 -3.630635142326354980e-02 -3.427065908908843994e-02 -3.537151962518692017e-02 -3.930540010333061218e-02 -4.323928430676460266e-02 -4.632556438446044922e-02 -4.425844550132751465e-02 -4.219131916761398315e-02 -4.012420028448104858e-02 -3.855377808213233948e-02 -3.714273869991302490e-02 -3.573170304298400879e-02 -3.383626416325569153e-02 -3.112615831196308136e-02 -2.841604873538017273e-02 -2.570593915879726410e-02 -2.259465120732784271e-02 -1.947878114879131317e-02 -1.636290922760963440e-02 -1.371600944548845291e-02 -1.137591339647769928e-02 -9.035818278789520264e-03 -8.252490311861038208e-03 -1.297773141413927078e-02 -1.770297065377235413e-02 -2.242821082472801208e-02 -2.269087918102741241e-02 -2.207912318408489227e-02 -2.146736904978752136e-02 -2.099381946027278900e-02 -2.068784274160861969e-02 -2.038186602294445038e-02 -1.986908540129661560e-02 -1.651271432638168335e-02 -1.315634511411190033e-02 -9.799974970519542694e-03 -8.544926531612873077e-03 -8.262392133474349976e-03 -7.979856804013252258e-03 -6.594609934836626053e-03 -2.629430964589118958e-03 1.335747656412422657e-03 5.300926044583320618e-03 8.613184094429016113e-03 1.186498720198869705e-02 1.511679030954837799e-02 1.601819694042205811e-02 1.484425365924835205e-02 1.367030851542949677e-02 1.318565849214792252e-02 1.670421659946441650e-02 2.022277377545833588e-02 2.374133095145225525e-02 2.239744551479816437e-02 1.954079791903495789e-02 1.668415218591690063e-02 1.347361691296100616e-02 9.682070463895797729e-03 5.890525411814451218e-03 2.098979195579886436e-03 -1.848538056947290897e-03 -5.796941928565502167e-03 -9.745345450937747955e-03 -1.242379192262887955e-02 -1.429088041186332703e-02 -1.615796796977519989e-02 -1.793055981397628784e-02 -1.937950775027275085e-02 -2.082845754921436310e-02 -2.227740548551082611e-02 -2.216212265193462372e-02 -2.175289019942283630e-02 -2.134365588426589966e-02 -2.042158320546150208e-02 -1.889170520007610321e-02 -1.736182719469070435e-02 -1.579445227980613708e-02 -1.375404559075832367e-02 -1.171363983303308487e-02 -9.673234075307846069e-03 -7.692311424762010574e-03 -5.738203879445791245e-03 -3.784097498282790184e-03 -2.055034041404724121e-03 -8.385693072341382504e-04 3.778955142479389906e-04 1.594360452145338058e-03 6.972388830035924911e-03 1.270785462111234665e-02 1.844331808388233185e-02 2.400803752243518829e-02 2.942537330090999603e-02 3.484270721673965454e-02 4.017278924584388733e-02 4.501811787486076355e-02 4.986343905329704285e-02 5.470876768231391907e-02 5.890206992626190186e-02 6.289880722761154175e-02 6.689554452896118164e-02 7.030667364597320557e-02 7.277910411357879639e-02 7.525152713060379028e-02 7.772395014762878418e-02
5.918077751994132996e-02 6.891143321990966797e-02 7.864209264516830444e-02 8.837274461984634399e-02 1.043142899870872498e-01 1.241305395960807800e-01 1.439467668533325195e-01 1.632356494665145874e-01 1.807752102613449097e-01 1.983147710561752319e-01 2.158543318510055542e-01 2.275556772947311401e-01 2.382061183452606201e-01 2.488565742969512939e-01 2.564236521720886230e-01 2.604186236858367920e-01 2.644135355949401855e-01 2.681693434715270996e-01 2.691412568092346191e-01 2.701131105422973633e-01 2.710849940776824951e-01 2.733386158943176270e-01 2.761549353599548340e-01 2.789712548255920410e-01 2.798938155174255371e-01 2.766157090663909912e-01 2.733376324176788330e-01 2.700595557689666748e-01 2.558236420154571533e-01 2.407191693782806396e-01 2.256146818399429321e-01 2.170628607273101807e-01 2.140398025512695312e-01 2.110167741775512695e-01 2.077673524618148804e-01 2.033133506774902344e-01 1.988593190908432007e-01 1.944052875041961670e-01 1.939930617809295654e-01 1.947609037160873413e-01 1.955287456512451172e-01 1.930426955223083496e-01 1.854636073112487793e-01 1.778845191001892090e-01 1.703606843948364258e-01 1.725621968507766724e-01 1.747636944055557251e-01 1.769652068614959717e-01 1.746484190225601196e-01 1.695795953273773193e-01 1.645107567310333252e-01 1.602739393711090088e-01 1.587114036083221436e-01 1.571488529443740845e-01 1.555863320827484131e-01 1.517975479364395142e-01 1.476254165172576904e-01 1.434532999992370605e-01 1.390759646892547607e-01 1.344662308692932129e-01 1.298564821481704712e-01 1.264012008905410767e-01 1.354139447212219238e-01 1.444266885519027710e-01 1.534394472837448120e-01 1.617713421583175659e-01 1.698122024536132812e-01 1.778530478477478027e-01 1.785218566656112671e-01 1.632616519927978516e-01 1.480014473199844360e-01 1.327412575483322144e-01 1.286758333444595337e-01 1.254245936870574951e-01 1.221733465790748596e-01 1.132035553455352783e-01 9.951743483543395996e-02 8.583131432533264160e-02 7.218834757804870605e-02 5.876560509204864502e-02 4.534285888075828552e-02 3.192012012004852295e-02 1.940289512276649475e-02 7.141581270843744278e-03 -5.119733046740293503e-03 -2.038830146193504333e-02 -4.025367274880409241e-02 -6.011904403567314148e-02 -7.972999662160873413e-02 -7.707986980676651001e-02 -7.442974299192428589e-02 -7.177960872650146484e-02 -7.146589457988739014e-02 -7.254141569137573242e-02 -7.361693680286407471e-02 -7.724286615848541260e-02 -8.881661295890808105e-02 -1.003903672099113464e-01 -1.119641140103340149e-01 -1.185234934091567993e-01 -1.242581456899642944e-01 -1.299928128719329834e-01 -1.344877332448959351e-01 -1.376101225614547729e-01 -1.407324969768524170e-01 -1.431098133325576782e-01 -1.379899829626083374e-01 -1.328701227903366089e-01 -1.277502775192260742e-01 -1.203703880310058594e-01 -1.120502948760986328e-01 -1.037302166223526001e-01 -9.382215142250061035e-02 -8.057096600532531738e-02 -6.731978058815002441e-02 -5.406859144568443298e-02 -4.467258602380752563e-02 -3.553203865885734558e-02 -2.639149129390716553e-02 -1.030463073402643204e-02 1.138181425631046295e-02 3.306825831532478333e-02 5.434038862586021423e-02 7.358235865831375122e-02 9.282431751489639282e-02 1.120662912726402283e-01 1.191532760858535767e-01 1.229173168540000916e-01 1.266813576221466064e-01 1.270659565925598145e-01 1.224051937460899353e-01 1.177444532513618469e-01 1.132147610187530518e-01 1.162861287593841553e-01 1.193574965000152588e-01 1.224288642406463623e-01 1.230386197566986084e-01 1.222197711467742920e-01 1.214009150862693787e-01 1.179439127445220947e-01 1.065124571323394775e-01 9.508100152015686035e-02 8.364954590797424316e-02 7.461865246295928955e-02 6.596431881189346313e-02 5.730998143553733826e-02 5.225844681262969971e-02 5.110641568899154663e-02 4.995438456535339355e-02 4.914661869406700134e-02 5.157901719212532043e-02 5.401141196489334106e-02 5.644380673766136169e-02 5.571376159787178040e-02 5.370368063449859619e-02 5.169359222054481506e-02 4.947386682033538818e-02 4.682400450110435486e-02 4.417414590716362000e-02 4.152428358793258667e-02 4.144094139337539673e-02 4.151128232479095459e-02 4.158162325620651245e-02 4.083221405744552612e-02 3.943694010376930237e-02 3.804166987538337708e-02 3.713401034474372864e-02 3.852283954620361328e-02 3.991166874766349792e-02 4.130049422383308411e-02 3.900370374321937561e-02 3.573285788297653198e-02 3.246200829744338989e-02 3.500280901789665222e-02 4.601893201470375061e-02 5.703504756093025208e-02 6.769025325775146484e-02 6.273578852415084839e-02 5.778132751584053040e-02 5.282687023282051086e-02 4.434790462255477905e-02 3.387276455760002136e-02 2.339762263000011444e-02 1.231711171567440033e-02 -5.391460144892334938e-04 -1.339540537446737289e-02 -2.625166252255439758e-02 -2.634341642260551453e-02 -2.452878467738628387e-02 -2.271415479481220245e-02 -2.279973216354846954e-02 -2.489599585533142090e-02 -2.699225768446922302e-02 -3.032241016626358032e-02 -4.455192759633064270e-02 -5.878143757581710815e-02 -7.301095873117446899e-02 -8.393811434507369995e-02 -9.356515109539031982e-02 -1.031921654939651489e-01 -1.099511459469795227e-01 -1.109740510582923889e-01 -1.119969412684440613e-01 -1.130198240280151367e-01 -1.095501706004142761e-01 -1.058398261666297913e-01 -1.021294742822647095e-01 -1.021641418337821960e-01 -1.050824820995330811e-01 -1.080008223652839661e-01 -1.136178895831108093e-01 -1.314635127782821655e-01 -1.493091285228729248e-01 -1.671547442674636841e-01 -1.708870381116867065e-01 -1.710158884525299072e-01 -1.711447685956954956e-01 -1.709038019180297852e-01 -1.701359599828720093e-01 -1.693681180477142334e-01 -1.683716922998428345e-01 -1.595119684934616089e-01 -1.506522595882415771e-01 -1.417925357818603516e-01 -1.423827260732650757e-01 -1.481952369213104248e-01 -1.540077477693557739e-01 -1.598335206508636475e-01 -1.656970530748367310e-01 -1.715605556964874268e-01 -1.774241030216217041e-01 -1.822319775819778442e-01 -1.868900358676910400e-01 -1.915481239557266235e-01 -1.992532014846801758e-01 -2.101103961467742920e-01 -2.209675610065460205e-01 -2.320665568113327026e-01 -2.451762408018112183e-01 -2.582859396934509277e-01 -2.713956534862518311e-01 -2.782089710235595703e-01 -2.826119959354400635e-01 -2.870150208473205566e-01 -2.907764017581939697e-01 -2.932866513729095459e-01 -2.957969307899475098e-01 -2.983071804046630859e-01 -2.940192222595214844e-01 -2.894095182418823242e-01 -2.847997546195983887e-01 -2.866182327270507812e-01 -2.932737469673156738e-01 -2.999292910099029541e-01 -3.027951717376708984e-01 -2.891243398189544678e-01 -2.754535079002380371e-01 -2.617827057838439941e-01 -2.564495503902435303e-01 -2.531714737415313721e-01 -2.498933672904968262e-01 -2.472797632217407227e-01 -2.455910444259643555e-01 -2.439023256301879883e-01 -2.420468777418136597e-01 -2.354396879673004150e-01 -2.288324832916259766e-01 -2.222252786159515381e-01 -2.172490209341049194e-01 -2.131520658731460571e-01 -2.090551257133483887e-01 -2.027353495359420776e-01 -1.902672797441482544e-01 -1.777992546558380127e-01 -1.653312146663665771e-01 -1.579387485980987549e-01 -1.512295156717300415e-01 -1.445202976465225220e-01 -1.409438550472259521e-01 -1.405357569456100464e-01 -1.401276737451553345e-01 -1.391492784023284912e-01 -1.336938291788101196e-01 -1.282383799552917480e-01 -1.227829530835151672e-01 -1.127392724156379700e-01 -1.009883210062980652e-01 -8.923738449811935425e-02 -6.894002854824066162e-02 -3.239046037197113037e-02 4.159102216362953186e-03 4.070866480469703674e-02 8.419384807348251343e-02 1.279646307229995728e-01 1.717353910207748413e-01 2.230370789766311646e-01 2.798762321472167969e-01 3.367153108119964600e-01 3.978044986724853516e-01 4.767687320709228516e-01 5.557330250740051270e-01 6.346972584724426270e-01 7.024063467979431152e-01 7.674393653869628906e-01 8.324723839759826660e-01 8.805413246154785156e-01 9.055392146110534668e-01 9.305370450019836426e-01 9.551376700401306152e-01 9.700917601585388184e-01 9.850459098815917969e-01 1.000000000000000000e+00 9.960218667984008789e-01 9.820879697799682617e-01 9.681540727615356445e-01 9.550500512123107910e-01 9.441768527030944824e-01 9.333035945892333984e-01 9.224302172660827637e-01 8.917794823646545410e-01 8.586091399192810059e-01 8.254389166831970215e-01 8.001930117607116699e-01 7.827822566032409668e-01 7.653716206550598145e-01 7.473534345626831055e-01 7.248229384422302246e-01 7.022923827171325684e-01 6.797618865966796875e-01 6.613662838935852051e-01 6.444657444953918457e-01 6.275651454925537109e-01 6.049975752830505371e-01 5.719186067581176758e-01 5.388396382331848145e-01 5.057606697082519531e-01 4.748578369617462158e-01 4.440313875675201416e-01 4.132049381732940674e-01 3.906618952751159668e-01 3.740700781345367432e-01 3.574782013893127441e-01 3.397927582263946533e-01 3.176703155040740967e-01 2.955478429794311523e-01 2.734254002571105957e-01 2.436800450086593628e-01 2.121877670288085938e-01 1.806955039501190186e-01 1.571297496557235718e-01 1.440979093313217163e-01 1.310660541057586670e-01 1.181498914957046509e-01 1.076774373650550842e-01 9.720497578382492065e-02 8.673252165317535400e-02 7.816429436206817627e-02 7.057258486747741699e-02 6.298087537288665771e-02 5.524037778377532959e-02 4.711117967963218689e-02 3.898198530077934265e-02 3.085279278457164764e-02 1.452996768057346344e-02 -2.778164343908429146e-03 -2.008629776537418365e-02 -3.566303104162216187e-02 -4.956607893109321594e-02 -6.346912682056427002e-02 -7.673243433237075806e-02 -8.548852801322937012e-02 -9.424461424350738525e-02 -1.030006930232048035e-01 -1.151677146553993225e-01 -1.285324692726135254e-01 -1.418972313404083252e-01 -1.558544486761093140e-01 -1.708837598562240601e-01 -1.859130561351776123e-01 -2.009423822164535522e-01 -1.957942694425582886e-01 -1.900596022605895996e-01 -1.843249499797821045e-01 -1.806962341070175171e-01 -1.785457432270050049e-01 -1.763952523469924927e-01 -1.760046929121017456e-01 -1.825071871280670166e-01 -1.890096813440322876e-01 -1.955121755599975586e-01 -2.010931372642517090e-01 -2.064707279205322266e-01 -2.118482887744903564e-01 -2.196540385484695435e-01 -2.306132465600967407e-01 -2.415724545717239380e-01 -2.524508237838745117e-01 -2.618206441402435303e-01 -2.711904942989349365e-01 -2.805603146553039551e-01 -2.825917899608612061e-01 -2.809540629386901855e-01 -2.793163657188415527e-01 -2.809618115425109863e-01 -2.909464240074157715e-01 -3.009310662746429443e-01 -3.109157383441925049e-01 -3.120227456092834473e-01 -3.121247589588165283e-01 -3.122267723083496094e-01 -3.069594204425811768e-01 -2.966177165508270264e-01 -2.862760126590728760e-01 -2.783760428428649902e-01 -2.868249714374542236e-01 -2.952739298343658447e-01 -3.037228882312774658e-01 -3.156856894493103027e-01 -3.288463950157165527e-01 -3.420071303844451904e-01 -3.492054045200347900e-01 -3.458762764930725098e-01 -3.425471782684326172e-01 -3.392180800437927246e-01 -3.308848440647125244e-01 -3.224358856678009033e-01 -3.139869272708892822e-01 -3.079062402248382568e-01 -3.034495413303375244e-01 -2.989928424358367920e-01 -2.955536544322967529e-01 -2.959643900394439697e-01 -2.963751554489135742e-01 -2.967859506607055664e-01 -2.922117710113525391e-01 -2.865791022777557373e-01 -2.809464931488037109e-01 -2.765100002288818359e-01 -2.735916674137115479e-01 -2.706733047962188721e-01 -2.684955000877380371e-01 -2.786841690540313721e-01 -2.888728678226470947e-01 -2.990615367889404297e-01 -3.134522438049316406e-01 -3.298910558223724365e-01 -3.463298678398132324e-01 -3.587104976177215576e-01 -3.610650300979614258e-01 -3.634195625782012939e-01 -3.657740950584411621e-01 -3.604911863803863525e-01 -3.543967604637145996e-01 -3.483023643493652344e-01 -3.464404046535491943e-01 -3.484888672828674316e-01 -3.505373597145080566e-01 -3.523429930210113525e-01 -3.526007533073425293e-01 -3.528585135936737061e-01 -3.531162142753601074e-01 -3.480622172355651855e-01 -3.412510156631469727e-01 -3.344397544860839844e-01 -3.267638683319091797e-01 -3.175980746746063232e-01 -3.084322810173034668e-01 -2.992664873600006104e-01 -3.037931919097900391e-01 -3.085559606552124023e-01 -3.133187294006347656e-01 -3.229869604110717773e-01 -3.359409570693969727e-01 -3.488949239253997803e-01 -3.588263094425201416e-01 -3.577014207839965820e-01 -3.565765321254730225e-01 -3.554515540599822998e-01 -3.423731625080108643e-01 -3.268552124500274658e-01 -3.113372623920440674e-01 -3.011001944541931152e-01 -2.974140048027038574e-01 -2.937278449535369873e-01 -2.904649376869201660e-01 -2.935900092124938965e-01 -2.967150807380676270e-01 -2.998401522636413574e-01 -3.050456643104553223e-01 -3.112394213676452637e-01 -3.174331784248352051e-01 -3.208599984645843506e-01 -3.176355957984924316e-01 -3.144111931324005127e-01 -3.111868202686309814e-01 -3.148075342178344727e-01 -3.191085457801818848e-01 -3.234094977378845215e-01 -3.285441994667053223e-01 -3.344318568706512451e-01 -3.403195738792419434e-01 -3.456217646598815918e-01 -3.473641574382781982e-01 -3.491065800189971924e-01 -3.508490025997161865e-01 -3.505751490592956543e-01 -3.496542572975158691e-01 -3.487333655357360840e-01 -3.479456603527069092e-01 -3.473818898200988770e-01 -3.468180596828460693e-01 -3.462542593479156494e-01 -3.518168926239013672e-01 -3.574495017528533936e-01 -3.630821704864501953e-01 -3.708197772502899170e-01 -3.799345493316650391e-01 -3.890493214130401611e-01 -3.949596583843231201e-01 -3.895310759544372559e-01 -3.841024637222290039e-01 -3.786738514900207520e-01 -3.864339888095855713e-01 -3.967783749103546143e-01 -4.071227610111236572e-01 -4.094122648239135742e-01 -4.019352197647094727e-01 -3.944581449031829834e-01 -3.873353004455566406e-01 -3.850827515125274658e-01 -3.828302621841430664e-01 -3.805777430534362793e-01 -3.755941987037658691e-01 -3.693467676639556885e-01 -3.630993366241455078e-01 -3.565303087234497070e-01 -3.492089807987213135e-01 -3.418876230716705322e-01 -3.345662653446197510e-01 -3.244780600070953369e-01 -3.141336739063262939e-01 -3.037892878055572510e-01 -2.946953177452087402e-01 -2.867054641246795654e-01 -2.787156105041503906e-01 -2.715160846710205078e-01 -2.689064741134643555e-01 -2.662968933582305908e-01 -2.636873126029968262e-01 -2.625213563442230225e-01 -2.618044912815093994e-01 -2.610876560211181641e-01 -2.598667740821838379e-01 -2.578182816505432129e-01 -2.557698190212249756e-01 -2.537213563919067383e-01 -2.456128895282745361e-01 -2.374700158834457397e-01 -2.293271422386169434e-01 -2.244032174348831177e-01 -2.215358912944793701e-01 -2.186685651540756226e-01 -2.167386114597320557e-01 -2.180192619562149048e-01 -2.192998826503753662e-01 -2.205805331468582153e-01 -2.282819747924804688e-01 -2.371900081634521484e-01 -2.460980713367462158e-01 -2.481885105371475220e-01 -2.421987950801849365e-01 -2.362090945243835449e-01 -2.306253761053085327e-01 -2.301635891199111938e-01 -2.297018170356750488e-01 -2.292400300502777100e-01 -2.350625991821289062e-01 -2.437182962894439697e-01 -2.523739635944366455e-01 -2.562486529350280762e-01 -2.492333799600601196e-01 -2.422180920839309692e-01 -2.352028191089630127e-01 -2.294113785028457642e-01 -2.237250357866287231e-01 -2.180387079715728760e-01 -2.157891094684600830e-01 -2.165059447288513184e-01 -2.172227650880813599e-01 -2.171508222818374634e-01 -2.126968055963516235e-01 -2.082427889108657837e-01 -2.037887573242187500e-01 -1.993347257375717163e-01 -1.948807239532470703e-01 -1.904266923666000366e-01 -1.885492056608200073e-01 -1.908017098903656006e-01 -1.930542290210723877e-01 -1.953067481517791748e-01
-7.853277772665023804e-02 -7.710517942905426025e-02 -7.567757368087768555e-02 -7.424998283386230469e-02 -7.152827084064483643e-02 -6.799923628568649292e-02 -6.447020173072814941e-02 -6.067083775997161865e-02 -5.597481131553649902e-02 -5.127878114581108093e-02 -4.658275470137596130e-02 -4.488842189311981201e-02 -4.373439401388168335e-02 -4.258036613464355469e-02 -4.026901721954345703e-02 -3.661687299609184265e-02 -3.296472877264022827e-02 -2.951398864388465881e-02 -2.840819396078586578e-02 -2.730239927768707275e-02 -2.619660459458827972e-02 -2.370052598416805267e-02 -2.059407904744148254e-02 -1.748763211071491241e-02 -1.520993839949369431e-02 -1.477057207375764847e-02 -1.433120574802160263e-02 -1.389183942228555679e-02 -1.481377426534891129e-02 -1.584361866116523743e-02 -1.687346212565898895e-02 -1.737453788518905640e-02 -1.742946729063987732e-02 -1.748439483344554901e-02 -1.713882759213447571e-02 -1.466201897710561752e-02 -1.218521315604448318e-02 -9.708406403660774231e-03 -1.133673079311847687e-02 -1.416363380849361420e-02 -1.699053682386875153e-02 -1.897639967501163483e-02 -1.964585110545158386e-02 -2.031530253589153290e-02 -2.096322737634181976e-02 -1.782215200364589691e-02 -1.468107569962739944e-02 -1.154000125825405121e-02 -7.635202258825302124e-03 -3.265226492658257484e-03 1.104749157093465328e-03 5.144019145518541336e-03 8.120303973555564880e-03 1.109659019857645035e-02 1.407287642359733582e-02 1.661863178014755249e-02 1.909025385975837708e-02 2.156187780201435089e-02 2.389674447476863861e-02 2.607673034071922302e-02 2.825671248137950897e-02 3.075931221246719360e-02 3.674615547060966492e-02 4.273299127817153931e-02 4.871983081102371216e-02 5.344630405306816101e-02 5.763406306505203247e-02 6.182183697819709778e-02 6.501924991607666016e-02 6.607681512832641602e-02 6.713436543941497803e-02 6.819192320108413696e-02 7.307682931423187256e-02 7.824008166790008545e-02 8.340333402156829834e-02 8.729462325572967529e-02 9.013685584068298340e-02 9.297909587621688843e-02 9.487417340278625488e-02 9.193546324968338013e-02 8.899676054716110229e-02 8.605805039405822754e-02 8.346229791641235352e-02 8.096345514059066772e-02 7.846462726593017578e-02 7.689423859119415283e-02 7.674305886030197144e-02 7.659187167882919312e-02 7.644705474376678467e-02 7.685884833335876465e-02 7.727064192295074463e-02 7.768242806196212769e-02 7.826668769121170044e-02 7.895348966121673584e-02 7.964029163122177124e-02 7.922612875699996948e-02 7.538104057312011719e-02 7.153595238924026489e-02 6.769087910652160645e-02 6.583898514509201050e-02 6.431491672992706299e-02 6.279084831476211548e-02 6.105153635144233704e-02 5.907392501831054688e-02 5.709630995988845825e-02 5.492762848734855652e-02 5.083633214235305786e-02 4.674503579735755920e-02 4.265373945236206055e-02 3.860514983534812927e-02 3.457432985305786133e-02 3.054350614547729492e-02 2.820672467350959778e-02 2.943634614348411560e-02 3.066596761345863342e-02 3.189558535814285278e-02 3.481112420558929443e-02 3.783838078379631042e-02 4.086563736200332642e-02 4.307217895984649658e-02 4.461712762713432312e-02 4.616206884384155273e-02 4.786173626780509949e-02 5.031953379511833191e-02 5.277733504772186279e-02 5.523513257503509521e-02 5.781166255474090576e-02 6.042064353823661804e-02 6.302962452173233032e-02 6.500532478094100952e-02 6.603552401065826416e-02 6.706572324037551880e-02 6.807264685630798340e-02 6.772924959659576416e-02 6.738583743572235107e-02 6.704244017601013184e-02 6.564764678478240967e-02 6.364268064498901367e-02 6.163771077990531921e-02 5.969429761171340942e-02 5.793698132038116455e-02 5.617965757846832275e-02 5.442233383655548096e-02 5.188091844320297241e-02 4.921650141477584839e-02 4.655208066105842590e-02 4.425413161516189575e-02 4.235282540321350098e-02 4.045151919126510620e-02 3.843011334538459778e-02 3.527831286191940308e-02 3.212650865316390991e-02 2.897470816969871521e-02 2.759251557290554047e-02 2.692658826708793640e-02 2.626066282391548157e-02 2.444404177367687225e-02 2.026649937033653259e-02 1.608895882964134216e-02 1.191141735762357712e-02 8.964049629867076874e-03 6.090343929827213287e-03 3.216639161109924316e-03 2.243570197606459260e-04 -2.861349377781152725e-03 -5.947055760771036148e-03 -8.748448453843593597e-03 -1.021081861108541489e-02 -1.167318783700466156e-02 -1.313555985689163208e-02 -1.274341903626918793e-02 -1.186115946620702744e-02 -1.097889989614486694e-02 -1.070828270167112350e-02 -1.132964342832565308e-02 -1.195100601762533188e-02 -1.255184784531593323e-02 -1.226524822413921356e-02 -1.197864953428506851e-02 -1.169204898178577423e-02 -1.317839138209819794e-02 -1.566887460649013519e-02 -1.815936155617237091e-02 -2.016503550112247467e-02 -2.074860222637653351e-02 -2.133216895163059235e-02 -2.191573381423950195e-02 -2.590731531381607056e-02 -3.040788322687149048e-02 -3.490845113992691040e-02 -4.052467644214630127e-02 -4.732142388820648193e-02 -5.411817505955696106e-02 -6.073760613799095154e-02 -6.579071283340454102e-02 -7.084381580352783203e-02 -7.589691877365112305e-02 -8.031983673572540283e-02 -8.449463546276092529e-02 -8.866944164037704468e-02 -9.211160987615585327e-02 -9.408851712942123413e-02 -9.606540203094482422e-02 -9.804230183362960815e-02 -1.020267605781555176e-01 -1.061187833547592163e-01 -1.102107986807823181e-01 -1.133718043565750122e-01 -1.158159226179122925e-01 -1.182600557804107666e-01 -1.206396147608757019e-01 -1.227266564965248108e-01 -1.248136982321739197e-01 -1.269007474184036255e-01 -1.278505474328994751e-01 -1.285099983215332031e-01 -1.291694343090057373e-01 -1.307460516691207886e-01 -1.336293220520019531e-01 -1.365125924348831177e-01 -1.393943279981613159e-01 -1.422228813171386719e-01 -1.450514346361160278e-01 -1.478799879550933838e-01 -1.500366926193237305e-01 -1.518220901489257812e-01 -1.536074876785278320e-01 -1.550001800060272217e-01 -1.552744507789611816e-01 -1.555487364530563354e-01 -1.558230370283126831e-01 -1.570599973201751709e-01 -1.584336161613464355e-01 -1.598072201013565063e-01 -1.602760106325149536e-01 -1.598087698221206665e-01 -1.593415290117263794e-01 -1.586474329233169556e-01 -1.560665220022201538e-01 -1.534856110811233521e-01 -1.509047001600265503e-01 -1.503292173147201538e-01 -1.505214273929595947e-01 -1.507136523723602295e-01 -1.502728313207626343e-01 -1.485975831747055054e-01 -1.469223350286483765e-01 -1.452470868825912476e-01 -1.445156186819076538e-01 -1.438288092613220215e-01 -1.431419998407363892e-01 -1.414992660284042358e-01 -1.391372233629226685e-01 -1.367751657962799072e-01 -1.343927085399627686e-01 -1.319212317466735840e-01 -1.294497400522232056e-01 -1.269782781600952148e-01 -1.231189221143722534e-01 -1.189174726605415344e-01 -1.147160232067108154e-01 -1.100606992840766907e-01 -1.047736182808876038e-01 -9.948653727769851685e-02 -9.416410326957702637e-02 -8.783385902643203735e-02 -8.150362223386764526e-02 -7.517337799072265625e-02 -6.700537353754043579e-02 -5.784657597541809082e-02 -4.868777468800544739e-02 -4.037495329976081848e-02 -3.440207988023757935e-02 -2.842920832335948944e-02 -2.245633304119110107e-02 -1.268011424690485001e-02 -2.391906920820474625e-03 7.896301336586475372e-03 2.031122893095016479e-02 3.487704694271087646e-02 4.944286122918128967e-02 6.460328400135040283e-02 8.443126082420349121e-02 1.042592599987983704e-01 1.240872368216514587e-01 1.466572433710098267e-01 1.702475249767303467e-01 1.938377916812896729e-01 2.197268009185791016e-01 2.499871402978897095e-01 2.802474498748779297e-01 3.105077743530273438e-01 3.515387773513793945e-01 3.930132687091827393e-01 4.344877302646636963e-01 4.835875332355499268e-01 5.382940769195556641e-01 5.930006504058837891e-01 6.477487087249755859e-01 7.026713490486145020e-01 7.575938701629638672e-01 8.125164508819580078e-01 8.537706732749938965e-01 8.917751908302307129e-01 9.297797083854675293e-01 9.577327966690063477e-01 9.720159769058227539e-01 9.862990975379943848e-01 1.000000000000000000e+00 9.995609521865844727e-01 9.991217255592346191e-01 9.986826181411743164e-01 9.920532703399658203e-01 9.821689128875732422e-01 9.722843170166015625e-01 9.607306122779846191e-01 9.446908831596374512e-01 9.286510944366455078e-01 9.126113057136535645e-01 8.938448429107666016e-01 8.747310638427734375e-01 8.556171655654907227e-01 8.350662589073181152e-01 8.130943179130554199e-01 7.911223769187927246e-01 7.692419290542602539e-01 7.480403184890747070e-01 7.268387079238891602e-01 7.056371569633483887e-01 6.848427057266235352e-01 6.641954183578491211e-01 6.435481905937194824e-01 6.223587393760681152e-01 6.001636981964111328e-01 5.779685974121093750e-01 5.557735562324523926e-01 5.342252850532531738e-01 5.126996636390686035e-01 4.911741316318511963e-01 4.707294404506683350e-01 4.510612785816192627e-01 4.313931167125701904e-01 4.123342335224151611e-01 3.957473039627075195e-01 3.791604042053222656e-01 3.625734746456146240e-01 3.481770753860473633e-01 3.342826664447784424e-01 3.203882277011871338e-01 3.062805235385894775e-01 2.918893098831176758e-01 2.774981558322906494e-01 2.632063925266265869e-01 2.510138452053070068e-01 2.388213127851486206e-01 2.266287803649902344e-01 2.125294059514999390e-01 1.974521577358245850e-01 1.823749095201492310e-01 1.681568324565887451e-01 1.561831533908843994e-01 1.442094743251800537e-01 1.322357952594757080e-01 1.223950311541557312e-01 1.128107681870460510e-01 1.032264903187751770e-01 9.346760809421539307e-02 8.353994041681289673e-02 7.361226528882980347e-02 6.375707685947418213e-02 5.441253259778022766e-02 4.506799951195716858e-02 3.572345897555351257e-02 2.721448801457881927e-02 1.899892464280128479e-02 1.078336220234632492e-02 3.092583268880844116e-03 -3.648587036877870560e-03 -1.038975734263658524e-02 -1.713092811405658722e-02 -2.333593927323818207e-02 -2.952536568045616150e-02 -3.571478649973869324e-02 -4.319293424487113953e-02 -5.157566070556640625e-02 -5.995839089155197144e-02 -6.797403097152709961e-02 -7.455192506313323975e-02 -8.112981915473937988e-02 -8.770771324634552002e-02 -9.507235139608383179e-02 -1.026106104254722595e-01 -1.101488769054412842e-01 -1.176094636321067810e-01 -1.249691843986511230e-01 -1.323289126157760620e-01 -1.396579146385192871e-01 -1.464136540889739990e-01 -1.531693637371063232e-01 -1.599250733852386475e-01 -1.662781089544296265e-01 -1.724298149347305298e-01 -1.785815060138702393e-01 -1.847100257873535156e-01 -1.907796412706375122e-01 -1.968492716550827026e-01 -2.029189169406890869e-01 -2.079273015260696411e-01 -2.128155380487442017e-01 -2.177038043737411499e-01 -2.228462994098663330e-01 -2.282291501760482788e-01 -2.336119860410690308e-01 -2.384380996227264404e-01 -2.395366728305816650e-01 -2.406352907419204712e-01 -2.417338788509368896e-01 -2.425044476985931396e-01 -2.431631684303283691e-01 -2.438219040632247925e-01 -2.449765205383300781e-01 -2.470066696405410767e-01 -2.490368336439132690e-01 -2.510670125484466553e-01 -2.495578080415725708e-01 -2.479668259620666504e-01 -2.463757991790771484e-01 -2.446536421775817871e-01 -2.428416162729263306e-01 -2.410295754671096802e-01 -2.388615012168884277e-01 -2.353461384773254395e-01 -2.318307757377624512e-01 -2.283154129981994629e-01 -2.260690778493881226e-01 -2.240921705961227417e-01 -2.221152782440185547e-01 -2.206221967935562134e-01 -2.197431623935699463e-01 -2.188641428947448730e-01 -2.179882228374481201e-01 -2.171639055013656616e-01 -2.163396179676055908e-01 -2.155153155326843262e-01 -2.155777066946029663e-01 -2.160722911357879639e-01 -2.165668904781341553e-01 -2.165391296148300171e-01 -2.152209728956222534e-01 -2.139028012752532959e-01 -2.125846296548843384e-01 -2.114154845476150513e-01 -2.102621793746948242e-01 -2.091088742017745972e-01 -2.088974118232727051e-01 -2.095561325550079346e-01 -2.102148532867431641e-01 -2.105683386325836182e-01 -2.089758813381195068e-01 -2.073834240436553955e-01 -2.057909518480300903e-01 -2.036202102899551392e-01 -2.012581676244735718e-01 -1.988961100578308105e-01 -1.969779580831527710e-01 -1.958246380090713501e-01 -1.946713328361511230e-01 -1.935180276632308960e-01 -1.913116425275802612e-01 -1.890870928764343262e-01 -1.868625432252883911e-01 -1.856740117073059082e-01 -1.851794421672821045e-01 -1.846848428249359131e-01 -1.841078847646713257e-01 -1.832295805215835571e-01 -1.823512911796569824e-01 -1.814730018377304077e-01 -1.797504574060440063e-01 -1.778556257486343384e-01 -1.759607940912246704e-01 -1.750463247299194336e-01 -1.753479689359664917e-01 -1.756496131420135498e-01 -1.759410649538040161e-01 -1.760785579681396484e-01 -1.762160807847976685e-01 -1.763535737991333008e-01 -1.773662120103836060e-01 -1.787945181131362915e-01 -1.802228391170501709e-01 -1.815944761037826538e-01 -1.828298568725585938e-01 -1.840652376413345337e-01 -1.853006184101104736e-01 -1.859119236469268799e-01 -1.864612400531768799e-01 -1.870105117559432983e-01 -1.871702075004577637e-01 -1.869779974222183228e-01 -1.867857873439788818e-01 -1.864539384841918945e-01 -1.852732747793197632e-01 -1.840926259756088257e-01 -1.829119473695755005e-01 -1.801926940679550171e-01 -1.769796758890151978e-01 -1.737667024135589600e-01 -1.718027591705322266e-01 -1.719395518302917480e-01 -1.720763295888900757e-01 -1.722131371498107910e-01 -1.689838767051696777e-01 -1.657161712646484375e-01 -1.624484658241271973e-01 -1.596120446920394897e-01 -1.570577621459960938e-01 -1.545035094022750854e-01 -1.516346782445907593e-01 -1.476528197526931763e-01 -1.436709463596343994e-01 -1.396890878677368164e-01 -1.351100504398345947e-01 -1.304140239953994751e-01 -1.257179975509643555e-01 -1.219529137015342712e-01 -1.193165704607963562e-01 -1.166802272200584412e-01 -1.137468963861465454e-01 -1.067298501729965210e-01 -9.971280395984649658e-02 -9.269576519727706909e-02 -8.714334666728973389e-02 -8.226878196001052856e-02 -7.739421725273132324e-02 -7.303766161203384399e-02 -6.989306211471557617e-02 -6.674845516681671143e-02 -6.360384821891784668e-02 -6.087436154484748840e-02 -5.818330869078636169e-02 -5.549225583672523499e-02 -5.141907557845115662e-02 -4.612551629543304443e-02 -4.083196073770523071e-02 -3.658523038029670715e-02 -3.841814026236534119e-02 -4.025105386972427368e-02 -4.208396375179290771e-02 -4.126202315092086792e-02 -3.961412981152534485e-02 -3.796623647212982178e-02 -3.778418153524398804e-02 -4.000873118638992310e-02 -4.223328083753585815e-02 -4.445782676339149475e-02 -4.702383652329444885e-02 -4.959178343415260315e-02 -5.215973407030105591e-02 -5.553198978304862976e-02 -5.941810458898544312e-02 -6.330422312021255493e-02 -6.700406223535537720e-02 -7.006587088108062744e-02 -7.312768697738647461e-02 -7.618950307369232178e-02 -7.798045873641967773e-02 -7.953260093927383423e-02 -8.108474314212799072e-02 -8.210877329111099243e-02 -8.250688761472702026e-02 -8.290500938892364502e-02 -8.340194076299667358e-02 -8.514558523893356323e-02 -8.688922226428985596e-02 -8.863287419080734253e-02 -8.947736769914627075e-02 -8.991651982069015503e-02 -9.035566449165344238e-02 -8.994878083467483521e-02 -8.761480450630187988e-02 -8.528082817792892456e-02 -8.294685930013656616e-02 -7.832362502813339233e-02 -7.350376993417739868e-02 -6.868392974138259888e-02 -6.577287614345550537e-02 -6.450940668582916260e-02 -6.324595957994461060e-02 -6.177515909075737000e-02 -5.915249884128570557e-02 -5.652983859181404114e-02 -5.390717834234237671e-02 -5.446019396185874939e-02 -5.597057566046714783e-02 -5.748096853494644165e-02 -5.812096223235130310e-02 -5.736577138304710388e-02 -5.661057680845260620e-02 -5.585538223385810852e-02
-1.877275854349136353e-01 -1.831809431314468384e-01 -1.786343306303024292e-01 -1.740876883268356323e-01 -1.697294712066650391e-01 -1.654887944459915161e-01 -1.612481325864791870e-01 -1.566222012042999268e-01 -1.507183313369750977e-01 -1.448144614696502686e-01 -1.389106214046478271e-01 -1.334107369184494019e-01 -1.279836148023605347e-01 -1.225564703345298767e-01 -1.185038983821868896e-01 -1.160438060760498047e-01 -1.135837137699127197e-01 -1.111571118235588074e-01 -1.091203764081001282e-01 -1.070836484432220459e-01 -1.050469130277633667e-01 -1.034242883324623108e-01 -1.019834429025650024e-01 -1.005426049232482910e-01 -9.902770817279815674e-02 -9.734851121902465820e-02 -9.566931426525115967e-02 -9.399013221263885498e-02 -9.050290286540985107e-02 -8.687236160039901733e-02 -8.324181288480758667e-02 -8.238982409238815308e-02 -8.388224244117736816e-02 -8.537466078996658325e-02 -8.653447777032852173e-02 -8.592434227466583252e-02 -8.531422168016433716e-02 -8.470408618450164795e-02 -8.392185717821121216e-02 -8.308937400579452515e-02 -8.225689083337783813e-02 -8.247010409832000732e-02 -8.432006090879440308e-02 -8.617003262042999268e-02 -8.802045881748199463e-02 -8.995401859283447266e-02 -9.188757836818695068e-02 -9.382113814353942871e-02 -9.145331382751464844e-02 -8.646553754806518555e-02 -8.147776126861572266e-02 -7.669132947921752930e-02 -7.255204021930694580e-02 -6.841275840997695923e-02 -6.427346915006637573e-02 -5.816642940044403076e-02 -5.172057077288627625e-02 -4.527470469474792480e-02 -3.960224986076354980e-02 -3.480569645762443542e-02 -3.000914677977561951e-02 -2.493710070848464966e-02 -1.688974350690841675e-02 -8.842386305332183838e-03 -7.950289873406291008e-04 7.383001968264579773e-03 1.561688445508480072e-02 2.385076880455017090e-02 3.008609823882579803e-02 3.200311213731765747e-02 3.392013534903526306e-02 3.583715856075286865e-02 3.700284287333488464e-02 3.811388462781906128e-02 3.922493010759353638e-02 4.124714061617851257e-02 4.402083158493041992e-02 4.679452627897262573e-02 4.847729206085205078e-02 4.459255561232566833e-02 4.070781543850898743e-02 3.682308271527290344e-02 3.297468274831771851e-02 2.913654968142509460e-02 2.529842033982276917e-02 2.274674735963344574e-02 2.216151915490627289e-02 2.157629095017910004e-02 2.101727761328220367e-02 2.275178954005241394e-02 2.448630519211292267e-02 2.622082084417343140e-02 2.492602169513702393e-02 2.183000743389129639e-02 1.873399317264556885e-02 1.534103136509656906e-02 1.102269440889358521e-02 6.704355590045452118e-03 2.386017469689249992e-03 8.464692509733140469e-04 -2.360414218856021762e-04 -1.318551949225366116e-03 -2.720601391047239304e-03 -4.476426169276237488e-03 -6.232250481843948364e-03 -8.053812198340892792e-03 -1.053684856742620468e-02 -1.301988493651151657e-02 -1.550292130559682846e-02 -1.812527328729629517e-02 -2.080557867884635925e-02 -2.348588407039642334e-02 -2.423779480159282684e-02 -2.092992514371871948e-02 -1.762205734848976135e-02 -1.431418862193822861e-02 -9.345550090074539185e-03 -4.266860429197549820e-03 8.118283585645258427e-04 5.878679454326629639e-03 1.093598734587430954e-02 1.599329523742198944e-02 2.090290561318397522e-02 2.508879080414772034e-02 2.927468158304691315e-02 3.346057236194610596e-02 3.884221985936164856e-02 4.455076530575752258e-02 5.025931075215339661e-02 5.395698174834251404e-02 5.465249717235565186e-02 5.534800887107849121e-02 5.610475689172744751e-02 6.041320785880088806e-02 6.472165137529373169e-02 6.903009861707687378e-02 7.382243126630783081e-02 7.889558374881744385e-02 8.396874368190765381e-02 8.876331895589828491e-02 9.271582961082458496e-02 9.666834771633148193e-02 1.006208434700965881e-01 1.062293648719787598e-01 1.120976507663726807e-01 1.179659441113471985e-01 1.207068860530853271e-01 1.200629472732543945e-01 1.194190308451652527e-01 1.190487965941429138e-01 1.212545186281204224e-01 1.234602406620979309e-01 1.256659477949142456e-01 1.271954923868179321e-01 1.284513175487518311e-01 1.297071725130081177e-01 1.294393390417098999e-01 1.260453760623931885e-01 1.226514130830764771e-01 1.192574501037597656e-01 1.133208423852920532e-01 1.072319820523262024e-01 1.011431366205215454e-01 9.870565682649612427e-02 9.914501756429672241e-02 9.958439320325851440e-02 9.964399039745330811e-02 9.791497886180877686e-02 9.618598222732543945e-02 9.445698559284210205e-02 9.347789734601974487e-02 9.269700199365615845e-02 9.191609919071197510e-02 8.908601850271224976e-02 8.326753973960876465e-02 7.744906842708587646e-02 7.167427986860275269e-02 6.778936833143234253e-02 6.390446424484252930e-02 6.001954898238182068e-02 5.448854714632034302e-02 4.802524670958518982e-02 4.156195372343063354e-02 3.563456609845161438e-02 3.127915412187576294e-02 2.692374773323535919e-02 2.256833948194980621e-02 1.905965805053710938e-02 1.567743532359600067e-02 1.229521073400974274e-02 7.366446778178215027e-03 8.012268226593732834e-04 -5.763993598520755768e-03 -1.215085014700889587e-02 -1.696216687560081482e-02 -2.177348360419273376e-02 -2.658480033278465271e-02 -2.943198941648006439e-02 -3.150590136647224426e-02 -3.357981145381927490e-02 -3.668424487113952637e-02 -4.184972494840621948e-02 -4.701519757509231567e-02 -5.218067765235900879e-02 -5.676586180925369263e-02 -6.131996214389801025e-02 -6.587406992912292480e-02 -7.133445888757705688e-02 -7.749268412590026855e-02 -8.365090936422348022e-02 -8.983968943357467651e-02 -9.616690874099731445e-02 -1.024941205978393555e-01 -1.088213473558425903e-01 -1.121898293495178223e-01 -1.148028969764709473e-01 -1.174159571528434753e-01 -1.188955605030059814e-01 -1.187603771686553955e-01 -1.186251938343048096e-01 -1.185848638415336609e-01 -1.218080595135688782e-01 -1.250312775373458862e-01 -1.282544583082199097e-01 -1.313241273164749146e-01 -1.343089789152145386e-01 -1.372938156127929688e-01 -1.412929147481918335e-01 -1.481804549694061279e-01 -1.550679951906204224e-01 -1.619555354118347168e-01 -1.598410457372665405e-01 -1.564488708972930908e-01 -1.530566811561584473e-01 -1.509978622198104858e-01 -1.503183394670486450e-01 -1.496388465166091919e-01 -1.487993299961090088e-01 -1.466291844844818115e-01 -1.444590389728546143e-01 -1.422888934612274170e-01 -1.390382051467895508e-01 -1.353738605976104736e-01 -1.317095160484313965e-01 -1.285052597522735596e-01 -1.261981427669525146e-01 -1.238910332322120667e-01 -1.215839236974716187e-01 -1.181745454668998718e-01 -1.147129759192466736e-01 -1.112514212727546692e-01 -1.051477566361427307e-01 -9.705595672130584717e-02 -8.896417170763015747e-02 -8.173265308141708374e-02 -7.825508713722229004e-02 -7.477752119302749634e-02 -7.129995524883270264e-02 -6.832613795995712280e-02 -6.547649204730987549e-02 -6.262684613466262817e-02 -5.740470439195632935e-02 -4.888030141592025757e-02 -4.035590589046478271e-02 -3.175527229905128479e-02 -2.098207548260688782e-02 -1.020887400954961777e-02 5.643273470923304558e-04 1.011819485574960709e-02 1.901468448340892792e-02 2.791117317974567413e-02 3.655336424708366394e-02 4.449218139052391052e-02 5.243099108338356018e-02 6.036980450153350830e-02 7.007392495870590210e-02 8.001566678285598755e-02 8.995742350816726685e-02 1.020243391394615173e-01 1.162405684590339661e-01 1.304567903280258179e-01 1.449871659278869629e-01 1.619836688041687012e-01 1.789801716804504395e-01 1.959766596555709839e-01 2.129251807928085327e-01 2.298558801412582397e-01 2.467865645885467529e-01 2.663950026035308838e-01 2.910954654216766357e-01 3.157960176467895508e-01 3.404965102672576904e-01 3.739938437938690186e-01 4.078534543514251709e-01 4.417130351066589355e-01 4.782706201076507568e-01 5.168120861053466797e-01 5.553534626960754395e-01 5.957728028297424316e-01 6.440905332565307617e-01 6.924082636833190918e-01 7.407259345054626465e-01 7.882633805274963379e-01 8.356151580810546875e-01 8.829669952392578125e-01 9.201509952545166016e-01 9.435067176818847656e-01 9.668624997138977051e-01 9.894338846206665039e-01 9.929558634757995605e-01 9.964779615402221680e-01 1.000000000000000000e+00 9.923189282417297363e-01 9.787466526031494141e-01 9.651743769645690918e-01 9.506083130836486816e-01 9.333716630935668945e-01 9.161350131034851074e-01 8.988983631134033203e-01 8.746877908706665039e-01 8.495889306068420410e-01 8.244899511337280273e-01 7.973337769508361816e-01 7.681435346603393555e-01 7.389533519744873047e-01 7.095562815666198730e-01 6.786228418350219727e-01 6.476894021034240723e-01 6.167559027671813965e-01 5.878083705902099609e-01 5.595786571502685547e-01 5.313489437103271484e-01 5.022881031036376953e-01 4.716855287551879883e-01 4.410829246044158936e-01 4.104803502559661865e-01 3.857773840427398682e-01 3.612814247608184814e-01 3.367855250835418701e-01 3.120131790637969971e-01 2.870422899723052979e-01 2.620714008808135986e-01 2.373016923666000366e-01 2.133482843637466431e-01 1.893948614597320557e-01 1.654414683580398560e-01 1.459323018789291382e-01 1.274415999650955200e-01 1.089508980512619019e-01 9.370169043540954590e-02 8.276025950908660889e-02 7.181881368160247803e-02 6.081120297312736511e-02 4.840580374002456665e-02 3.600040450692176819e-02 2.359500713646411896e-02 1.370034087449312210e-02 5.093228537589311600e-03 -3.513883799314498901e-03 -1.331619359552860260e-02 -2.624064683914184570e-02 -3.916510194540023804e-02 -5.208955332636833191e-02 -6.488651037216186523e-02 -7.766812294721603394e-02 -9.044974297285079956e-02 -1.018135845661163330e-01 -1.118069142103195190e-01 -1.218002587556838989e-01 -1.317321211099624634e-01 -1.412309557199478149e-01 -1.507297903299331665e-01 -1.602286100387573242e-01 -1.699789017438888550e-01 -1.798174828290939331e-01 -1.896560490131378174e-01 -1.998333632946014404e-01 -2.106236070394515991e-01 -2.214138507843017578e-01 -2.322040796279907227e-01 -2.403219938278198242e-01 -2.483621984720230103e-01 -2.564024031162261963e-01 -2.643830180168151855e-01 -2.723218500614166260e-01 -2.802606523036956787e-01 -2.891383171081542969e-01 -3.016931414604187012e-01 -3.142479360103607178e-01 -3.268027603626251221e-01 -3.374661207199096680e-01 -3.477120399475097656e-01 -3.579579591751098633e-01 -3.676134943962097168e-01 -3.765021860599517822e-01 -3.853909075260162354e-01 -3.940967619419097900e-01 -3.993905186653137207e-01 -4.046842455863952637e-01 -4.099779725074768066e-01 -4.158135950565338135e-01 -4.219202697277069092e-01 -4.280269443988800049e-01 -4.333667457103729248e-01 -4.367589354515075684e-01 -4.401511251926422119e-01 -4.435433447360992432e-01 -4.480940103530883789e-01 -4.527758061885833740e-01 -4.574576616287231445e-01 -4.626634418964385986e-01 -4.683645665645599365e-01 -4.740656316280364990e-01 -4.801192283630371094e-01 -4.885329306125640869e-01 -4.969466924667358398e-01 -5.053604841232299805e-01 -5.076003670692443848e-01 -5.077355504035949707e-01 -5.078707337379455566e-01 -5.086935162544250488e-01 -5.107302665710449219e-01 -5.127669572830200195e-01 -5.148036479949951172e-01 -5.165726542472839355e-01 -5.183355212211608887e-01 -5.200982689857482910e-01 -5.204935073852539062e-01 -5.199509859085083008e-01 -5.194084644317626953e-01 -5.187242031097412109e-01 -5.175039768218994141e-01 -5.162837505340576172e-01 -5.150634646415710449e-01 -5.092521309852600098e-01 -5.024659633636474609e-01 -4.956798553466796875e-01 -4.908079504966735840e-01 -4.883656501770019531e-01 -4.859233498573303223e-01 -4.837109446525573730e-01 -4.853385984897613525e-01 -4.869661927223205566e-01 -4.885937869548797607e-01 -4.892180263996124268e-01 -4.893531799316406250e-01 -4.894883632659912109e-01 -4.893893599510192871e-01 -4.887115955352783203e-01 -4.880338907241821289e-01 -4.873561263084411621e-01 -4.854499697685241699e-01 -4.834132194519042969e-01 -4.813764989376068115e-01 -4.777531921863555908e-01 -4.726639986038208008e-01 -4.675748646259307861e-01 -4.632678925991058350e-01 -4.639473855495452881e-01 -4.646268784999847412e-01 -4.653064012527465820e-01 -4.629263877868652344e-01 -4.595341682434082031e-01 -4.561420083045959473e-01 -4.521514475345611572e-01 -4.471298754215240479e-01 -4.421083331108093262e-01 -4.370867311954498291e-01 -4.372674226760864258e-01 -4.375377893447875977e-01 -4.378081560134887695e-01 -4.359661042690277100e-01 -4.327091276645660400e-01 -4.294521510601043701e-01 -4.267194867134094238e-01 -4.259048104286193848e-01 -4.250901043415069580e-01 -4.242753684520721436e-01 -4.216583669185638428e-01 -4.186735451221466064e-01 -4.156886935234069824e-01 -4.129761755466461182e-01 -4.106014966964721680e-01 -4.082267582416534424e-01 -4.059574007987976074e-01 -4.052779078483581543e-01 -4.045984148979187012e-01 -4.039188921451568604e-01 -4.038387835025787354e-01 -4.040433168411254883e-01 -4.042478799819946289e-01 -4.050304591655731201e-01 -4.072023630142211914e-01 -4.093742966651916504e-01 -4.115462303161621094e-01 -4.121114611625671387e-01 -4.125170111656188965e-01 -4.129225909709930420e-01 -4.146132767200469971e-01 -4.174647033214569092e-01 -4.203161001205444336e-01 -4.224675893783569336e-01 -4.203632473945617676e-01 -4.182589054107666016e-01 -4.161546230316162109e-01 -4.123561680316925049e-01 -4.080140888690948486e-01 -4.036720395088195801e-01 -4.014292359352111816e-01 -4.027171134948730469e-01 -4.040049612522125244e-01 -4.052928388118743896e-01 -4.044350385665893555e-01 -4.035527408123016357e-01 -4.026704728603363037e-01 -3.996149599552154541e-01 -3.951376676559448242e-01 -3.906604349613189697e-01 -3.867957890033721924e-01 -3.850988149642944336e-01 -3.834018111228942871e-01 -3.817048370838165283e-01 -3.772279620170593262e-01 -3.722064197063446045e-01 -3.671848177909851074e-01 -3.611204922199249268e-01 -3.537918031215667725e-01 -3.464631438255310059e-01 -3.391207158565521240e-01 -3.315892517566680908e-01 -3.240577578544616699e-01 -3.165262937545776367e-01 -3.086701631546020508e-01 -3.006637394428253174e-01 -2.926573455333709717e-01 -2.845284342765808105e-01 -2.761128842830657959e-01 -2.676973342895507812e-01 -2.592818140983581543e-01 -2.542217075824737549e-01 -2.494723051786422729e-01 -2.447228878736495972e-01 -2.416313886642456055e-01 -2.400037646293640137e-01 -2.383761554956436157e-01 -2.368530631065368652e-01 -2.359369695186614990e-01 -2.350209057331085205e-01 -2.341048121452331543e-01 -2.323082089424133301e-01 -2.302376776933670044e-01 -2.281671613454818726e-01 -2.265464067459106445e-01 -2.256641089916229248e-01 -2.247818261384963989e-01 -2.238995581865310669e-01 -2.246038168668746948e-01 -2.253171503543853760e-01 -2.260304391384124756e-01 -2.237415909767150879e-01 -2.195347249507904053e-01 -2.153278440237045288e-01 -2.132828682661056519e-01 -2.186424136161804199e-01 -2.240019589662551880e-01 -2.293614894151687622e-01 -2.269255071878433228e-01 -2.230245769023895264e-01 -2.191236764192581177e-01 -2.180482298135757446e-01 -2.203215509653091431e-01 -2.225948721170425415e-01 -2.247534841299057007e-01 -2.254649996757507324e-01 -2.261765152215957642e-01 -2.268880456686019897e-01 -2.292143106460571289e-01 -2.322684973478317261e-01 -2.353227138519287109e-01 -2.373620867729187012e-01 -2.370899468660354614e-01 -2.368177920579910278e-01 -2.365456372499465942e-01 -2.341193556785583496e-01 -2.315080761909484863e-01 -2.288967818021774292e-01 -2.275953888893127441e-01 -2.274246215820312500e-01 -2.272538542747497559e-01 -2.268814742565155029e-01 -2.253890484571456909e-01 -2.238966375589370728e-01 -2.224042117595672607e-01 -2.215118110179901123e-01 -2.208002954721450806e-01 -2.200887799263000488e-01 -2.190895527601242065e-01 -2.176291495561599731e-01 -2.161687463521957397e-01 -2.147083431482315063e-01
-3.581293672323226929e-02 -3.418692201375961304e-02 -3.256090730428695679e-02 -3.093489259481430054e-02 -2.627239562571048737e-02 -1.971558295190334320e-02 -1.315876841545104980e-02 -7.811300922185182571e-03 -6.475317757576704025e-03 -5.139334592968225479e-03 -3.803350497037172318e-03 -5.806521046906709671e-03 -8.410739712417125702e-03 -1.101495791226625443e-02 -1.156063098460435867e-02 -9.721403941512107849e-03 -7.882175967097282410e-03 -6.362407933920621872e-03 -8.562064729630947113e-03 -1.076172105967998505e-02 -1.296137832105159760e-02 -1.747759431600570679e-02 -2.301083505153656006e-02 -2.854407951235771179e-02 -3.141937777400016785e-02 -2.839887887239456177e-02 -2.537837810814380646e-02 -2.235787920653820038e-02 -2.093661203980445862e-02 -1.964211091399192810e-02 -1.834761165082454681e-02 -1.849723979830741882e-02 -1.986534520983695984e-02 -2.123345620930194855e-02 -2.308854833245277405e-02 -2.753509767353534698e-02 -3.198163956403732300e-02 -3.642818704247474670e-02 -3.884246200323104858e-02 -4.066336899995803833e-02 -4.248427599668502808e-02 -4.320557042956352234e-02 -4.220572486519813538e-02 -4.120588302612304688e-02 -4.022506624460220337e-02 -4.259334877133369446e-02 -4.496163502335548401e-02 -4.732991755008697510e-02 -4.586503654718399048e-02 -4.206540808081626892e-02 -3.826577961444854736e-02 -3.428515046834945679e-02 -2.972272783517837524e-02 -2.516030333936214447e-02 -2.059788256883621216e-02 -1.171005330979824066e-02 -2.077450975775718689e-03 7.555150892585515976e-03 1.674829423427581787e-02 2.544373460114002228e-02 3.413917869329452515e-02 4.242242872714996338e-02 4.625406488776206970e-02 5.008569732308387756e-02 5.391732603311538696e-02 5.732837319374084473e-02 6.055965647101402283e-02 6.379093974828720093e-02 6.690874695777893066e-02 6.978137046098709106e-02 7.265399396419525146e-02 7.552661001682281494e-02 6.877516955137252808e-02 6.132379174232482910e-02 5.387241393327713013e-02 4.969112575054168701e-02 4.820680990815162659e-02 4.672249406576156616e-02 4.482360929250717163e-02 4.080900177359580994e-02 3.679439797997474670e-02 3.277979418635368347e-02 2.722822315990924835e-02 2.124229259788990021e-02 1.525636203587055206e-02 1.030011661350727081e-02 6.917818449437618256e-03 3.535520983859896660e-03 1.683267037151381373e-04 -1.877336413599550724e-03 -3.922998905181884766e-03 -5.968662444502115250e-03 -6.633315701037645340e-03 -6.476827431470155716e-03 -6.320340093225240707e-03 -7.029953412711620331e-03 -1.043858285993337631e-02 -1.384721230715513229e-02 -1.725584082305431366e-02 -1.876763440668582916e-02 -1.996744796633720398e-02 -2.116725780069828033e-02 -2.409031242132186890e-02 -2.892123349010944366e-02 -3.375215828418731689e-02 -3.861635178327560425e-02 -4.381531849503517151e-02 -4.901428520679473877e-02 -5.421325191855430603e-02 -6.051969900727272034e-02 -6.728684902191162109e-02 -7.405401021242141724e-02 -7.957054674625396729e-02 -8.245420455932617188e-02 -8.533785492181777954e-02 -8.822151273488998413e-02 -9.153986722230911255e-02 -9.488702565431594849e-02 -9.823418408632278442e-02 -1.004039049148559570e-01 -1.016244664788246155e-01 -1.028450280427932739e-01 -1.033557355403900146e-01 -1.003882139921188354e-01 -9.742069244384765625e-02 -9.445315599441528320e-02 -9.189815819263458252e-02 -8.945593237876892090e-02 -8.701370656490325928e-02 -8.441964536905288696e-02 -8.159889280796051025e-02 -7.877814769744873047e-02 -7.585661113262176514e-02 -6.708976626396179199e-02 -5.832292512059211731e-02 -4.955608397722244263e-02 -4.371292516589164734e-02 -3.956655785441398621e-02 -3.542017936706542969e-02 -3.074656240642070770e-02 -2.447921782732009888e-02 -1.821187511086463928e-02 -1.194452960044145584e-02 -3.687070915475487709e-03 4.882562439888715744e-03 1.345219556242227554e-02 1.909799501299858093e-02 2.157917618751525879e-02 2.406035549938678741e-02 2.617485262453556061e-02 2.483819611370563507e-02 2.350153774023056030e-02 2.216488122940063477e-02 2.216185629367828369e-02 2.269863896071910858e-02 2.323541976511478424e-02 2.357215248048305511e-02 2.349843271076679230e-02 2.342471480369567871e-02 2.335099503397941589e-02 2.591877430677413940e-02 2.864472940564155579e-02 3.137068450450897217e-02 3.225696459412574768e-02 3.169380873441696167e-02 3.113064914941787720e-02 3.038410842418670654e-02 2.877387031912803650e-02 2.716363966464996338e-02 2.555340155959129333e-02 2.272156253457069397e-02 1.956686750054359436e-02 1.641217246651649475e-02 1.403876673430204391e-02 1.280474383383989334e-02 1.157071907073259354e-02 1.036392990499734879e-02 1.033501606434583664e-02 1.030610129237174988e-02 1.027718931436538696e-02 1.122082956135272980e-02 1.271529868245124817e-02 1.420976687222719193e-02 1.536508183926343918e-02 1.552554219961166382e-02 1.568600162863731384e-02 1.584646292030811310e-02 1.333427056670188904e-02 1.042291335761547089e-02 7.511558942496776581e-03 1.610013539902865887e-03 -7.455569226294755936e-03 -1.652115024626255035e-02 -2.515870332717895508e-02 -3.001534193754196167e-02 -3.487198054790496826e-02 -3.972861915826797485e-02 -4.567735269665718079e-02 -5.205604806542396545e-02 -5.843474343419075012e-02 -6.593578308820724487e-02 -7.568150013685226440e-02 -8.542721718549728394e-02 -9.517293423414230347e-02 -9.814574569463729858e-02 -1.007556989789009094e-01 -1.033656746149063110e-01 -1.071527972817420959e-01 -1.118463203310966492e-01 -1.165398433804512024e-01 -1.209785938262939453e-01 -1.242628470063209534e-01 -1.275471001863479614e-01 -1.308313608169555664e-01 -1.365630924701690674e-01 -1.429197192192077637e-01 -1.492763459682464600e-01 -1.549038141965866089e-01 -1.594925075769424438e-01 -1.640811860561370850e-01 -1.684177666902542114e-01 -1.640818119049072266e-01 -1.597458273172378540e-01 -1.554098576307296753e-01 -1.525921225547790527e-01 -1.506134122610092163e-01 -1.486346721649169922e-01 -1.480673402547836304e-01 -1.515193432569503784e-01 -1.549713462591171265e-01 -1.584233492612838745e-01 -1.594052016735076904e-01 -1.600364446640014648e-01 -1.606676876544952393e-01 -1.567364931106567383e-01 -1.480855196714401245e-01 -1.394345611333847046e-01 -1.306005716323852539e-01 -1.202445700764656067e-01 -1.098885610699653625e-01 -9.953255951404571533e-02 -9.748765826225280762e-02 -9.862435609102249146e-02 -9.976103901863098145e-02 -9.850015491247177124e-02 -9.256398677825927734e-02 -8.662783354520797729e-02 -8.069167286157608032e-02 -7.427291572093963623e-02 -6.783131510019302368e-02 -6.138971820473670959e-02 -5.433318763971328735e-02 -4.681394621729850769e-02 -3.929470106959342957e-02 -3.238853439688682556e-02 -2.815762907266616821e-02 -2.392672188580036163e-02 -1.969581469893455505e-02 -1.606969535350799561e-02 -1.259264443069696426e-02 -9.115594439208507538e-03 -1.919373404234647751e-03 1.045352965593338013e-02 2.282643318176269531e-02 3.498343750834465027e-02 4.098735749721527100e-02 4.699127376079559326e-02 5.299519747495651245e-02 5.916732549667358398e-02 6.543014943599700928e-02 7.169296592473983765e-02 7.808120548725128174e-02 8.481635153293609619e-02 9.155151247978210449e-02 9.828666597604751587e-02 1.048739627003669739e-01 1.114413738250732422e-01 1.180087774991989136e-01 1.302170902490615845e-01 1.481304019689559937e-01 1.660437285900115967e-01 1.839689016342163086e-01 2.019870430231094360e-01 2.200052142143249512e-01 2.380233705043792725e-01 2.585879564285278320e-01 2.801000475883483887e-01 3.016121387481689453e-01 3.233992159366607666e-01 3.457092344760894775e-01 3.680191636085510254e-01 3.903291523456573486e-01 4.212183058261871338e-01 4.524606764316558838e-01 4.837029874324798584e-01 5.247900485992431641e-01 5.731158256530761719e-01 6.214416623115539551e-01 6.690573096275329590e-01 7.136860489845275879e-01 7.583149075508117676e-01 8.029436469078063965e-01 8.426687121391296387e-01 8.812277317047119141e-01 9.197868704795837402e-01 9.492835998535156250e-01 9.664552807807922363e-01 9.836269617080688477e-01 1.000000000000000000e+00 9.969761371612548828e-01 9.939523935317993164e-01 9.909285306930541992e-01 9.834856986999511719e-01 9.737190008163452148e-01 9.639523029327392578e-01 9.520368576049804688e-01 9.343463182449340820e-01 9.166559576988220215e-01 8.989656567573547363e-01 8.708305954933166504e-01 8.413649797439575195e-01 8.118993639945983887e-01 7.847199440002441406e-01 7.598010897636413574e-01 7.348822355270385742e-01 7.094828486442565918e-01 6.805139183998107910e-01 6.515449881553649902e-01 6.225759387016296387e-01 5.993050932884216309e-01 5.780942440032958984e-01 5.568833947181701660e-01 5.352551341056823730e-01 5.128524303436279297e-01 4.904497265815734863e-01 4.680470824241638184e-01 4.388197958469390869e-01 4.093531072139739990e-01 3.798863887786865234e-01 3.534316122531890869e-01 3.291406929492950439e-01 3.048497736454010010e-01 2.821322679519653320e-01 2.657981514930725098e-01 2.494640797376632690e-01 2.331299781799316406e-01 2.143986970186233521e-01 1.951180398464202881e-01 1.758373826742172241e-01 1.562401801347732544e-01 1.362223476171493530e-01 1.162045001983642578e-01 9.649346023797988892e-02 8.326373249292373657e-02 7.003400474786758423e-02 5.680428817868232727e-02 4.274421930313110352e-02 2.825833670794963837e-02 1.377245131880044937e-02 -9.384361910633742809e-04 -1.623708568513393402e-02 -3.153573349118232727e-02 -4.683438688516616821e-02 -6.062408909201622009e-02 -7.423233985900878906e-02 -8.784059435129165649e-02 -9.799668192863464355e-02 -1.048157215118408203e-01 -1.116347461938858032e-01 -1.194298565387725830e-01 -1.341019570827484131e-01 -1.487740576267242432e-01 -1.634461581707000732e-01 -1.707174628973007202e-01 -1.753900200128555298e-01 -1.800625920295715332e-01 -1.864434480667114258e-01 -1.959154605865478516e-01 -2.053874880075454712e-01 -2.148595303297042847e-01 -2.210178524255752563e-01 -2.270797938108444214e-01 -2.331417649984359741e-01 -2.385358661413192749e-01 -2.434611171483993530e-01 -2.483864128589630127e-01 -2.546647191047668457e-01 -2.662423849105834961e-01 -2.778200507164001465e-01 -2.893977165222167969e-01 -2.905596494674682617e-01 -2.894229590892791748e-01 -2.882862687110900879e-01 -2.906657755374908447e-01 -2.976116836071014404e-01 -3.045576512813568115e-01 -3.114971518516540527e-01 -3.183172941207885742e-01 -3.251374363899230957e-01 -3.319575488567352295e-01 -3.357464969158172607e-01 -3.380198776721954346e-01 -3.402932882308959961e-01 -3.419958353042602539e-01 -3.422485589981079102e-01 -3.425012826919555664e-01 -3.427539765834808350e-01 -3.445948660373687744e-01 -3.466154932975769043e-01 -3.486361801624298096e-01 -3.497042059898376465e-01 -3.498719334602355957e-01 -3.500396907329559326e-01 -3.509515523910522461e-01 -3.568457663059234619e-01 -3.627400100231170654e-01 -3.686342239379882812e-01 -3.720783293247222900e-01 -3.746871948242187500e-01 -3.772960603237152100e-01 -3.779572248458862305e-01 -3.751794993877410889e-01 -3.724018037319183350e-01 -3.696241080760955811e-01 -3.660234212875366211e-01 -3.624036610126495361e-01 -3.587839007377624512e-01 -3.591589331626892090e-01 -3.622732460498809814e-01 -3.653875291347503662e-01 -3.682211041450500488e-01 -3.699923455715179443e-01 -3.717635869979858398e-01 -3.735348582267761230e-01 -3.700226843357086182e-01 -3.653887808322906494e-01 -3.607548475265502930e-01 -3.583487868309020996e-01 -3.587703406810760498e-01 -3.591918945312500000e-01 -3.594089150428771973e-01 -3.562096357345581055e-01 -3.530103266239166260e-01 -3.498110473155975342e-01 -3.468944430351257324e-01 -3.441156446933746338e-01 -3.413368463516235352e-01 -3.382184207439422607e-01 -3.342609703540802002e-01 -3.303035199642181396e-01 -3.263460695743560791e-01 -3.190407454967498779e-01 -3.113797008991241455e-01 -3.037186264991760254e-01 -2.957942783832550049e-01 -2.876266837120056152e-01 -2.794590890407562256e-01 -2.723361253738403320e-01 -2.718726098537445068e-01 -2.714090943336486816e-01 -2.709456086158752441e-01 -2.663392126560211182e-01 -2.603622078895568848e-01 -2.543852031230926514e-01 -2.490878701210021973e-01 -2.449615746736526489e-01 -2.408352941274642944e-01 -2.367089986801147461e-01 -2.372183799743652344e-01 -2.378076910972595215e-01 -2.383970171213150024e-01 -2.387345135211944580e-01 -2.389033883810043335e-01 -2.390722334384918213e-01 -2.398916631937026978e-01 -2.430909425020217896e-01 -2.462902218103408813e-01 -2.494895160198211670e-01 -2.499263584613800049e-01 -2.497994303703308105e-01 -2.496725171804428101e-01 -2.489446848630905151e-01 -2.474714368581771851e-01 -2.459981441497802734e-01 -2.448414266109466553e-01 -2.484622746706008911e-01 -2.520831227302551270e-01 -2.557039856910705566e-01 -2.555853724479675293e-01 -2.536905109882354736e-01 -2.517956793308258057e-01 -2.504948079586029053e-01 -2.506217062473297119e-01 -2.507486343383789062e-01 -2.508755326271057129e-01 -2.532228827476501465e-01 -2.557909190654754639e-01 -2.583589553833007812e-01 -2.605727016925811768e-01 -2.624664604663848877e-01 -2.643601894378662109e-01 -2.661649286746978760e-01 -2.674285471439361572e-01 -2.686921358108520508e-01 -2.699557244777679443e-01 -2.702944576740264893e-01 -2.703363895416259766e-01 -2.703783512115478516e-01 -2.712835967540740967e-01 -2.736408710479736328e-01 -2.759981155395507812e-01 -2.783553600311279297e-01 -2.723055779933929443e-01 -2.661597430706024170e-01 -2.600139081478118896e-01 -2.561323046684265137e-01 -2.537320554256439209e-01 -2.513317465782165527e-01 -2.488483041524887085e-01 -2.460705935955047607e-01 -2.432928681373596191e-01 -2.405151575803756714e-01 -2.414682060480117798e-01 -2.431522756814956665e-01 -2.448363304138183594e-01 -2.459492683410644531e-01 -2.463697642087936401e-01 -2.467902153730392456e-01 -2.475503534078598022e-01 -2.529810667037963867e-01 -2.584117949008941650e-01 -2.638425230979919434e-01 -2.657908201217651367e-01 -2.661273777484893799e-01 -2.664639949798583984e-01 -2.650862038135528564e-01 -2.596974372863769531e-01 -2.543086409568786621e-01 -2.489198446273803711e-01 -2.425684779882431030e-01 -2.361279875040054321e-01 -2.296874821186065674e-01 -2.230676561594009399e-01 -2.162894606590270996e-01 -2.095112800598144531e-01 -2.026836425065994263e-01 -1.955688595771789551e-01 -1.884540617465972900e-01 -1.813392937183380127e-01 -1.768254041671752930e-01 -1.731206774711608887e-01 -1.694159656763076782e-01 -1.647232770919799805e-01 -1.584085971117019653e-01 -1.520939171314239502e-01 -1.457792222499847412e-01 -1.450741738080978394e-01 -1.444009840488433838e-01 -1.437277942895889282e-01 -1.419112235307693481e-01 -1.393641680479049683e-01 -1.368171125650405884e-01 -1.354023069143295288e-01 -1.378654986619949341e-01 -1.403286904096603394e-01 -1.427918821573257446e-01 -1.394776105880737305e-01 -1.350776255130767822e-01 -1.306776553392410278e-01 -1.301310360431671143e-01 -1.341513991355895996e-01 -1.381717324256896973e-01 -1.421658098697662354e-01 -1.458286046981811523e-01 -1.494913846254348755e-01 -1.531541645526885986e-01 -1.535666435956954956e-01 -1.525138318538665771e-01 -1.514610201120376587e-01 -1.505240201950073242e-01 -1.498508155345916748e-01 -1.491776555776596069e-01 -1.485044509172439575e-01 -1.452529579401016235e-01 -1.417799890041351318e-01 -1.383070051670074463e-01 -1.342802345752716064e-01 -1.297754198312759399e-01 -1.252706050872802734e-01 -1.214241757988929749e-01 -1.212354600429534912e-01 -1.210467442870140076e-01 -1.208580434322357178e-01 -1.206523627042770386e-01 -1.204415783286094666e-01 -1.202308014035224915e-01 -1.202544644474983215e-01 -1.206539645791053772e-01 -1.210534647107124329e-01 -1.214529648423194885e-01
-9.387093782424926758e-02 -9.216929227113723755e-02 -9.046763926744461060e-02 -8.876600116491317749e-02 -8.369186520576477051e-02 -7.651380449533462524e-02 -6.933572888374328613e-02 -6.297286599874496460e-02 -5.931408330798149109e-02 -5.565529316663742065e-02 -5.199650675058364868e-02 -4.778715223073959351e-02 -4.347868636250495911e-02 -3.917022421956062317e-02 -3.702611103653907776e-02 -3.738947212696075439e-02 -3.775283694267272949e-02 -3.820922598242759705e-02 -3.974866122007369995e-02 -4.128808900713920593e-02 -4.282752424478530884e-02 -4.351755976676940918e-02 -4.383469000458717346e-02 -4.415182396769523621e-02 -4.488959908485412598e-02 -4.656042158603668213e-02 -4.823124781250953674e-02 -4.990207776427268982e-02 -4.930785298347473145e-02 -4.853408411145210266e-02 -4.776030778884887695e-02 -4.772514477372169495e-02 -4.831317812204360962e-02 -4.890121147036552429e-02 -4.945370554924011230e-02 -4.981707036495208740e-02 -5.018043145537376404e-02 -5.054379627108573914e-02 -5.000942945480346680e-02 -4.921294748783111572e-02 -4.841646924614906311e-02 -4.790328443050384521e-02 -4.783353209495544434e-02 -4.776377975940704346e-02 -4.769166186451911926e-02 -4.720420762896537781e-02 -4.671674594283103943e-02 -4.622928798198699951e-02 -4.284347593784332275e-02 -3.769230097532272339e-02 -3.254112228751182556e-02 -2.765317447483539581e-02 -2.361131459474563599e-02 -1.956945657730102539e-02 -1.552759576588869095e-02 -1.156434696167707443e-02 -7.614633999764919281e-03 -3.664921503514051437e-03 1.877750328276306391e-04 3.930597566068172455e-03 7.673419546335935593e-03 1.140943542122840881e-02 1.507195457816123962e-02 1.873447000980377197e-02 2.239698730409145355e-02 2.670454233884811401e-02 3.128780052065849304e-02 3.587105497717857361e-02 3.981411457061767578e-02 4.237388819456100464e-02 4.493365436792373657e-02 4.749342426657676697e-02 5.037151277065277100e-02 5.327275022864341736e-02 5.617398768663406372e-02 5.752750486135482788e-02 5.760455876588821411e-02 5.768161267042160034e-02 5.706923827528953552e-02 5.293840542435646057e-02 4.880756512284278870e-02 4.467673227190971375e-02 4.303679615259170532e-02 4.210080951452255249e-02 4.116481915116310120e-02 3.930213674902915955e-02 3.602293878793716431e-02 3.274373710155487061e-02 2.948223054409027100e-02 2.776882052421569824e-02 2.605541050434112549e-02 2.434200420975685120e-02 2.352121286094188690e-02 2.323117107152938843e-02 2.294112928211688995e-02 2.281831763684749603e-02 2.321663685142993927e-02 2.361495979130268097e-02 2.401328086853027344e-02 2.460098825395107269e-02 2.521984279155731201e-02 2.583869732916355133e-02 2.436235733330249786e-02 2.056633681058883667e-02 1.677031442523002625e-02 1.271681487560272217e-02 6.072440184652805328e-03 -5.719348555430769920e-04 -7.216309662908315659e-03 -1.225335896015167236e-02 -1.662176102399826050e-02 -2.099016122519969940e-02 -2.330538071691989899e-02 -2.129811979830265045e-02 -1.929085515439510345e-02 -1.728359237313270569e-02 -1.459628529846668243e-02 -1.186391618102788925e-02 -9.131547063589096069e-03 -6.021192297339439392e-03 -2.606136025860905647e-03 8.089203620329499245e-04 3.833283437415957451e-03 4.943247884511947632e-03 6.053211633116006851e-03 7.163176313042640686e-03 9.589781984686851501e-03 1.237633079290390015e-02 1.516287960112094879e-02 1.663775183260440826e-02 1.615434885025024414e-02 1.567094586789608002e-02 1.517406851053237915e-02 1.389580406248569489e-02 1.261754147708415985e-02 1.133927889168262482e-02 7.815700024366378784e-03 2.989038825035095215e-03 -1.837623072788119316e-03 -5.598073359578847885e-03 -6.135657895356416702e-03 -6.673242431133985519e-03 -7.210826966911554337e-03 -4.965681117027997971e-03 -2.284028334543108940e-03 3.976243897341191769e-04 2.731513697654008865e-03 4.689001478254795074e-03 6.646488327533006668e-03 8.709784597158432007e-03 1.176893897354602814e-02 1.482809334993362427e-02 1.788724772632122040e-02 1.650288701057434082e-02 1.331996265798807144e-02 1.013703830540180206e-02 6.853010505437850952e-03 3.361550392583012581e-03 -1.299099676543846726e-04 -3.621370298787951469e-03 -5.786333233118057251e-03 -7.871866226196289062e-03 -9.957398287951946259e-03 -1.157947629690170288e-02 -1.283640880137681961e-02 -1.409334037452936172e-02 -1.548305153846740723e-02 -1.749810017645359039e-02 -1.951314881443977356e-02 -2.152819931507110596e-02 -2.157617919147014618e-02 -2.110429480671882629e-02 -2.063240669667720795e-02 -1.987265609204769135e-02 -1.869309879839420319e-02 -1.751354336738586426e-02 -1.631375402212142944e-02 -1.423876639455556870e-02 -1.216377783566713333e-02 -1.008878834545612335e-02 -8.568787947297096252e-03 -7.363115902990102768e-03 -6.157443858683109283e-03 -4.970937035977840424e-03 -3.840646706521511078e-03 -2.710357075557112694e-03 -1.580066978931427002e-03 -8.497881935909390450e-04 -1.792513648979365826e-04 4.912854637950658798e-04 -1.200714497826993465e-03 -5.392607767134904861e-03 -9.584501385688781738e-03 -1.404388900846242905e-02 -2.086613327264785767e-02 -2.768837846815586090e-02 -3.451062738895416260e-02 -4.087818041443824768e-02 -4.706672951579093933e-02 -5.325527489185333252e-02 -5.743748322129249573e-02 -5.760700255632400513e-02 -5.777651071548461914e-02 -5.794603005051612854e-02 -5.907091870903968811e-02 -6.024698540568351746e-02 -6.142305582761764526e-02 -6.317558139562606812e-02 -6.537199020385742188e-02 -6.756839901208877563e-02 -6.984325498342514038e-02 -7.247359305620193481e-02 -7.510392367839813232e-02 -7.773426175117492676e-02 -7.749261707067489624e-02 -7.651768624782562256e-02 -7.554277032613754272e-02 -7.534660398960113525e-02 -7.625988125801086426e-02 -7.717315852642059326e-02 -7.812137156724929810e-02 -8.027154952287673950e-02 -8.242172747850418091e-02 -8.457189798355102539e-02 -8.474899828433990479e-02 -8.383572846651077271e-02 -8.292245119810104370e-02 -8.235929906368255615e-02 -8.279322087764739990e-02 -8.322715014219284058e-02 -8.366107940673828125e-02 -8.309140056371688843e-02 -8.237926661968231201e-02 -8.166714012622833252e-02 -8.002771437168121338e-02 -7.742900401353836060e-02 -7.483030110597610474e-02 -7.217510044574737549e-02 -6.905000656843185425e-02 -6.592491269111633301e-02 -6.279981136322021484e-02 -5.960785225033760071e-02 -5.639029294252395630e-02 -5.317273736000061035e-02 -5.046904459595680237e-02 -4.876739531755447388e-02 -4.706574976444244385e-02 -4.536410048604011536e-02 -4.386922344565391541e-02 -4.238413646817207336e-02 -4.089904576539993286e-02 -3.606142848730087280e-02 -2.870110981166362762e-02 -2.134079299867153168e-02 -1.454721856862306595e-02 -1.022669579833745956e-02 -5.906172562390565872e-03 -1.585649675689637661e-03 2.256259089335799217e-03 5.980199202895164490e-03 9.704140014946460724e-03 1.314855273813009262e-02 1.620389521121978760e-02 1.925923675298690796e-02 2.236008457839488983e-02 2.675784751772880554e-02 3.115561045706272125e-02 3.555336967110633850e-02 3.863153979182243347e-02 4.099827259778976440e-02 4.336500912904739380e-02 4.565377533435821533e-02 4.772689938545227051e-02 4.980002343654632568e-02 5.187314376235008240e-02 5.522084981203079224e-02 5.874012783169746399e-02 6.225940957665443420e-02 6.724409759044647217e-02 7.371085137128829956e-02 8.017759025096893311e-02 8.673342317342758179e-02 9.398853778839111328e-02 1.012436673045158386e-01 1.084987744688987732e-01 1.182910129427909851e-01 1.290272921323776245e-01 1.397635936737060547e-01 1.520674228668212891e-01 1.673522442579269409e-01 1.826370805501937866e-01 1.979218870401382446e-01 2.300861626863479614e-01 2.629455029964447021e-01 2.958048284053802490e-01 3.475644886493682861e-01 4.132214784622192383e-01 4.788785278797149658e-01 5.461636185646057129e-01 6.202964782714843750e-01 6.944292783737182617e-01 7.685620188713073730e-01 8.204939365386962891e-01 8.671473264694213867e-01 9.138006567955017090e-01 9.481331706047058105e-01 9.657093286514282227e-01 9.832854866981506348e-01 1.000000000000000000e+00 9.957905411720275879e-01 9.915809035301208496e-01 9.873715043067932129e-01 9.782982468605041504e-01 9.666673541069030762e-01 9.550364613533020020e-01 9.419273734092712402e-01 9.248460531234741211e-01 9.077647328376770020e-01 8.906833529472351074e-01 8.691054582595825195e-01 8.469548821449279785e-01 8.248043060302734375e-01 8.001006245613098145e-01 7.728726267814636230e-01 7.456446290016174316e-01 7.191797494888305664e-01 6.983836889266967773e-01 6.775875091552734375e-01 6.567913889884948730e-01 6.370913982391357422e-01 6.177876591682434082e-01 5.984839200973510742e-01 5.789188146591186523e-01 5.588689446449279785e-01 5.388189554214477539e-01 5.187690854072570801e-01 4.965721070766448975e-01 4.742998480796813965e-01 4.520275294780731201e-01 4.306142926216125488e-01 4.098181724548339844e-01 3.890220522880554199e-01 3.695122301578521729e-01 3.552209734916687012e-01 3.409297168254852295e-01 3.266384899616241455e-01 3.113858103752136230e-01 2.959128320217132568e-01 2.804398238658905029e-01 2.647554576396942139e-01 2.487901300191879272e-01 2.328247874975204468e-01 2.170399427413940430e-01 2.050667554140090942e-01 1.930935829877853394e-01 1.811204105615615845e-01 1.717850267887115479e-01 1.638023704290390015e-01 1.558196991682052612e-01 1.479569524526596069e-01 1.404074132442474365e-01 1.328578591346740723e-01 1.253083199262619019e-01 1.176617518067359924e-01 1.100035384297370911e-01 1.023453027009963989e-01 9.467182308435440063e-02 8.698359131813049316e-02 7.929535210132598877e-02 7.210311293601989746e-02 6.840538978576660156e-02 6.470767408609390259e-02 6.100995466113090515e-02 5.638538300991058350e-02 5.143536254763603210e-02 4.648533463478088379e-02 3.999883681535720825e-02 3.073207661509513855e-02 2.146531455218791962e-02 1.219855342060327530e-02 4.529173020273447037e-03 -3.093771170824766159e-03 -1.071671582758426666e-02 -1.866696774959564209e-02 -2.684696204960346222e-02 -3.502695634961128235e-02 -4.319040477275848389e-02 -5.128904804587364197e-02 -5.938769131898880005e-02 -6.748633831739425659e-02 -7.567999511957168579e-02 -8.389461785554885864e-02 -9.210924804210662842e-02 -1.012458577752113342e-01 -1.115798354148864746e-01 -1.219138279557228088e-01 -1.318953931331634521e-01 -1.352986991405487061e-01 -1.387019902467727661e-01 -1.421052962541580200e-01 -1.476952433586120605e-01 -1.543785631656646729e-01 -1.610618680715560913e-01 -1.675964742898941040e-01 -1.737533807754516602e-01 -1.799103170633316040e-01 -1.860672086477279663e-01 -1.909738630056381226e-01 -1.957389563322067261e-01 -2.005040645599365234e-01 -2.045052200555801392e-01 -2.077844291925430298e-01 -2.110636234283447266e-01 -2.139007151126861572e-01 -2.137774229049682617e-01 -2.136541306972503662e-01 -2.135308533906936646e-01 -2.129224687814712524e-01 -2.121486812829971313e-01 -2.113749235868453979e-01 -2.107243090867996216e-01 -2.102911919355392456e-01 -2.098580747842788696e-01 -2.094249725341796875e-01 -2.070868760347366333e-01 -2.047047317028045654e-01 -2.023225724697113037e-01 -1.983800679445266724e-01 -1.933675855398178101e-01 -1.883551031351089478e-01 -1.834460347890853882e-01 -1.789283156394958496e-01 -1.744106113910675049e-01 -1.698928773403167725e-01 -1.682854294776916504e-01 -1.672959029674530029e-01 -1.663064062595367432e-01 -1.653300821781158447e-01 -1.643705964088439941e-01 -1.634110808372497559e-01 -1.626753211021423340e-01 -1.656763255596160889e-01 -1.686773300170898438e-01 -1.716783344745635986e-01 -1.751581132411956787e-01 -1.788712441921234131e-01 -1.825843602418899536e-01 -1.857090294361114502e-01 -1.873798519372940063e-01 -1.890506744384765625e-01 -1.907215118408203125e-01 -1.908819973468780518e-01 -1.908819973468780518e-01 -1.908819973468780518e-01 -1.890970170497894287e-01 -1.856629103422164917e-01 -1.822287887334823608e-01 -1.792686730623245239e-01 -1.793303191661834717e-01 -1.793919652700424194e-01 -1.794535964727401733e-01 -1.798175275325775146e-01 -1.802814751863479614e-01 -1.807454079389572144e-01 -1.801186054944992065e-01 -1.776123642921447754e-01 -1.751061230897903442e-01 -1.725998818874359131e-01 -1.690594851970672607e-01 -1.655012816190719604e-01 -1.619430780410766602e-01 -1.607751399278640747e-01 -1.612082719802856445e-01 -1.616413742303848267e-01 -1.623933315277099609e-01 -1.643115282058715820e-01 -1.662297546863555908e-01 -1.681479662656784058e-01 -1.653643548488616943e-01 -1.616212129592895508e-01 -1.578780859708786011e-01 -1.564405858516693115e-01 -1.578632146120071411e-01 -1.592858433723449707e-01 -1.608373671770095825e-01 -1.643339395523071289e-01 -1.678305119276046753e-01 -1.713270843029022217e-01 -1.746768355369567871e-01 -1.779568493366241455e-01 -1.812368631362915039e-01 -1.846257597208023071e-01 -1.882764399051666260e-01 -1.919271200895309448e-01 -1.955777853727340698e-01 -1.996224373579025269e-01 -2.037062197923660278e-01 -2.077900171279907227e-01 -2.098256796598434448e-01 -2.100114226341247559e-01 -2.101971358060836792e-01 -2.104004174470901489e-01 -2.107102572917938232e-01 -2.110200822353363037e-01 -2.113299071788787842e-01 -2.105381637811660767e-01 -2.093929052352905273e-01 -2.082476615905761719e-01 -2.073794454336166382e-01 -2.069771587848663330e-01 -2.065748721361160278e-01 -2.061725556850433350e-01 -2.028031647205352783e-01 -1.993998885154724121e-01 -1.959965974092483521e-01 -1.937528848648071289e-01 -1.922677904367446899e-01 -1.907827109098434448e-01 -1.890931725502014160e-01 -1.866802126169204712e-01 -1.842672377824783325e-01 -1.818542778491973877e-01 -1.786905527114868164e-01 -1.753797233104705811e-01 -1.720688790082931519e-01 -1.678071171045303345e-01 -1.623923331499099731e-01 -1.569775640964508057e-01 -1.514097154140472412e-01 -1.437368839979171753e-01 -1.360640525817871094e-01 -1.283912211656570435e-01 -1.211409047245979309e-01 -1.140861213207244873e-01 -1.070313379168510437e-01 -1.003240942955017090e-01 -9.442997723817825317e-02 -8.853584527969360352e-02 -8.264172077178955078e-02 -8.047194778919219971e-02 -7.864701747894287109e-02 -7.682208716869354248e-02 -7.484079152345657349e-02 -7.272142916917800903e-02 -7.060207426548004150e-02 -6.865083426237106323e-02 -6.767591089010238647e-02 -6.670099496841430664e-02 -6.572607159614562988e-02 -6.501097232103347778e-02 -6.437670439481735229e-02 -6.374244391918182373e-02 -6.444340944290161133e-02 -6.733652949333190918e-02 -7.022965699434280396e-02 -7.312278449535369873e-02 -7.441581785678863525e-02 -7.569976150989532471e-02 -7.698370516300201416e-02 -7.982508093118667603e-02 -8.366148918867111206e-02 -8.749790489673614502e-02 -9.113507717847824097e-02 -9.408985078334808350e-02 -9.704461693763732910e-02 -9.999938309192657471e-02 -1.017558798193931580e-01 -1.032871976494789124e-01 -1.048185154795646667e-01 -1.058613806962966919e-01 -1.063253134489059448e-01 -1.067892611026763916e-01 -1.071680113673210144e-01 -1.064720973372459412e-01 -1.057761907577514648e-01 -1.050802841782569885e-01 -1.045761406421661377e-01 -1.041584312915802002e-01 -1.037407219409942627e-01 -1.023319736123085022e-01 -9.866590052843093872e-02 -9.499981254339218140e-02 -9.133371710777282715e-02 -8.565840125083923340e-02 -7.981051504611968994e-02 -7.396261394023895264e-02 -6.818524748086929321e-02 -6.246874853968620300e-02 -5.675224587321281433e-02 -5.128010362386703491e-02 -4.716549068689346313e-02 -4.305087774991989136e-02 -3.893626108765602112e-02 -3.579571470618247986e-02 -3.294882178306579590e-02 -3.010192699730396271e-02 -2.744399011135101318e-02 -2.508893422782421112e-02 -2.273387834429740906e-02 -2.037882432341575623e-02
3.899042680859565735e-02 3.362854197621345520e-02 2.826666086912155151e-02 2.290477789938449860e-02 2.527286298573017120e-02 3.246330842375755310e-02 3.965375944972038269e-02 4.875291511416435242e-02 6.418338418006896973e-02 7.961384952068328857e-02 9.504432231187820435e-02 9.256597608327865601e-02 8.686403930187225342e-02 8.116210997104644775e-02 7.693841308355331421e-02 7.442730665206909180e-02 7.191620022058486938e-02 6.921726465225219727e-02 6.433137506246566772e-02 5.944548174738883972e-02 5.455958843231201172e-02 5.123707652091979980e-02 4.860093817114830017e-02 4.596479237079620361e-02 4.220314696431159973e-02 3.594493865966796875e-02 2.968672849237918854e-02 2.342852018773555756e-02 2.259918674826622009e-02 2.220019325613975525e-02 2.180119976401329041e-02 2.303369529545307159e-02 2.564276382327079773e-02 2.825183235108852386e-02 3.076805174350738525e-02 3.279019519686698914e-02 3.481233492493629456e-02 3.683447465300559998e-02 3.898476064205169678e-02 4.117245972156524658e-02 4.336015135049819946e-02 4.074971377849578857e-02 3.062913939356803894e-02 2.050856500864028931e-02 1.047985628247261047e-02 1.661923341453075409e-02 2.275860682129859924e-02 2.889798395335674286e-02 2.887055091559886932e-02 2.508697099983692169e-02 2.130338922142982483e-02 1.906648837029933929e-02 2.180106565356254578e-02 2.453564107418060303e-02 2.727021649479866028e-02 2.428730763494968414e-02 2.031992934644222260e-02 1.635255292057991028e-02 1.324704661965370178e-02 1.111763715744018555e-02 8.988226763904094696e-03 7.118868641555309296e-03 8.058064617216587067e-03 8.997261524200439453e-03 9.936458431184291840e-03 1.332528702914714813e-02 1.776113547384738922e-02 2.219698391854763031e-02 2.560099773108959198e-02 2.677550911903381348e-02 2.795002423226833344e-02 2.912453562021255493e-02 2.251986786723136902e-02 1.534944586455821991e-02 8.179021067917346954e-03 6.796690635383129120e-03 1.018804684281349182e-02 1.357940305024385452e-02 1.618742011487483978e-02 1.479770988225936890e-02 1.340799964964389801e-02 1.201828941702842712e-02 7.175324950367212296e-03 1.356441294774413109e-03 -4.462441895157098770e-03 -7.509812712669372559e-03 -6.320727989077568054e-03 -5.131642334163188934e-03 -4.045714158564805984e-03 -1.198601629585027695e-02 -1.992631889879703522e-02 -2.786662057042121887e-02 -3.417308628559112549e-02 -3.950808197259902954e-02 -4.484307765960693359e-02 -5.063538625836372375e-02 -5.785281956195831299e-02 -6.507024914026260376e-02 -7.228768616914749146e-02 -7.173599302768707275e-02 -6.990648806095123291e-02 -6.807697564363479614e-02 -6.427764147520065308e-02 -5.829743295907974243e-02 -5.231722071766853333e-02 -4.732095822691917419e-02 -5.222564935684204102e-02 -5.713034421205520630e-02 -6.203504279255867004e-02 -6.359016895294189453e-02 -6.375186145305633545e-02 -6.391356885433197021e-02 -6.343100965023040771e-02 -6.159210577607154846e-02 -5.975319817662239075e-02 -5.791429057717323303e-02 -5.720308423042297363e-02 -5.656661465764045715e-02 -5.593014135956764221e-02 -4.971163347363471985e-02 -3.899331763386726379e-02 -2.827500738203525543e-02 -1.773368008434772491e-02 -8.059576153755187988e-03 1.614526379853487015e-03 1.128862891346216202e-02 9.854777716100215912e-03 5.384220741689205170e-03 9.136624867096543312e-04 5.925010191276669502e-04 6.466213148087263107e-03 1.233992539346218109e-02 1.817053742706775665e-02 2.150134928524494171e-02 2.483216114342212677e-02 2.816297113895416260e-02 3.154482319951057434e-02 3.495629876852035522e-02 3.836777433753013611e-02 4.093353450298309326e-02 4.094293341040611267e-02 4.095233604311943054e-02 4.096174240112304688e-02 4.049735888838768005e-02 3.995866328477859497e-02 3.941996395587921143e-02 3.905824199318885803e-02 3.888807818293571472e-02 3.871791437268257141e-02 3.799706324934959412e-02 3.209328278899192810e-02 2.618950791656970978e-02 2.028573118150234222e-02 1.176337711513042450e-02 2.181125804781913757e-03 -7.401125971227884293e-03 -1.492240559309720993e-02 -1.821514219045639038e-02 -2.150787785649299622e-02 -2.480061165988445282e-02 -2.673345431685447693e-02 -2.858486585319042206e-02 -3.043627925217151642e-02 -3.404551744461059570e-02 -3.903971239924430847e-02 -4.403390735387802124e-02 -4.643706604838371277e-02 -3.663726523518562317e-02 -2.683746814727783203e-02 -1.703766733407974243e-02 -1.636130921542644501e-02 -1.809614151716232300e-02 -1.983097754418849945e-02 -2.053004130721092224e-02 -1.971860975027084351e-02 -1.890717819333076477e-02 -1.794753223657608032e-02 -1.057761069387197495e-02 -3.207688918337225914e-03 4.162232391536235809e-03 8.650111965835094452e-03 1.150568295270204544e-02 1.436125487089157104e-02 1.640935428440570831e-02 1.608886010944843292e-02 1.576836779713630676e-02 1.544787641614675522e-02 1.176470704376697540e-02 7.579321041703224182e-03 3.393934573978185654e-03 -2.277489053085446358e-03 -9.521346539258956909e-03 -1.676520705223083496e-02 -2.407380938529968262e-02 -3.195431828498840332e-02 -3.983483090996742249e-02 -4.771533608436584473e-02 -5.713431909680366516e-02 -6.715899705886840820e-02 -7.718367874622344971e-02 -8.596456050872802734e-02 -9.225782752037048340e-02 -9.855110943317413330e-02 -1.048443913459777832e-01 -1.072577983140945435e-01 -1.094633564352989197e-01 -1.116689220070838928e-01 -1.189299672842025757e-01 -1.300837546586990356e-01 -1.412375569343566895e-01 -1.520476639270782471e-01 -1.613004803657531738e-01 -1.705533117055892944e-01 -1.798061430454254150e-01 -1.845736652612686157e-01 -1.881960183382034302e-01 -1.918183714151382446e-01 -1.970824003219604492e-01 -2.046852856874465942e-01 -2.122881710529327393e-01 -2.197056561708450317e-01 -2.207454591989517212e-01 -2.217852473258972168e-01 -2.228250503540039062e-01 -2.224097698926925659e-01 -2.211904227733612061e-01 -2.199710756540298462e-01 -2.192457467317581177e-01 -2.199273407459259033e-01 -2.206089347600936890e-01 -2.212905585765838623e-01 -2.210615873336791992e-01 -2.207033932209014893e-01 -2.203452140092849731e-01 -2.221371680498123169e-01 -2.261534333229064941e-01 -2.301696985960006714e-01 -2.338163852691650391e-01 -2.343898862600326538e-01 -2.349633574485778809e-01 -2.355368584394454956e-01 -2.280708402395248413e-01 -2.175271958112716675e-01 -2.069835662841796875e-01 -1.984336525201797485e-01 -1.937715262174606323e-01 -1.891093701124191284e-01 -1.844472438097000122e-01 -1.771146059036254883e-01 -1.696555763483047485e-01 -1.621965169906616211e-01 -1.622474193572998047e-01 -1.679493188858032227e-01 -1.736512631177902222e-01 -1.765248775482177734e-01 -1.670567542314529419e-01 -1.575886458158493042e-01 -1.481205224990844727e-01 -1.303520649671554565e-01 -1.105377301573753357e-01 -9.072341769933700562e-02 -7.585681229829788208e-02 -6.787693500518798828e-02 -5.989705771207809448e-02 -5.156805366277694702e-02 -3.328915685415267944e-02 -1.501026283949613571e-02 3.268630942329764366e-03 2.023388631641864777e-02 3.649092465639114380e-02 5.274796113371849060e-02 6.932123750448226929e-02 8.676923811435699463e-02 1.042172387242317200e-01 1.216652467846870422e-01 1.360151171684265137e-01 1.499479562044143677e-01 1.638807803392410278e-01 1.777514517307281494e-01 1.915592402219772339e-01 2.053670287132263184e-01 2.194016128778457642e-01 2.352166026830673218e-01 2.510315775871276855e-01 2.668465971946716309e-01 2.931983172893524170e-01 3.234707117080688477e-01 3.537431061267852783e-01 3.849778175354003906e-01 4.180424511432647705e-01 4.511070549488067627e-01 4.841716885566711426e-01 5.184101462364196777e-01 5.526969432830810547e-01 5.869837403297424316e-01 6.317646503448486328e-01 6.842618584632873535e-01 7.367591261863708496e-01 7.869430780410766602e-01 8.273971676826477051e-01 8.678512573242187500e-01 9.083052873611450195e-01 9.370548129081726074e-01 9.630213975906372070e-01 9.889879822731018066e-01 1.000000000000000000e+00 9.906738400459289551e-01 9.813476800918579102e-01 9.721353054046630859e-01 9.656859636306762695e-01 9.592366218566894531e-01 9.527872800827026367e-01 9.387163519859313965e-01 9.206374883651733398e-01 9.025587439537048340e-01 8.842861056327819824e-01 8.654927611351013184e-01 8.466994166374206543e-01 8.279061317443847656e-01 8.017326593399047852e-01 7.746191024780273438e-01 7.475055456161499023e-01 7.219803929328918457e-01 6.980257034301757812e-01 6.740709543228149414e-01 6.510007977485656738e-01 6.345014572143554688e-01 6.180019974708557129e-01 6.015026569366455078e-01 5.847960710525512695e-01 5.680146217346191406e-01 5.512331724166870117e-01 5.337964296340942383e-01 5.151441097259521484e-01 4.964917898178100586e-01 4.778394699096679688e-01 4.503224492073059082e-01 4.224943816661834717e-01 3.946663737297058105e-01 3.722653687000274658e-01 3.537634611129760742e-01 3.352615833282470703e-01 3.184038102626800537e-01 3.082164824008941650e-01 2.980291545391082764e-01 2.878418564796447754e-01 2.787651121616363525e-01 2.699428498744964600e-01 2.611206173896789551e-01 2.479867041110992432e-01 2.291228622198104858e-01 2.102590203285217285e-01 1.918360143899917603e-01 1.827260851860046387e-01 1.736161708831787109e-01 1.645062416791915894e-01 1.562980562448501587e-01 1.485522538423538208e-01 1.408064663410186768e-01 1.331101208925247192e-01 1.255429685115814209e-01 1.179758012294769287e-01 1.104086339473724365e-01 1.001039519906044006e-01 8.947005122900009155e-02 7.883617281913757324e-02 7.138025760650634766e-02 6.699640303850173950e-02 6.261254847049713135e-02 5.712756887078285217e-02 4.388470575213432312e-02 3.064184077084064484e-02 1.739897951483726501e-02 7.062783930450677872e-03 -2.252751030027866364e-03 -1.156828645616769791e-02 -1.949897408485412598e-02 -2.492375299334526062e-02 -3.034853003919124603e-02 -3.577330708503723145e-02 -4.397610202431678772e-02 -5.225964635610580444e-02 -6.054319441318511963e-02 -6.584600359201431274e-02 -6.905657052993774414e-02 -7.226713746786117554e-02 -7.641848176717758179e-02 -8.425451815128326416e-02 -9.209056943655014038e-02 -9.992661327123641968e-02 -1.120663434267044067e-01 -1.251558661460876465e-01 -1.382454037666320801e-01 -1.533324271440505981e-01 -1.710135936737060547e-01 -1.886947304010391235e-01 -2.059655338525772095e-01 -2.155765593051910400e-01 -2.251875698566436768e-01 -2.347985804080963135e-01 -2.425211966037750244e-01 -2.492995709180831909e-01 -2.560779750347137451e-01 -2.636971771717071533e-01 -2.734520137310028076e-01 -2.832069098949432373e-01 -2.929617464542388916e-01 -2.971756458282470703e-01 -3.007622957229614258e-01 -3.043488860130310059e-01 -3.051325976848602295e-01 -3.032673597335815430e-01 -3.014021217823028564e-01 -3.004689812660217285e-01 -3.057770133018493652e-01 -3.110850155353546143e-01 -3.163930773735046387e-01 -3.222374022006988525e-01 -3.282646238803863525e-01 -3.342918455600738525e-01 -3.355711996555328369e-01 -3.284675180912017822e-01 -3.213638365268707275e-01 -3.142601847648620605e-01 -3.047756552696228027e-01 -2.952360510826110840e-01 -2.856964766979217529e-01 -2.732211351394653320e-01 -2.587326765060424805e-01 -2.442442476749420166e-01 -2.323345988988876343e-01 -2.301826328039169312e-01 -2.280306518077850342e-01 -2.258786857128143311e-01 -2.251760810613632202e-01 -2.247812300920486450e-01 -2.243863642215728760e-01 -2.198667675256729126e-01 -2.101119011640548706e-01 -2.003570497035980225e-01 -1.910358071327209473e-01 -1.889562159776687622e-01 -1.868766546249389648e-01 -1.847970634698867798e-01 -1.843324154615402222e-01 -1.846548914909362793e-01 -1.849773526191711426e-01 -1.856408715248107910e-01 -1.871469616889953613e-01 -1.886530816555023193e-01 -1.901591718196868896e-01 -1.955558359622955322e-01 -2.013658881187438965e-01 -2.071759551763534546e-01 -2.107679545879364014e-01 -2.123107314109802246e-01 -2.138534933328628540e-01 -2.143068462610244751e-01 -2.078152000904083252e-01 -2.013235390186309814e-01 -1.948318928480148315e-01 -1.917629092931747437e-01 -1.898262351751327515e-01 -1.878895461559295654e-01 -1.868881434202194214e-01 -1.874983012676239014e-01 -1.881084442138671875e-01 -1.887185871601104736e-01 -1.846032887697219849e-01 -1.804065406322479248e-01 -1.762097626924514771e-01 -1.767603456974029541e-01 -1.804908215999603271e-01 -1.842212826013565063e-01 -1.864194124937057495e-01 -1.830123513936996460e-01 -1.796052902936935425e-01 -1.761982291936874390e-01 -1.803859323263168335e-01 -1.861235946416854858e-01 -1.918612569570541382e-01 -1.921410560607910156e-01 -1.856503337621688843e-01 -1.791596412658691406e-01 -1.728962212800979614e-01 -1.700626313686370850e-01 -1.672290861606597900e-01 -1.643954962491989136e-01 -1.613432914018630981e-01 -1.581872701644897461e-01 -1.550312191247940063e-01 -1.537823379039764404e-01 -1.571179330348968506e-01 -1.604535281658172607e-01 -1.637891530990600586e-01 -1.697988212108612061e-01 -1.760742366313934326e-01 -1.823496520519256592e-01 -1.850832849740982056e-01 -1.846179366111755371e-01 -1.841525584459304810e-01 -1.833019852638244629e-01 -1.801092773675918579e-01 -1.769165545701980591e-01 -1.737238466739654541e-01 -1.757724136114120483e-01 -1.795028895139694214e-01 -1.832333505153656006e-01 -1.849975287914276123e-01 -1.834547668695449829e-01 -1.819119900465011597e-01 -1.803692281246185303e-01 -1.788980364799499512e-01 -1.774276643991470337e-01 -1.759572923183441162e-01 -1.791915595531463623e-01 -1.855036318302154541e-01 -1.918157339096069336e-01 -1.974009126424789429e-01 -2.004140615463256836e-01 -2.034271955490112305e-01 -2.064403444528579712e-01 -1.997969746589660645e-01 -1.912614703178405762e-01 -1.827259808778762817e-01 -1.755680590867996216e-01 -1.700804978609085083e-01 -1.645929068326950073e-01 -1.595187336206436157e-01 -1.601288765668869019e-01 -1.607390195131301880e-01 -1.613491773605346680e-01 -1.594824045896530151e-01 -1.564692556858062744e-01 -1.534561216831207275e-01 -1.530635505914688110e-01 -1.588021367788314819e-01 -1.645407378673553467e-01 -1.702793538570404053e-01 -1.698139905929565430e-01 -1.687741875648498535e-01 -1.677344143390655518e-01 -1.709794551134109497e-01 -1.780079007148742676e-01 -1.850363761186599731e-01 -1.908585578203201294e-01 -1.896749138832092285e-01 -1.884912848472595215e-01 -1.873076409101486206e-01 -1.932364702224731445e-01 -2.013780474662780762e-01 -2.095196396112442017e-01 -2.131537646055221558e-01 -2.093875855207443237e-01 -2.056213915348052979e-01 -2.018551826477050781e-01 -1.986246556043624878e-01 -1.953971683979034424e-01 -1.921696811914443970e-01 -1.908243000507354736e-01 -1.906814128160476685e-01 -1.905385106801986694e-01 -1.926240921020507812e-01 -2.023422867059707642e-01 -2.120604813098907471e-01 -2.217787057161331177e-01 -2.192101627588272095e-01 -2.143327444791793823e-01 -2.094553112983703613e-01 -2.083690911531448364e-01 -2.117761373519897461e-01 -2.151831984519958496e-01 -2.178527414798736572e-01 -2.112181931734085083e-01 -2.045836597681045532e-01 -1.979491114616394043e-01 -1.953438371419906616e-01 -1.945550888776779175e-01 -1.937663108110427856e-01 -1.942467093467712402e-01 -1.976180374622344971e-01 -2.009893655776977539e-01 -2.043606936931610107e-01 -2.026455998420715332e-01 -2.004936337471008301e-01 -1.983416527509689331e-01 -2.018875330686569214e-01 -2.103515863418579102e-01 -2.188156545162200928e-01 -2.264261096715927124e-01 -2.292944788932800293e-01 -2.321628332138061523e-01 -2.350311875343322754e-01 -2.346763610839843750e-01 -2.333498299121856689e-01 -2.320232838392257690e-01 -2.313028126955032349e-01 -2.315538376569747925e-01 -2.318048626184463501e-01 -2.320558726787567139e-01
-3.148755058646202087e-02 -2.935167774558067322e-02 -2.721580490469932556e-02 -2.507993578910827637e-02 -2.141093090176582336e-02 -1.678548008203506470e-02 -1.216002646833658218e-02 -8.808881044387817383e-03 -9.684706106781959534e-03 -1.056053116917610168e-02 -1.143635716289281845e-02 -1.004722062498331070e-02 -8.250390179455280304e-03 -6.453560199588537216e-03 -6.393906194716691971e-03 -8.346834219992160797e-03 -1.029976271092891693e-02 -1.226046960800886154e-02 -1.431174390017986298e-02 -1.636301912367343903e-02 -1.841429434716701508e-02 -2.141363359987735748e-02 -2.482919394969940186e-02 -2.824475802481174469e-02 -3.153226152062416077e-02 -3.453570976853370667e-02 -3.753915801644325256e-02 -4.054260253906250000e-02 -4.055510088801383972e-02 -4.033051431179046631e-02 -4.010592773556709290e-02 -3.922434523701667786e-02 -3.778842836618423462e-02 -3.635251149535179138e-02 -3.490954637527465820e-02 -3.342910483479499817e-02 -3.194865956902503967e-02 -3.046821802854537964e-02 -2.988228015601634979e-02 -2.955751121044158936e-02 -2.923274226486682892e-02 -2.815958298742771149e-02 -2.591501735150814056e-02 -2.367045357823371887e-02 -2.142424508929252625e-02 -1.888902671635150909e-02 -1.635380834341049194e-02 -1.381858903914690018e-02 -8.803591132164001465e-03 -2.278181957080960274e-03 4.247227683663368225e-03 1.116903312504291534e-02 1.936496421694755554e-02 2.756089903414249420e-02 3.575683757662773132e-02 4.083347693085670471e-02 4.537302628159523010e-02 4.991257190704345703e-02 5.145079270005226135e-02 4.958992823958396912e-02 4.772906005382537842e-02 4.650110006332397461e-02 5.210858583450317383e-02 5.771606415510177612e-02 6.332354992628097534e-02 6.766223907470703125e-02 7.145861536264419556e-02 7.525499165058135986e-02 7.849431782960891724e-02 8.053001016378402710e-02 8.256570249795913696e-02 8.460139483213424683e-02 8.501895517110824585e-02 8.531884849071502686e-02 8.561873435974121094e-02 8.807447552680969238e-02 9.230823814868927002e-02 9.654201567173004150e-02 9.979566931724548340e-02 9.804742783308029175e-02 9.629917889833450317e-02 9.455092996358871460e-02 9.149783849716186523e-02 8.807600289583206177e-02 8.465415239334106445e-02 7.938987761735916138e-02 7.130930572748184204e-02 6.322874128818511963e-02 5.519489943981170654e-02 5.124857649207115173e-02 4.730225726962089539e-02 4.335593432188034058e-02 4.123030602931976318e-02 4.018725454807281494e-02 3.914419561624526978e-02 3.756571561098098755e-02 3.431868925690650940e-02 3.107167035341262817e-02 2.782464772462844849e-02 2.518624626100063324e-02 2.264795266091823578e-02 2.010965719819068909e-02 1.810328476130962372e-02 1.668583229184150696e-02 1.526837702840566635e-02 1.384880393743515015e-02 1.240790821611881256e-02 1.096701342612504959e-02 9.526118636131286621e-03 1.042687240988016129e-02 1.230175048112869263e-02 1.417663134634494781e-02 1.560457143932580948e-02 1.609159260988235474e-02 1.657861471176147461e-02 1.706563495099544525e-02 1.905162818729877472e-02 2.113695256412029266e-02 2.322227507829666138e-02 2.418781444430351257e-02 2.425067499279975891e-02 2.431353181600570679e-02 2.415986917912960052e-02 2.294526621699333191e-02 2.173066139221191406e-02 2.051605470478534698e-02 2.032882161438465118e-02 2.042245492339134216e-02 2.051608823239803314e-02 2.161540463566780090e-02 2.421616762876510620e-02 2.681692875921726227e-02 2.939805574715137482e-02 3.084052354097366333e-02 3.228299319744110107e-02 3.372545540332794189e-02 3.459119051694869995e-02 3.512220829725265503e-02 3.565323352813720703e-02 3.655666857957839966e-02 3.858581185340881348e-02 4.061495512723922729e-02 4.264410212635993958e-02 4.443609341979026794e-02 4.619088768959045410e-02 4.794567823410034180e-02 4.738525673747062683e-02 4.431895539164543152e-02 4.125264659523963928e-02 3.819659352302551270e-02 3.523701429367065430e-02 3.227743878960609436e-02 2.931785956025123596e-02 2.505564503371715546e-02 2.026617154479026794e-02 1.547669805586338043e-02 1.099096145480871201e-02 7.128413300961256027e-03 3.265863284468650818e-03 -5.966862081550061703e-04 -4.697130527347326279e-03 -8.811820298433303833e-03 -1.292651053518056870e-02 -1.660317555069923401e-02 -1.993472874164581299e-02 -2.326628379523754120e-02 -2.614003233611583710e-02 -2.685766480863094330e-02 -2.757529541850090027e-02 -2.829292975366115570e-02 -2.754438482224941254e-02 -2.640835382044315338e-02 -2.527232095599174500e-02 -2.452968619763851166e-02 -2.436075173318386078e-02 -2.419182099401950836e-02 -2.398550696671009064e-02 -2.216228842735290527e-02 -2.033906988799571991e-02 -1.851585134863853455e-02 -1.758753135800361633e-02 -1.716605387628078461e-02 -1.674457639455795288e-02 -1.614053174853324890e-02 -1.500096451491117477e-02 -1.386139541864395142e-02 -1.272182725369930267e-02 -1.567605324089527130e-02 -1.924168877303600311e-02 -2.280732244253158569e-02 -2.862105332314968109e-02 -3.681358695030212402e-02 -4.500611871480941772e-02 -5.312246829271316528e-02 -6.056593358516693115e-02 -6.800940632820129395e-02 -7.545287162065505981e-02 -8.335299044847488403e-02 -9.143289923667907715e-02 -9.951281547546386719e-02 -1.051659062504768372e-01 -1.059653908014297485e-01 -1.067648604512214661e-01 -1.075643450021743774e-01 -1.120144054293632507e-01 -1.166600137948989868e-01 -1.213056445121765137e-01 -1.248366609215736389e-01 -1.275094449520111084e-01 -1.301822215318679810e-01 -1.325208544731140137e-01 -1.333452016115188599e-01 -1.341695487499237061e-01 -1.349939256906509399e-01 -1.366340667009353638e-01 -1.384824961423873901e-01 -1.403309106826782227e-01 -1.419217288494110107e-01 -1.431454867124557495e-01 -1.443692594766616821e-01 -1.455217599868774414e-01 -1.442226916551589966e-01 -1.429236084222793579e-01 -1.416245549917221069e-01 -1.409854739904403687e-01 -1.407111287117004395e-01 -1.404367685317993164e-01 -1.405323743820190430e-01 -1.416814923286437988e-01 -1.428306251764297485e-01 -1.439797431230545044e-01 -1.426569968461990356e-01 -1.409833878278732300e-01 -1.393097937107086182e-01 -1.369239538908004761e-01 -1.338013410568237305e-01 -1.306787282228469849e-01 -1.279476135969161987e-01 -1.284720748662948608e-01 -1.289965510368347168e-01 -1.295210272073745728e-01 -1.296122521162033081e-01 -1.295375972986221313e-01 -1.294629573822021484e-01 -1.284822821617126465e-01 -1.257348507642745972e-01 -1.229874193668365479e-01 -1.202399805188179016e-01 -1.146304905414581299e-01 -1.088855043053627014e-01 -1.031405180692672729e-01 -9.716051816940307617e-02 -9.100367873907089233e-02 -8.484683930873870850e-02 -7.978430390357971191e-02 -7.949686050415039062e-02 -7.920940965414047241e-02 -7.892196625471115112e-02 -7.682118564844131470e-02 -7.427345961332321167e-02 -7.172574102878570557e-02 -6.912052631378173828e-02 -6.643529981374740601e-02 -6.375007331371307373e-02 -6.101872399449348450e-02 -5.697287619113922119e-02 -5.292702838778495789e-02 -4.888118430972099304e-02 -4.294817894697189331e-02 -3.599775582551956177e-02 -2.904733642935752869e-02 -2.228087931871414185e-02 -1.602327264845371246e-02 -9.765665978193283081e-03 -3.508058609440922737e-03 5.841128062456846237e-03 1.560648996382951736e-02 2.537184953689575195e-02 3.785411268472671509e-02 5.308414995670318604e-02 6.831418722867965698e-02 8.390342444181442261e-02 1.023123785853385925e-01 1.207213476300239563e-01 1.391303092241287231e-01 1.552816033363342285e-01 1.705928444862365723e-01 1.859040707349777222e-01 2.040475159883499146e-01 2.275767922401428223e-01 2.511060833930969238e-01 2.746353745460510254e-01 3.134684562683105469e-01 3.529316484928131104e-01 3.923948705196380615e-01 4.467135071754455566e-01 5.119551420211791992e-01 5.771967768669128418e-01 6.422472596168518066e-01 7.064936161041259766e-01 7.707400321960449219e-01 8.349865078926086426e-01 8.739625811576843262e-01 9.069305062294006348e-01 9.398983120918273926e-01 9.640600085258483887e-01 9.762454032897949219e-01 9.884306192398071289e-01 1.000000000000000000e+00 9.966082572937011719e-01 9.932165741920471191e-01 9.898248314857482910e-01 9.770010709762573242e-01 9.592174887657165527e-01 9.414337873458862305e-01 9.228901267051696777e-01 9.023039937019348145e-01 8.817179799079895020e-01 8.611319065093994141e-01 8.435659408569335938e-01 8.263846039772033691e-01 8.092033863067626953e-01 7.884038090705871582e-01 7.640265822410583496e-01 7.396493554115295410e-01 7.157219052314758301e-01 6.951358318328857422e-01 6.745497584342956543e-01 6.539636850357055664e-01 6.341903209686279297e-01 6.147107481956481934e-01 5.952312350273132324e-01 5.765911936759948730e-01 5.595081448554992676e-01 5.424250960350036621e-01 5.253420472145080566e-01 5.023697018623352051e-01 4.791906774044036865e-01 4.560117125511169434e-01 4.373669624328613281e-01 4.219797849655151367e-01 4.065925776958465576e-01 3.909775018692016602e-01 3.744379281997680664e-01 3.578983247280120850e-01 3.413587808609008789e-01 3.279141485691070557e-01 3.151788115501403809e-01 3.024434447288513184e-01 2.903294563293457031e-01 2.790411412715911865e-01 2.677528560161590576e-01 2.564734220504760742e-01 2.453815490007400513e-01 2.342897057533264160e-01 2.231978327035903931e-01 2.126024067401885986e-01 2.022615522146224976e-01 1.919207125902175903e-01 1.818702667951583862e-01 1.725783795118331909e-01 1.632864773273468018e-01 1.539945751428604126e-01 1.450376063585281372e-01 1.361208856105804443e-01 1.272041797637939453e-01 1.182491853833198547e-01 1.092571690678596497e-01 1.002651751041412354e-01 9.158046543598175049e-02 8.506088703870773315e-02 7.854130864143371582e-02 7.202171534299850464e-02 6.590920686721801758e-02 5.993963405489921570e-02 5.397006496787071228e-02 4.867611825466156006e-02 4.460473731160163879e-02 4.053335264325141907e-02 3.646196797490119934e-02 3.043378144502639771e-02 2.434870600700378418e-02 1.826363243162631989e-02 1.041920669376850128e-02 1.339851994998753071e-03 -7.739502470940351486e-03 -1.585424877703189850e-02 -2.019094489514827728e-02 -2.452764287590980530e-02 -2.886433899402618408e-02 -3.485088422894477844e-02 -4.120153933763504028e-02 -4.755218327045440674e-02 -5.309045687317848206e-02 -5.757369846105575562e-02 -6.205693632364273071e-02 -6.651289761066436768e-02 -7.045987248420715332e-02 -7.440684735774993896e-02 -7.835382968187332153e-02 -8.317427337169647217e-02 -8.843145519495010376e-02 -9.368862211704254150e-02 -9.887200593948364258e-02 -1.038679331541061401e-01 -1.088638529181480408e-01 -1.138597726821899414e-01 -1.184063255786895752e-01 -1.229020059108734131e-01 -1.273976713418960571e-01 -1.320219486951828003e-01 -1.367677450180053711e-01 -1.415135562419891357e-01 -1.458114683628082275e-01 -1.471105366945266724e-01 -1.484096199274063110e-01 -1.497086882591247559e-01 -1.516410857439041138e-01 -1.537894010543823242e-01 -1.559377163648605347e-01 -1.568122804164886475e-01 -1.554379165172576904e-01 -1.540635526180267334e-01 -1.526891738176345825e-01 -1.510716080665588379e-01 -1.494484394788742065e-01 -1.478252410888671875e-01 -1.457425504922866821e-01 -1.433447748422622681e-01 -1.409469991922378540e-01 -1.384707838296890259e-01 -1.356978118419647217e-01 -1.329248547554016113e-01 -1.301518827676773071e-01 -1.278741806745529175e-01 -1.257016360759735107e-01 -1.235291063785552979e-01 -1.226550117135047913e-01 -1.234289631247520447e-01 -1.242029070854187012e-01 -1.250559091567993164e-01 -1.272290945053100586e-01 -1.294022947549819946e-01 -1.315754652023315430e-01 -1.313974857330322266e-01 -1.300735324621200562e-01 -1.287495791912078857e-01 -1.274184584617614746e-01 -1.260696351528167725e-01 -1.247207894921302795e-01 -1.233719587326049805e-01 -1.256584972143173218e-01 -1.283312737941741943e-01 -1.310040503740310669e-01 -1.297170519828796387e-01 -1.247715502977371216e-01 -1.198260411620140076e-01 -1.145959794521331787e-01 -1.075519323348999023e-01 -1.005078852176666260e-01 -9.346381574869155884e-02 -8.886945992708206177e-02 -8.508552610874176025e-02 -8.130158483982086182e-02 -7.738467305898666382e-02 -7.323864847421646118e-02 -6.909261643886566162e-02 -6.494659185409545898e-02 -6.351365894079208374e-02 -6.212750449776649475e-02 -6.074134632945060730e-02 -5.999827757477760315e-02 -5.968594923615455627e-02 -5.937362089753150940e-02 -5.879589542746543884e-02 -5.724735185503959656e-02 -5.569880828261375427e-02 -5.415027588605880737e-02 -4.924108088016510010e-02 -4.364603757858276367e-02 -3.805099427700042725e-02 -3.339522704482078552e-02 -2.990462817251682281e-02 -2.641402743756771088e-02 -2.319700270891189575e-02 -2.410844713449478149e-02 -2.501989342272281647e-02 -2.593133784830570221e-02 -2.600467205047607422e-02 -2.567990310490131378e-02 -2.535513788461685181e-02 -2.643384784460067749e-02 -3.088630735874176025e-02 -3.533877059817314148e-02 -3.979123383760452271e-02 -3.834204375743865967e-02 -3.630635142326354980e-02 -3.427065908908843994e-02 -3.537151962518692017e-02 -3.930540010333061218e-02 -4.323928430676460266e-02 -4.632556438446044922e-02 -4.425844550132751465e-02 -4.219131916761398315e-02 -4.012420028448104858e-02 -3.855377808213233948e-02 -3.714273869991302490e-02 -3.573170304298400879e-02 -3.383626416325569153e-02 -3.112615831196308136e-02 -2.841604873538017273e-02 -2.570593915879726410e-02 -2.259465120732784271e-02 -1.947878114879131317e-02 -1.636290922760963440e-02 -1.371600944548845291e-02 -1.137591339647769928e-02 -9.035818278789520264e-03 -8.252490311861038208e-03 -1.297773141413927078e-02 -1.770297065377235413e-02 -2.242821082472801208e-02 -2.269087918102741241e-02 -2.207912318408489227e-02 -2.146736904978752136e-02 -2.099381946027278900e-02 -2.068784274160861969e-02 -2.038186602294445038e-02 -1.986908540129661560e-02 -1.651271432638168335e-02 -1.315634511411190033e-02 -9.799974970519542694e-03 -8.544926531612873077e-03 -8.262392133474349976e-03 -7.979856804013252258e-03 -6.594609934836626053e-03 -2.629430964589118958e-03 1.335747656412422657e-03 5.300926044583320618e-03 8.613184094429016113e-03 1.186498720198869705e-02 1.511679030954837799e-02 1.601819694042205811e-02 1.484425365924835205e-02 1.367030851542949677e-02 1.318565849214792252e-02 1.670421659946441650e-02 2.022277377545833588e-02 2.374133095145225525e-02 2.239744551479816437e-02 1.954079791903495789e-02 1.668415218591690063e-02 1.347361691296100616e-02 9.682070463895797729e-03 5.890525411814451218e-03 2.098979195579886436e-03 -1.848538056947290897e-03 -5.796941928565502167e-03 -9.745345450937747955e-03 -1.242379192262887955e-02 -1.429088041186332703e-02 -1.615796796977519989e-02 -1.793055981397628784e-02 -1.937950775027275085e-02 -2.082845754921436310e-02 -2.227740548551082611e-02 -2.216212265193462372e-02 -2.175289019942283630e-02 -2.134365588426589966e-02 -2.042158320546150208e-02 -1.889170520007610321e-02 -1.736182719469070435e-02 -1.579445227980613708e-02 -1.375404559075832367e-02 -1.171363983303308487e-02 -9.673234075307846069e-03 -7.692311424762010574e-03 -5.738203879445791245e-03 -3.784097498282790184e-03 -2.055034041404724121e-03 -8.385693072341382504e-04 3.778955142479389906e-04 1.594360452145338058e-03 6.972388830035924911e-03 1.270785462111234665e-02 1.844331808388233185e-02 2.400803752243518829e-02 2.942537330090999603e-02 3.484270721673965454e-02 4.017278924584388733e-02 4.501811787486076355e-02 4.986343905329704285e-02 5.470876768231391907e-02 5.890206992626190186e-02 6.289880722761154175e-02 6.689554452896118164e-02 7.030667364597320557e-02 7.277910411357879639e-02 7.525152713060379028e-02 7.772395014762878418e-02
5.918077751994132996e-02 6.891143321990966797e-02 7.864209264516830444e-02 8.837274461984634399e-02 1.043142899870872498e-01 1.241305395960807800e-01 1.439467668533325195e-01 1.632356494665145874e-01 1.807752102613449097e-01 1.983147710561752319e-01 2.158543318510055542e-01 2.275556772947311401e-01 2.382061183452606201e-01 2.488565742969512939e-01 2.564236521720886230e-01 2.604186236858367920e-01 2.644135355949401855e-01 2.681693434715270996e-01 2.691412568092346191e-01 2.701131105422973633e-01 2.710849940776824951e-01 2.733386158943176270e-01 2.761549353599548340e-01 2.789712548255920410e-01 2.798938155174255371e-01 2.766157090663909912e-01 2.733376324176788330e-01 2.700595557689666748e-01 2.558236420154571533e-01 2.407191693782806396e-01 2.256146818399429321e-01 2.170628607273101807e-01 2.140398025512695312e-01 2.110167741775512695e-01 2.077673524618148804e-01 2.033133506774902344e-01 1.988593190908432007e-01 1.944052875041961670e-01 1.939930617809295654e-01 1.947609037160873413e-01 1.955287456512451172e-01 1.930426955223083496e-01 1.854636073112487793e-01 1.778845191001892090e-01 1.703606843948364258e-01 1.725621968507766724e-01 1.747636944055557251e-01 1.769652068614959717e-01 1.746484190225601196e-01 1.695795953273773193e-01 1.645107567310333252e-01 1.602739393711090088e-01 1.587114036083221436e-01 1.571488529443740845e-01 1.555863320827484131e-01 1.517975479364395142e-01 1.476254165172576904e-01 1.434532999992370605e-01 1.390759646892547607e-01 1.344662308692932129e-01 1.298564821481704712e-01 1.264012008905410767e-01 1.354139447212219238e-01 1.444266885519027710e-01 1.534394472837448120e-01 1.617713421583175659e-01 1.698122024536132812e-01 1.778530478477478027e-01 1.785218566656112671e-01 1.632616519927978516e-01 1.480014473199844360e-01 1.327412575483322144e-01 1.286758333444595337e-01 1.254245936870574951e-01 1.221733465790748596e-01 1.132035553455352783e-01 9.951743483543395996e-02 8.583131432533264160e-02 7.218834757804870605e-02 5.876560509204864502e-02 4.534285888075828552e-02 3.192012012004852295e-02 1.940289512276649475e-02 7.141581270843744278e-03 -5.119733046740293503e-03 -2.038830146193504333e-02 -4.025367274880409241e-02 -6.011904403567314148e-02 -7.972999662160873413e-02 -7.707986980676651001e-02 -7.442974299192428589e-02 -7.177960872650146484e-02 -7.146589457988739014e-02 -7.254141569137573242e-02 -7.361693680286407471e-02 -7.724286615848541260e-02 -8.881661295890808105e-02 -1.003903672099113464e-01 -1.119641140103340149e-01 -1.185234934091567993e-01 -1.242581456899642944e-01 -1.299928128719329834e-01 -1.344877332448959351e-01 -1.376101225614547729e-01 -1.407324969768524170e-01 -1.431098133325576782e-01 -1.379899829626083374e-01 -1.328701227903366089e-01 -1.277502775192260742e-01 -1.203703880310058594e-01 -1.120502948760986328e-01 -1.037302166223526001e-01 -9.382215142250061035e-02 -8.057096600532531738e-02 -6.731978058815002441e-02 -5.406859144568443298e-02 -4.467258602380752563e-02 -3.553203865885734558e-02 -2.639149129390716553e-02 -1.030463073402643204e-02 1.138181425631046295e-02 3.306825831532478333e-02 5.434038862586021423e-02 7.358235865831375122e-02 9.282431751489639282e-02 1.120662912726402283e-01 1.191532760858535767e-01 1.229173168540000916e-01 1.266813576221466064e-01 1.270659565925598145e-01 1.224051937460899353e-01 1.177444532513618469e-01 1.132147610187530518e-01 1.162861287593841553e-01 1.193574965000152588e-01 1.224288642406463623e-01 1.230386197566986084e-01 1.222197711467742920e-01 1.214009150862693787e-01 1.179439127445220947e-01 1.065124571323394775e-01 9.508100152015686035e-02 8.364954590797424316e-02 7.461865246295928955e-02 6.596431881189346313e-02 5.730998143553733826e-02 5.225844681262969971e-02 5.110641568899154663e-02 4.995438456535339355e-02 4.914661869406700134e-02 5.157901719212532043e-02 5.401141196489334106e-02 5.644380673766136169e-02 5.571376159787178040e-02 5.370368063449859619e-02 5.169359222054481506e-02 4.947386682033538818e-02 4.682400450110435486e-02 4.417414590716362000e-02 4.152428358793258667e-02 4.144094139337539673e-02 4.151128232479095459e-02 4.158162325620651245e-02 4.083221405744552612e-02 3.943694010376930237e-02 3.804166987538337708e-02 3.713401034474372864e-02 3.852283954620361328e-02 3.991166874766349792e-02 4.130049422383308411e-02 3.900370374321937561e-02 3.573285788297653198e-02 3.246200829744338989e-02 3.500280901789665222e-02 4.601893201470375061e-02 5.703504756093025208e-02 6.769025325775146484e-02 6.273578852415084839e-02 5.778132751584053040e-02 5.282687023282051086e-02 4.434790462255477905e-02 3.387276455760002136e-02 2.339762263000011444e-02 1.231711171567440033e-02 -5.391460144892334938e-04 -1.339540537446737289e-02 -2.625166252255439758e-02 -2.634341642260551453e-02 -2.452878467738628387e-02 -2.271415479481220245e-02 -2.279973216354846954e-02 -2.489599585533142090e-02 -2.699225768446922302e-02 -3.032241016626358032e-02 -4.455192759633064270e-02 -5.878143757581710815e-02 -7.301095873117446899e-02 -8.393811434507369995e-02 -9.356515109539031982e-02 -1.031921654939651489e-01 -1.099511459469795227e-01 -1.109740510582923889e-01 -1.119969412684440613e-01 -1.130198240280151367e-01 -1.095501706004142761e-01 -1.058398261666297913e-01 -1.021294742822647095e-01 -1.021641418337821960e-01 -1.050824820995330811e-01 -1.080008223652839661e-01 -1.136178895831108093e-01 -1.314635127782821655e-01 -1.493091285228729248e-01 -1.671547442674636841e-01 -1.708870381116867065e-01 -1.710158884525299072e-01 -1.711447685956954956e-01 -1.709038019180297852e-01 -1.701359599828720093e-01 -1.693681180477142334e-01 -1.683716922998428345e-01 -1.595119684934616089e-01 -1.506522595882415771e-01 -1.417925357818603516e-01 -1.423827260732650757e-01 -1.481952369213104248e-01 -1.540077477693557739e-01 -1.598335206508636475e-01 -1.656970530748367310e-01 -1.715605556964874268e-01 -1.774241030216217041e-01 -1.822319775819778442e-01 -1.868900358676910400e-01 -1.915481239557266235e-01 -1.992532014846801758e-01 -2.101103961467742920e-01 -2.209675610065460205e-01 -2.320665568113327026e-01 -2.451762408018112183e-01 -2.582859396934509277e-01 -2.713956534862518311e-01 -2.782089710235595703e-01 -2.826119959354400635e-01 -2.870150208473205566e-01 -2.907764017581939697e-01 -2.932866513729095459e-01 -2.957969307899475098e-01 -2.983071804046630859e-01 -2.940192222595214844e-01 -2.894095182418823242e-01 -2.847997546195983887e-01 -2.866182327270507812e-01 -2.932737469673156738e-01 -2.999292910099029541e-01 -3.027951717376708984e-01 -2.891243398189544678e-01 -2.754535079002380371e-01 -2.617827057838439941e-01 -2.564495503902435303e-01 -2.531714737415313721e-01 -2.498933672904968262e-01 -2.472797632217407227e-01 -2.455910444259643555e-01 -2.439023256301879883e-01 -2.420468777418136597e-01 -2.354396879673004150e-01 -2.288324832916259766e-01 -2.222252786159515381e-01 -2.172490209341049194e-01 -2.131520658731460571e-01 -2.090551257133483887e-01 -2.027353495359420776e-01 -1.902672797441482544e-01 -1.777992546558380127e-01 -1.653312146663665771e-01 -1.579387485980987549e-01 -1.512295156717300415e-01 -1.445202976465225220e-01 -1.409438550472259521e-01 -1.405357569456100464e-01 -1.401276737451553345e-01 -1.391492784023284912e-01 -1.336938291788101196e-01 -1.282383799552917480e-01 -1.227829530835151672e-01 -1.127392724156379700e-01 -1.009883210062980652e-01 -8.923738449811935425e-02 -6.894002854824066162e-02 -3.239046037197113037e-02 4.159102216362953186e-03 4.070866480469703674e-02 8.419384807348251343e-02 1.279646307229995728e-01 1.717353910207748413e-01 2.230370789766311646e-01 2.798762321472167969e-01 3.367153108119964600e-01 3.978044986724853516e-01 4.767687320709228516e-01 5.557330250740051270e-01 6.346972584724426270e-01 7.024063467979431152e-01 7.674393653869628906e-01 8.324723839759826660e-01 8.805413246154785156e-01 9.055392146110534668e-01 9.305370450019836426e-01 9.551376700401306152e-01 9.700917601585388184e-01 9.850459098815917969e-01 1.000000000000000000e+00 9.960218667984008789e-01 9.820879697799682617e-01 9.681540727615356445e-01 9.550500512123107910e-01 9.441768527030944824e-01 9.333035945892333984e-01 9.224302172660827637e-01 8.917794823646545410e-01 8.586091399192810059e-01 8.254389166831970215e-01 8.001930117607116699e-01 7.827822566032409668e-01 7.653716206550598145e-01 7.473534345626831055e-01 7.248229384422302246e-01 7.022923827171325684e-01 6.797618865966796875e-01 6.613662838935852051e-01 6.444657444953918457e-01 6.275651454925537109e-01 6.049975752830505371e-01 5.719186067581176758e-01 5.388396382331848145e-01 5.057606697082519531e-01 4.748578369617462158e-01 4.440313875675201416e-01 4.132049381732940674e-01 3.906618952751159668e-01 3.740700781345367432e-01 3.574782013893127441e-01 3.397927582263946533e-01 3.176703155040740967e-01 2.955478429794311523e-01 2.734254002571105957e-01 2.436800450086593628e-01 2.121877670288085938e-01 1.806955039501190186e-01 1.571297496557235718e-01 1.440979093313217163e-01 1.310660541057586670e-01 1.181498914957046509e-01 1.076774373650550842e-01 9.720497578382492065e-02 8.673252165317535400e-02 7.816429436206817627e-02 7.057258486747741699e-02 6.298087537288665771e-02 5.524037778377532959e-02 4.711117967963218689e-02 3.898198530077934265e-02 3.085279278457164764e-02 1.452996768057346344e-02 -2.778164343908429146e-03 -2.008629776537418365e-02 -3.566303104162216187e-02 -4.956607893109321594e-02 -6.346912682056427002e-02 -7.673243433237075806e-02 -8.548852801322937012e-02 -9.424461424350738525e-02 -1.030006930232048035e-01 -1.151677146553993225e-01 -1.285324692726135254e-01 -1.418972313404083252e-01 -1.558544486761093140e-01 -1.708837598562240601e-01 -1.859130561351776123e-01 -2.009423822164535522e-01 -1.957942694425582886e-01 -1.900596022605895996e-01 -1.843249499797821045e-01 -1.806962341070175171e-01 -1.785457432270050049e-01 -1.763952523469924927e-01 -1.760046929121017456e-01 -1.825071871280670166e-01 -1.890096813440322876e-01 -1.955121755599975586e-01 -2.010931372642517090e-01 -2.064707279205322266e-01 -2.118482887744903564e-01 -2.196540385484695435e-01 -2.306132465600967407e-01 -2.415724545717239380e-01 -2.524508237838745117e-01 -2.618206441402435303e-01 -2.711904942989349365e-01 -2.805603146553039551e-01 -2.825917899608612061e-01 -2.809540629386901855e-01 -2.793163657188415527e-01 -2.809618115425109863e-01 -2.909464240074157715e-01 -3.009310662746429443e-01 -3.109157383441925049e-01 -3.120227456092834473e-01 -3.121247589588165283e-01 -3.122267723083496094e-01 -3.069594204425811768e-01 -2.966177165508270264e-01 -2.862760126590728760e-01 -2.783760428428649902e-01 -2.868249714374542236e-01 -2.952739298343658447e-01 -3.037228882312774658e-01 -3.156856894493103027e-01 -3.288463950157165527e-01 -3.420071303844451904e-01 -3.492054045200347900e-01 -3.458762764930725098e-01 -3.425471782684326172e-01 -3.392180800437927246e-01 -3.308848440647125244e-01 -3.224358856678009033e-01 -3.139869272708892822e-01 -3.079062402248382568e-01 -3.034495413303375244e-01 -2.989928424358367920e-01 -2.955536544322967529e-01 -2.959643900394439697e-01 -2.963751554489135742e-01 -2.967859506607055664e-01 -2.922117710113525391e-01 -2.865791022777557373e-01 -2.809464931488037109e-01 -2.765100002288818359e-01 -2.735916674137115479e-01 -2.706733047962188721e-01 -2.684955000877380371e-01 -2.786841690540313721e-01 -2.888728678226470947e-01 -2.990615367889404297e-01 -3.134522438049316406e-01 -3.298910558223724365e-01 -3.463298678398132324e-01 -3.587104976177215576e-01 -3.610650300979614258e-01 -3.634195625782012939e-01 -3.657740950584411621e-01 -3.604911863803863525e-01 -3.543967604637145996e-01 -3.483023643493652344e-01 -3.464404046535491943e-01 -3.484888672828674316e-01 -3.505373597145080566e-01 -3.523429930210113525e-01 -3.526007533073425293e-01 -3.528585135936737061e-01 -3.531162142753601074e-01 -3.480622172355651855e-01 -3.412510156631469727e-01 -3.344397544860839844e-01 -3.267638683319091797e-01 -3.175980746746063232e-01 -3.084322810173034668e-01 -2.992664873600006104e-01 -3.037931919097900391e-01 -3.085559606552124023e-01 -3.133187294006347656e-01 -3.229869604110717773e-01 -3.359409570693969727e-01 -3.488949239253997803e-01 -3.588263094425201416e-01 -3.577014207839965820e-01 -3.565765321254730225e-01 -3.554515540599822998e-01 -3.423731625080108643e-01 -3.268552124500274658e-01 -3.113372623920440674e-01 -3.011001944541931152e-01 -2.974140048027038574e-01 -2.937278449535369873e-01 -2.904649376869201660e-01 -2.935900092124938965e-01 -2.967150807380676270e-01 -2.998401522636413574e-01 -3.050456643104553223e-01 -3.112394213676452637e-01 -3.174331784248352051e-01 -3.208599984645843506e-01 -3.176355957984924316e-01 -3.144111931324005127e-01 -3.111868202686309814e-01 -3.148075342178344727e-01 -3.191085457801818848e-01 -3.234094977378845215e-01 -3.285441994667053223e-01 -3.344318568706512451e-01 -3.403195738792419434e-01 -3.456217646598815918e-01 -3.473641574382781982e-01 -3.491065800189971924e-01 -3.508490025997161865e-01 -3.505751490592956543e-01 -3.496542572975158691e-01 -3.487333655357360840e-01 -3.479456603527069092e-01 -3.473818898200988770e-01 -3.468180596828460693e-01 -3.462542593479156494e-01 -3.518168926239013672e-01 -3.574495017528533936e-01 -3.630821704864501953e-01 -3.708197772502899170e-01 -3.799345493316650391e-01 -3.890493214130401611e-01 -3.949596583843231201e-01 -3.895310759544372559e-01 -3.841024637222290039e-01 -3.786738514900207520e-01 -3.864339888095855713e-01 -3.967783749103546143e-01 -4.071227610111236572e-01 -4.094122648239135742e-01 -4.019352197647094727e-01 -3.944581449031829834e-01 -3.873353004455566406e-01 -3.850827515125274658e-01 -3.828302621841430664e-01 -3.805777430534362793e-01 -3.755941987037658691e-01 -3.693467676639556885e-01 -3.630993366241455078e-01 -3.565303087234497070e-01 -3.492089807987213135e-01 -3.418876230716705322e-01 -3.345662653446197510e-01 -3.244780600070953369e-01 -3.141336739063262939e-01 -3.037892878055572510e-01 -2.946953177452087402e-01 -2.867054641246795654e-01 -2.787156105041503906e-01 -2.715160846710205078e-01 -2.689064741134643555e-01 -2.662968933582305908e-01 -2.636873126029968262e-01 -2.625213563442230225e-01 -2.618044912815093994e-01 -2.610876560211181641e-01 -2.598667740821838379e-01 -2.578182816505432129e-01 -2.557698190212249756e-01 -2.537213563919067383e-01 -2.456128895282745361e-01 -2.374700158834457397e-01 -2.293271422386169434e-01 -2.244032174348831177e-01 -2.215358912944793701e-01 -2.186685651540756226e-01 -2.167386114597320557e-01 -2.180192619562149048e-01 -2.192998826503753662e-01 -2.205805331468582153e-01 -2.282819747924804688e-01 -2.371900081634521484e-01 -2.460980713367462158e-01 -2.481885105371475220e-01 -2.421987950801849365e-01 -2.362090945243835449e-01 -2.306253761053085327e-01 -2.301635891199111938e-01 -2.297018170356750488e-01 -2.292400300502777100e-01 -2.350625991821289062e-01 -2.437182962894439697e-01 -2.523739635944366455e-01 -2.562486529350280762e-01 -2.492333799600601196e-01 -2.422180920839309692e-01 -2.352028191089630127e-01 -2.294113785028457642e-01 -2.237250357866287231e-01 -2.180387079715728760e-01 -2.157891094684600830e-01 -2.165059447288513184e-01 -2.172227650880813599e-01 -2.171508222818374634e-01 -2.126968055963516235e-01 -2.082427889108657837e-01 -2.037887573242187500e-01 -1.993347257375717163e-01 -1.948807239532470703e-01 -1.904266923666000366e-01 -1.885492056608200073e-01 -1.908017098903656006e-01 -1.930542290210723877e-01 -1.953067481517791748e-01
-7.853277772665023804e-02 -7.710517942905426025e-02 -7.567757368087768555e-02 -7.424998283386230469e-02 -7.152827084064483643e-02 -6.799923628568649292e-02 -6.447020173072814941e-02 -6.067083775997161865e-02 -5.597481131553649902e-02 -5.127878114581108093e-02 -4.658275470137596130e-02 -4.488842189311981201e-02 -4.373439401388168335e-02 -4.258036613464355469e-02 -4.026901721954345703e-02 -3.661687299609184265e-02 -3.296472877264022827e-02 -2.951398864388465881e-02 -2.840819396078586578e-02 -2.730239927768707275e-02 -2.619660459458827972e-02 -2.370052598416805267e-02 -2.059407904744148254e-02 -1.748763211071491241e-02 -1.520993839949369431e-02 -1.477057207375764847e-02 -1.433120574802160263e-02 -1.389183942228555679e-02 -1.481377426534891129e-02 -1.584361866116523743e-02 -1.687346212565898895e-02 -1.737453788518905640e-02 -1.742946729063987732e-02 -1.748439483344554901e-02 -1.713882759213447571e-02 -1.466201897710561752e-02 -1.218521315604448318e-02 -9.708406403660774231e-03 -1.133673079311847687e-02 -1.416363380849361420e-02 -1.699053682386875153e-02 -1.897639967501163483e-02 -1.964585110545158386e-02 -2.031530253589153290e-02 -2.096322737634181976e-02 -1.782215200364589691e-02 -1.468107569962739944e-02 -1.154000125825405121e-02 -7.635202258825302124e-03 -3.265226492658257484e-03 1.104749157093465328e-03 5.144019145518541336e-03 8.120303973555564880e-03 1.109659019857645035e-02 1.407287642359733582e-02 1.661863178014755249e-02 1.909025385975837708e-02 2.156187780201435089e-02 2.389674447476863861e-02 2.607673034071922302e-02 2.825671248137950897e-02 3.075931221246719360e-02 3.674615547060966492e-02 4.273299127817153931e-02 4.871983081102371216e-02 5.344630405306816101e-02 5.763406306505203247e-02 6.182183697819709778e-02 6.501924991607666016e-02 6.607681512832641602e-02 6.713436543941497803e-02 6.819192320108413696e-02 7.307682931423187256e-02 7.824008166790008545e-02 8.340333402156829834e-02 8.729462325572967529e-02 9.013685584068298340e-02 9.297909587621688843e-02 9.487417340278625488e-02 9.193546324968338013e-02 8.899676054716110229e-02 8.605805039405822754e-02 8.346229791641235352e-02 8.096345514059066772e-02 7.846462726593017578e-02 7.689423859119415283e-02 7.674305886030197144e-02 7.659187167882919312e-02 7.644705474376678467e-02 7.685884833335876465e-02 7.727064192295074463e-02 7.768242806196212769e-02 7.826668769121170044e-02 7.895348966121673584e-02 7.964029163122177124e-02 7.922612875699996948e-02 7.538104057312011719e-02 7.153595238924026489e-02 6.769087910652160645e-02 6.583898514509201050e-02 6.431491672992706299e-02 6.279084831476211548e-02 6.105153635144233704e-02 5.907392501831054688e-02 5.709630995988845825e-02 5.492762848734855652e-02 5.083633214235305786e-02 4.674503579735755920e-02 4.265373945236206055e-02 3.860514983534812927e-02 3.457432985305786133e-02 3.054350614547729492e-02 2.820672467350959778e-02 2.943634614348411560e-02 3.066596761345863342e-02 3.189558535814285278e-02 3.481112420558929443e-02 3.783838078379631042e-02 4.086563736200332642e-02 4.307217895984649658e-02 4.461712762713432312e-02 4.616206884384155273e-02 4.786173626780509949e-02 5.031953379511833191e-02 5.277733504772186279e-02 5.523513257503509521e-02 5.781166255474090576e-02 6.042064353823661804e-02 6.302962452173233032e-02 6.500532478094100952e-02 6.603552401065826416e-02 6.706572324037551880e-02 6.807264685630798340e-02 6.772924959659576416e-02 6.738583743572235107e-02 6.704244017601013184e-02 6.564764678478240967e-02 6.364268064498901367e-02 6.163771077990531921e-02 5.969429761171340942e-02 5.793698132038116455e-02 5.617965757846832275e-02 5.442233383655548096e-02 5.188091844320297241e-02 4.921650141477584839e-02 4.655208066105842590e-02 4.425413161516189575e-02 4.235282540321350098e-02 4.045151919126510620e-02 3.843011334538459778e-02 3.527831286191940308e-02 3.212650865316390991e-02 2.897470816969871521e-02 2.759251557290554047e-02 2.692658826708793640e-02 2.626066282391548157e-02 2.444404177367687225e-02 2.026649937033653259e-02 1.608895882964134216e-02 1.191141735762357712e-02 8.964049629867076874e-03 6.090343929827213287e-03 3.216639161109924316e-03 2.243570197606459260e-04 -2.861349377781152725e-03 -5.947055760771036148e-03 -8.748448453843593597e-03 -1.021081861108541489e-02 -1.167318783700466156e-02 -1.313555985689163208e-02 -1.274341903626918793e-02 -1.186115946620702744e-02 -1.097889989614486694e-02 -1.070828270167112350e-02 -1.132964342832565308e-02 -1.195100601762533188e-02 -1.255184784531593323e-02 -1.226524822413921356e-02 -1.197864953428506851e-02 -1.169204898178577423e-02 -1.317839138209819794e-02 -1.566887460649013519e-02 -1.815936155617237091e-02 -2.016503550112247467e-02 -2.074860222637653351e-02 -2.133216895163059235e-02 -2.191573381423950195e-02 -2.590731531381607056e-02 -3.040788322687149048e-02 -3.490845113992691040e-02 -4.052467644214630127e-02 -4.732142388820648193e-02 -5.411817505955696106e-02 -6.073760613799095154e-02 -6.579071283340454102e-02 -7.084381580352783203e-02 -7.589691877365112305e-02 -8.031983673572540283e-02 -8.449463546276092529e-02 -8.866944164037704468e-02 -9.211160987615585327e-02 -9.408851712942123413e-02 -9.606540203094482422e-02 -9.804230183362960815e-02 -1.020267605781555176e-01 -1.061187833547592163e-01 -1.102107986807823181e-01 -1.133718043565750122e-01 -1.158159226179122925e-01 -1.182600557804107666e-01 -1.206396147608757019e-01 -1.227266564965248108e-01 -1.248136982321739197e-01 -1.269007474184036255e-01 -1.278505474328994751e-01 -1.285099983215332031e-01 -1.291694343090057373e-01 -1.307460516691207886e-01 -1.336293220520019531e-01 -1.365125924348831177e-01 -1.393943279981613159e-01 -1.422228813171386719e-01 -1.450514346361160278e-01 -1.478799879550933838e-01 -1.500366926193237305e-01 -1.518220901489257812e-01 -1.536074876785278320e-01 -1.550001800060272217e-01 -1.552744507789611816e-01 -1.555487364530563354e-01 -1.558230370283126831e-01 -1.570599973201751709e-01 -1.584336161613464355e-01 -1.598072201013565063e-01 -1.602760106325149536e-01 -1.598087698221206665e-01 -1.593415290117263794e-01 -1.586474329233169556e-01 -1.560665220022201538e-01 -1.534856110811233521e-01 -1.509047001600265503e-01 -1.503292173147201538e-01 -1.505214273929595947e-01 -1.507136523723602295e-01 -1.502728313207626343e-01 -1.485975831747055054e-01 -1.469223350286483765e-01 -1.452470868825912476e-01 -1.445156186819076538e-01 -1.438288092613220215e-01 -1.431419998407363892e-01 -1.414992660284042358e-01 -1.391372233629226685e-01 -1.367751657962799072e-01 -1.343927085399627686e-01 -1.319212317466735840e-01 -1.294497400522232056e-01 -1.269782781600952148e-01 -1.231189221143722534e-01 -1.189174726605415344e-01 -1.147160232067108154e-01 -1.100606992840766907e-01 -1.047736182808876038e-01 -9.948653727769851685e-02 -9.416410326957702637e-02 -8.783385902643203735e-02 -8.150362223386764526e-02 -7.517337799072265625e-02 -6.700537353754043579e-02 -5.784657597541809082e-02 -4.868777468800544739e-02 -4.037495329976081848e-02 -3.440207988023757935e-02 -2.842920832335948944e-02 -2.245633304119110107e-02 -1.268011424690485001e-02 -2.391906920820474625e-03 7.896301336586475372e-03 2.031122893095016479e-02 3.487704694271087646e-02 4.944286122918128967e-02 6.460328400135040283e-02 8.443126082420349121e-02 1.042592599987983704e-01 1.240872368216514587e-01 1.466572433710098267e-01 1.702475249767303467e-01 1.938377916812896729e-01 2.197268009185791016e-01 2.499871402978897095e-01 2.802474498748779297e-01 3.105077743530273438e-01 3.515387773513793945e-01 3.930132687091827393e-01 4.344877302646636963e-01 4.835875332355499268e-01 5.382940769195556641e-01 5.930006504058837891e-01 6.477487087249755859e-01 7.026713490486145020e-01 7.575938701629638672e-01 8.125164508819580078e-01 8.537706732749938965e-01 8.917751908302307129e-01 9.297797083854675293e-01 9.577327966690063477e-01 9.720159769058227539e-01 9.862990975379943848e-01 1.000000000000000000e+00 9.995609521865844727e-01 9.991217255592346191e-01 9.986826181411743164e-01 9.920532703399658203e-01 9.821689128875732422e-01 9.722843170166015625e-01 9.607306122779846191e-01 9.446908831596374512e-01 9.286510944366455078e-01 9.126113057136535645e-01 8.938448429107666016e-01 8.747310638427734375e-01 8.556171655654907227e-01 8.350662589073181152e-01 8.130943179130554199e-01 7.911223769187927246e-01 7.692419290542602539e-01 7.480403184890747070e-01 7.268387079238891602e-01 7.056371569633483887e-01 6.848427057266235352e-01 6.641954183578491211e-01 6.435481905937194824e-01 6.223587393760681152e-01 6.001636981964111328e-01 5.779685974121093750e-01 5.557735562324523926e-01 5.342252850532531738e-01 5.126996636390686035e-01 4.911741316318511963e-01 4.707294404506683350e-01 4.510612785816192627e-01 4.313931167125701904e-01 4.123342335224151611e-01 3.957473039627075195e-01 3.791604042053222656e-01 3.625734746456146240e-01 3.481770753860473633e-01 3.342826664447784424e-01 3.203882277011871338e-01 3.062805235385894775e-01 2.918893098831176758e-01 2.774981558322906494e-01 2.632063925266265869e-01 2.510138452053070068e-01 2.388213127851486206e-01 2.266287803649902344e-01 2.125294059514999390e-01 1.974521577358245850e-01 1.823749095201492310e-01 1.681568324565887451e-01 1.561831533908843994e-01 1.442094743251800537e-01 1.322357952594757080e-01 1.223950311541557312e-01 1.128107681870460510e-01 1.032264903187751770e-01 9.346760809421539307e-02 8.353994041681289673e-02 7.361226528882980347e-02 6.375707685947418213e-02 5.441253259778022766e-02 4.506799951195716858e-02 3.572345897555351257e-02 2.721448801457881927e-02 1.899892464280128479e-02 1.078336220234632492e-02 3.092583268880844116e-03 -3.648587036877870560e-03 -1.038975734263658524e-02 -1.713092811405658722e-02 -2.333593927323818207e-02 -2.952536568045616150e-02 -3.571478649973869324e-02 -4.319293424487113953e-02 -5.157566070556640625e-02 -5.995839089155197144e-02 -6.797403097152709961e-02 -7.455192506313323975e-02 -8.112981915473937988e-02 -8.770771324634552002e-02 -9.507235139608383179e-02 -1.026106104254722595e-01 -1.101488769054412842e-01 -1.176094636321067810e-01 -1.249691843986511230e-01 -1.323289126157760620e-01 -1.396579146385192871e-01 -1.464136540889739990e-01 -1.531693637371063232e-01 -1.599250733852386475e-01 -1.662781089544296265e-01 -1.724298149347305298e-01 -1.785815060138702393e-01 -1.847100257873535156e-01 -1.907796412706375122e-01 -1.968492716550827026e-01 -2.029189169406890869e-01 -2.079273015260696411e-01 -2.128155380487442017e-01 -2.177038043737411499e-01 -2.228462994098663330e-01 -2.282291501760482788e-01 -2.336119860410690308e-01 -2.384380996227264404e-01 -2.395366728305816650e-01 -2.406352907419204712e-01 -2.417338788509368896e-01 -2.425044476985931396e-01 -2.431631684303283691e-01 -2.438219040632247925e-01 -2.449765205383300781e-01 -2.470066696405410767e-01 -2.490368336439132690e-01 -2.510670125484466553e-01 -2.495578080415725708e-01 -2.479668259620666504e-01 -2.463757991790771484e-01 -2.446536421775817871e-01 -2.428416162729263306e-01 -2.410295754671096802e-01 -2.388615012168884277e-01 -2.353461384773254395e-01 -2.318307757377624512e-01 -2.283154129981994629e-01 -2.260690778493881226e-01 -2.240921705961227417e-01 -2.221152782440185547e-01 -2.206221967935562134e-01 -2.197431623935699463e-01 -2.188641428947448730e-01 -2.179882228374481201e-01 -2.171639055013656616e-01 -2.163396179676055908e-01 -2.155153155326843262e-01 -2.155777066946029663e-01 -2.160722911357879639e-01 -2.165668904781341553e-01 -2.165391296148300171e-01 -2.152209728956222534e-01 -2.139028012752532959e-01 -2.125846296548843384e-01 -2.114154845476150513e-01 -2.102621793746948242e-01 -2.091088742017745972e-01 -2.088974118232727051e-01 -2.095561325550079346e-01 -2.102148532867431641e-01 -2.105683386325836182e-01 -2.089758813381195068e-01 -2.073834240436553955e-01 -2.057909518480300903e-01 -2.036202102899551392e-01 -2.012581676244735718e-01 -1.988961100578308105e-01 -1.969779580831527710e-01 -1.958246380090713501e-01 -1.946713328361511230e-01 -1.935180276632308960e-01 -1.913116425275802612e-01 -1.890870928764343262e-01 -1.868625432252883911e-01 -1.856740117073059082e-01 -1.851794421672821045e-01 -1.846848428249359131e-01 -1.841078847646713257e-01 -1.832295805215835571e-01 -1.823512911796569824e-01 -1.814730018377304077e-01 -1.797504574060440063e-01 -1.778556257486343384e-01 -1.759607940912246704e-01 -1.750463247299194336e-01 -1.753479689359664917e-01 -1.756496131420135498e-01 -1.759410649538040161e-01 -1.760785579681396484e-01 -1.762160807847976685e-01 -1.763535737991333008e-01 -1.773662120103836060e-01 -1.787945181131362915e-01 -1.802228391170501709e-01 -1.815944761037826538e-01 -1.828298568725585938e-01 -1.840652376413345337e-01 -1.853006184101104736e-01 -1.859119236469268799e-01 -1.864612400531768799e-01 -1.870105117559432983e-01 -1.871702075004577637e-01 -1.869779974222183228e-01 -1.867857873439788818e-01 -1.864539384841918945e-01 -1.852732747793197632e-01 -1.840926259756088257e-01 -1.829119473695755005e-01 -1.801926940679550171e-01 -1.769796758890151978e-01 -1.737667024135589600e-01 -1.718027591705322266e-01 -1.719395518302917480e-01 -1.720763295888900757e-01 -1.722131371498107910e-01 -1.689838767051696777e-01 -1.657161712646484375e-01 -1.624484658241271973e-01 -1.596120446920394897e-01 -1.570577621459960938e-01 -1.545035094022750854e-01 -1.516346782445907593e-01 -1.476528197526931763e-01 -1.436709463596343994e-01 -1.396890878677368164e-01 -1.351100504398345947e-01 -1.304140239953994751e-01 -1.257179975509643555e-01 -1.219529137015342712e-01 -1.193165704607963562e-01 -1.166802272200584412e-01 -1.137468963861465454e-01 -1.067298501729965210e-01 -9.971280395984649658e-02 -9.269576519727706909e-02 -8.714334666728973389e-02 -8.226878196001052856e-02 -7.739421725273132324e-02 -7.303766161203384399e-02 -6.989306211471557617e-02 -6.674845516681671143e-02 -6.360384821891784668e-02 -6.087436154484748840e-02 -5.818330869078636169e-02 -5.549225583672523499e-02 -5.141907557845115662e-02 -4.612551629543304443e-02 -4.083196073770523071e-02 -3.658523038029670715e-02 -3.841814026236534119e-02 -4.025105386972427368e-02 -4.208396375179290771e-02 -4.126202315092086792e-02 -3.961412981152534485e-02 -3.796623647212982178e-02 -3.778418153524398804e-02 -4.000873118638992310e-02 -4.223328083753585815e-02 -4.445782676339149475e-02 -4.702383652329444885e-02 -4.959178343415260315e-02 -5.215973407030105591e-02 -5.553198978304862976e-02 -5.941810458898544312e-02 -6.330422312021255493e-02 -6.700406223535537720e-02 -7.006587088108062744e-02 -7.312768697738647461e-02 -7.618950307369232178e-02 -7.798045873641967773e-02 -7.953260093927383423e-02 -8.108474314212799072e-02 -8.210877329111099243e-02 -8.250688761472702026e-02 -8.290500938892364502e-02 -8.340194076299667358e-02 -8.514558523893356323e-02 -8.688922226428985596e-02 -8.863287419080734253e-02 -8.947736769914627075e-02 -8.991651982069015503e-02 -9.035566449165344238e-02 -8.994878083467483521e-02 -8.761480450630187988e-02 -8.528082817792892456e-02 -8.294685930013656616e-02 -7.832362502813339233e-02 -7.350376993417739868e-02 -6.868392974138259888e-02 -6.577287614345550537e-02 -6.450940668582916260e-02 -6.324595957994461060e-02 -6.177515909075737000e-02 -5.915249884128570557e-02 -5.652983859181404114e-02 -5.390717834234237671e-02 -5.446019396185874939e-02 -5.597057566046714783e-02 -5.748096853494644165e-02 -5.812096223235130310e-02 -5.736577138304710388e-02 -5.661057680845260620e-02 -5.585538223385810852e-02
-1.877275854349136353e-01 -1.831809431314468384e-01 -1.786343306303024292e-01 -1.740876883268356323e-01 -1.697294712066650391e-01 -1.654887944459915161e-01 -1.612481325864791870e-01 -1.566222012042999268e-01 -1.507183313369750977e-01 -1.448144614696502686e-01 -1.389106214046478271e-01 -1.334107369184494019e-01 -1.279836148023605347e-01 -1.225564703345298767e-01 -1.185038983821868896e-01 -1.160438060760498047e-01 -1.135837137699127197e-01 -1.111571118235588074e-01 -1.091203764081001282e-01 -1.070836484432220459e-01 -1.050469130277633667e-01 -1.034242883324623108e-01 -1.019834429025650024e-01 -1.005426049232482910e-01 -9.902770817279815674e-02 -9.734851121902465820e-02 -9.566931426525115967e-02 -9.399013221263885498e-02 -9.050290286540985107e-02 -8.687236160039901733e-02 -8.324181288480758667e-02 -8.238982409238815308e-02 -8.388224244117736816e-02 -8.537466078996658325e-02 -8.653447777032852173e-02 -8.592434227466583252e-02 -8.531422168016433716e-02 -8.470408618450164795e-02 -8.392185717821121216e-02 -8.308937400579452515e-02 -8.225689083337783813e-02 -8.247010409832000732e-02 -8.432006090879440308e-02 -8.617003262042999268e-02 -8.802045881748199463e-02 -8.995401859283447266e-02 -9.188757836818695068e-02 -9.382113814353942871e-02 -9.145331382751464844e-02 -8.646553754806518555e-02 -8.147776126861572266e-02 -7.669132947921752930e-02 -7.255204021930694580e-02 -6.841275840997695923e-02 -6.427346915006637573e-02 -5.816642940044403076e-02 -5.172057077288627625e-02 -4.527470469474792480e-02 -3.960224986076354980e-02 -3.480569645762443542e-02 -3.000914677977561951e-02 -2.493710070848464966e-02 -1.688974350690841675e-02 -8.842386305332183838e-03 -7.950289873406291008e-04 7.383001968264579773e-03 1.561688445508480072e-02 2.385076880455017090e-02 3.008609823882579803e-02 3.200311213731765747e-02 3.392013534903526306e-02 3.583715856075286865e-02 3.700284287333488464e-02 3.811388462781906128e-02 3.922493010759353638e-02 4.124714061617851257e-02 4.402083158493041992e-02 4.679452627897262573e-02 4.847729206085205078e-02 4.459255561232566833e-02 4.070781543850898743e-02 3.682308271527290344e-02 3.297468274831771851e-02 2.913654968142509460e-02 2.529842033982276917e-02 2.274674735963344574e-02 2.216151915490627289e-02 2.157629095017910004e-02 2.101727761328220367e-02 2.275178954005241394e-02 2.448630519211292267e-02 2.622082084417343140e-02 2.492602169513702393e-02 2.183000743389129639e-02 1.873399317264556885e-02 1.534103136509656906e-02 1.102269440889358521e-02 6.704355590045452118e-03 2.386017469689249992e-03 8.464692509733140469e-04 -2.360414218856021762e-04 -1.318551949225366116e-03 -2.720601391047239304e-03 -4.476426169276237488e-03 -6.232250481843948364e-03 -8.053812198340892792e-03 -1.053684856742620468e-02 -1.301988493651151657e-02 -1.550292130559682846e-02 -1.812527328729629517e-02 -2.080557867884635925e-02 -2.348588407039642334e-02 -2.423779480159282684e-02 -2.092992514371871948e-02 -1.762205734848976135e-02 -1.431418862193822861e-02 -9.345550090074539185e-03 -4.266860429197549820e-03 8.118283585645258427e-04 5.878679454326629639e-03 1.093598734587430954e-02 1.599329523742198944e-02 2.090290561318397522e-02 2.508879080414772034e-02 2.927468158304691315e-02 3.346057236194610596e-02 3.884221985936164856e-02 4.455076530575752258e-02 5.025931075215339661e-02 5.395698174834251404e-02 5.465249717235565186e-02 5.534800887107849121e-02 5.610475689172744751e-02 6.041320785880088806e-02 6.472165137529373169e-02 6.903009861707687378e-02 7.382243126630783081e-02 7.889558374881744385e-02 8.396874368190765381e-02 8.876331895589828491e-02 9.271582961082458496e-02 9.666834771633148193e-02 1.006208434700965881e-01 1.062293648719787598e-01 1.120976507663726807e-01 1.179659441113471985e-01 1.207068860530853271e-01 1.200629472732543945e-01 1.194190308451652527e-01 1.190487965941429138e-01 1.212545186281204224e-01 1.234602406620979309e-01 1.256659477949142456e-01 1.271954923868179321e-01 1.284513175487518311e-01 1.297071725130081177e-01 1.294393390417098999e-01 1.260453760623931885e-01 1.226514130830764771e-01 1.192574501037597656e-01 1.133208423852920532e-01 1.072319820523262024e-01 1.011431366205215454e-01 9.870565682649612427e-02 9.914501756429672241e-02 9.958439320325851440e-02 9.964399039745330811e-02 9.791497886180877686e-02 9.618598222732543945e-02 9.445698559284210205e-02 9.347789734601974487e-02 9.269700199365615845e-02 9.191609919071197510e-02 8.908601850271224976e-02 8.326753973960876465e-02 7.744906842708587646e-02 7.167427986860275269e-02 6.778936833143234253e-02 6.390446424484252930e-02 6.001954898238182068e-02 5.448854714632034302e-02 4.802524670958518982e-02 4.156195372343063354e-02 3.563456609845161438e-02 3.127915412187576294e-02 2.692374773323535919e-02 2.256833948194980621e-02 1.905965805053710938e-02 1.567743532359600067e-02 1.229521073400974274e-02 7.366446778178215027e-03 8.012268226593732834e-04 -5.763993598520755768e-03 -1.215085014700889587e-02 -1.696216687560081482e-02 -2.177348360419273376e-02 -2.658480033278465271e-02 -2.943198941648006439e-02 -3.150590136647224426e-02 -3.357981145381927490e-02 -3.668424487113952637e-02 -4.184972494840621948e-02 -4.701519757509231567e-02 -5.218067765235900879e-02 -5.676586180925369263e-02 -6.131996214389801025e-02 -6.587406992912292480e-02 -7.133445888757705688e-02 -7.749268412590026855e-02 -8.365090936422348022e-02 -8.983968943357467651e-02 -9.616690874099731445e-02 -1.024941205978393555e-01 -1.088213473558425903e-01 -1.121898293495178223e-01 -1.148028969764709473e-01 -1.174159571528434753e-01 -1.188955605030059814e-01 -1.187603771686553955e-01 -1.186251938343048096e-01 -1.185848638415336609e-01 -1.218080595135688782e-01 -1.250312775373458862e-01 -1.282544583082199097e-01 -1.313241273164749146e-01 -1.343089789152145386e-01 -1.372938156127929688e-01 -1.412929147481918335e-01 -1.481804549694061279e-01 -1.550679951906204224e-01 -1.619555354118347168e-01 -1.598410457372665405e-01 -1.564488708972930908e-01 -1.530566811561584473e-01 -1.509978622198104858e-01 -1.503183394670486450e-01 -1.496388465166091919e-01 -1.487993299961090088e-01 -1.466291844844818115e-01 -1.444590389728546143e-01 -1.422888934612274170e-01 -1.390382051467895508e-01 -1.353738605976104736e-01 -1.317095160484313965e-01 -1.285052597522735596e-01 -1.261981427669525146e-01 -1.238910332322120667e-01 -1.215839236974716187e-01 -1.181745454668998718e-01 -1.147129759192466736e-01 -1.112514212727546692e-01 -1.051477566361427307e-01 -9.705595672130584717e-02 -8.896417170763015747e-02 -8.173265308141708374e-02 -7.825508713722229004e-02 -7.477752119302749634e-02 -7.129995524883270264e-02 -6.832613795995712280e-02 -6.547649204730987549e-02 -6.262684613466262817e-02 -5.740470439195632935e-02 -4.888030141592025757e-02 -4.035590589046478271e-02 -3.175527229905128479e-02 -2.098207548260688782e-02 -1.020887400954961777e-02 5.643273470923304558e-04 1.011819485574960709e-02 1.901468448340892792e-02 2.791117317974567413e-02 3.655336424708366394e-02 4.449218139052391052e-02 5.243099108338356018e-02 6.036980450153350830e-02 7.007392495870590210e-02 8.001566678285598755e-02 8.995742350816726685e-02 1.020243391394615173e-01 1.162405684590339661e-01 1.304567903280258179e-01 1.449871659278869629e-01 1.619836688041687012e-01 1.789801716804504395e-01 1.959766596555709839e-01 2.129251807928085327e-01 2.298558801412582397e-01 2.467865645885467529e-01 2.663950026035308838e-01 2.910954654216766357e-01 3.157960176467895508e-01 3.404965102672576904e-01 3.739938437938690186e-01 4.078534543514251709e-01 4.417130351066589355e-01 4.782706201076507568e-01 5.168120861053466797e-01 5.553534626960754395e-01 5.957728028297424316e-01 6.440905332565307617e-01 6.924082636833190918e-01 7.407259345054626465e-01 7.882633805274963379e-01 8.356151580810546875e-01 8.829669952392578125e-01 9.201509952545166016e-01 9.435067176818847656e-01 9.668624997138977051e-01 9.894338846206665039e-01 9.929558634757995605e-01 9.964779615402221680e-01 1.000000000000000000e+00 9.923189282417297363e-01 9.787466526031494141e-01 9.651743769645690918e-01 9.506083130836486816e-01 9.333716630935668945e-01 9.161350131034851074e-01 8.988983631134033203e-01 8.746877908706665039e-01 8.495889306068420410e-01 8.244899511337280273e-01 7.973337769508361816e-01 7.681435346603393555e-01 7.389533519744873047e-01 7.095562815666198730e-01 6.786228418350219727e-01 6.476894021034240723e-01 6.167559027671813965e-01 5.878083705902099609e-01 5.595786571502685547e-01 5.313489437103271484e-01 5.022881031036376953e-01 4.716855287551879883e-01 4.410829246044158936e-01 4.104803502559661865e-01 3.857773840427398682e-01 3.612814247608184814e-01 3.367855250835418701e-01 3.120131790637969971e-01 2.870422899723052979e-01 2.620714008808135986e-01 2.373016923666000366e-01 2.133482843637466431e-01 1.893948614597320557e-01 1.654414683580398560e-01 1.459323018789291382e-01 1.274415999650955200e-01 1.089508980512619019e-01 9.370169043540954590e-02 8.276025950908660889e-02 7.181881368160247803e-02 6.081120297312736511e-02 4.840580374002456665e-02 3.600040450692176819e-02 2.359500713646411896e-02 1.370034087449312210e-02 5.093228537589311600e-03 -3.513883799314498901e-03 -1.331619359552860260e-02 -2.624064683914184570e-02 -3.916510194540023804e-02 -5.208955332636833191e-02 -6.488651037216186523e-02 -7.766812294721603394e-02 -9.044974297285079956e-02 -1.018135845661163330e-01 -1.118069142103195190e-01 -1.218002587556838989e-01 -1.317321211099624634e-01 -1.412309557199478149e-01 -1.507297903299331665e-01 -1.602286100387573242e-01 -1.699789017438888550e-01 -1.798174828290939331e-01 -1.896560490131378174e-01 -1.998333632946014404e-01 -2.106236070394515991e-01 -2.214138507843017578e-01 -2.322040796279907227e-01 -2.403219938278198242e-01 -2.483621984720230103e-01 -2.564024031162261963e-01 -2.643830180168151855e-01 -2.723218500614166260e-01 -2.802606523036956787e-01 -2.891383171081542969e-01 -3.016931414604187012e-01 -3.142479360103607178e-01 -3.268027603626251221e-01 -3.374661207199096680e-01 -3.477120399475097656e-01 -3.579579591751098633e-01 -3.676134943962097168e-01 -3.765021860599517822e-01 -3.853909075260162354e-01 -3.940967619419097900e-01 -3.993905186653137207e-01 -4.046842455863952637e-01 -4.099779725074768066e-01 -4.158135950565338135e-01 -4.219202697277069092e-01 -4.280269443988800049e-01 -4.333667457103729248e-01 -4.367589354515075684e-01 -4.401511251926422119e-01 -4.435433447360992432e-01 -4.480940103530883789e-01 -4.527758061885833740e-01 -4.574576616287231445e-01 -4.626634418964385986e-01 -4.683645665645599365e-01 -4.740656316280364990e-01 -4.801192283630371094e-01 -4.885329306125640869e-01 -4.969466924667358398e-01 -5.053604841232299805e-01 -5.076003670692443848e-01 -5.077355504035949707e-01 -5.078707337379455566e-01 -5.086935162544250488e-01 -5.107302665710449219e-01 -5.127669572830200195e-01 -5.148036479949951172e-01 -5.165726542472839355e-01 -5.183355212211608887e-01 -5.200982689857482910e-01 -5.204935073852539062e-01 -5.199509859085083008e-01 -5.194084644317626953e-01 -5.187242031097412109e-01 -5.175039768218994141e-01 -5.162837505340576172e-01 -5.150634646415710449e-01 -5.092521309852600098e-01 -5.024659633636474609e-01 -4.956798553466796875e-01 -4.908079504966735840e-01 -4.883656501770019531e-01 -4.859233498573303223e-01 -4.837109446525573730e-01 -4.853385984897613525e-01 -4.869661927223205566e-01 -4.885937869548797607e-01 -4.892180263996124268e-01 -4.893531799316406250e-01 -4.894883632659912109e-01 -4.893893599510192871e-01 -4.887115955352783203e-01 -4.880338907241821289e-01 -4.873561263084411621e-01 -4.854499697685241699e-01 -4.834132194519042969e-01 -4.813764989376068115e-01 -4.777531921863555908e-01 -4.726639986038208008e-01 -4.675748646259307861e-01 -4.632678925991058350e-01 -4.639473855495452881e-01 -4.646268784999847412e-01 -4.653064012527465820e-01 -4.629263877868652344e-01 -4.595341682434082031e-01 -4.561420083045959473e-01 -4.521514475345611572e-01 -4.471298754215240479e-01 -4.421083331108093262e-01 -4.370867311954498291e-01 -4.372674226760864258e-01 -4.375377893447875977e-01 -4.378081560134887695e-01 -4.359661042690277100e-01 -4.327091276645660400e-01 -4.294521510601043701e-01 -4.267194867134094238e-01 -4.259048104286193848e-01 -4.250901043415069580e-01 -4.242753684520721436e-01 -4.216583669185638428e-01 -4.186735451221466064e-01 -4.156886935234069824e-01 -4.129761755466461182e-01 -4.106014966964721680e-01 -4.082267582416534424e-01 -4.059574007987976074e-01 -4.052779078483581543e-01 -4.045984148979187012e-01 -4.039188921451568604e-01 -4.038387835025787354e-01 -4.040433168411254883e-01 -4.042478799819946289e-01 -4.050304591655731201e-01 -4.072023630142211914e-01 -4.093742966651916504e-01 -4.115462303161621094e-01 -4.121114611625671387e-01 -4.125170111656188965e-01 -4.129225909709930420e-01 -4.146132767200469971e-01 -4.174647033214569092e-01 -4.203161001205444336e-01 -4.224675893783569336e-01 -4.203632473945617676e-01 -4.182589054107666016e-01 -4.161546230316162109e-01 -4.123561680316925049e-01 -4.080140888690948486e-01 -4.036720395088195801e-01 -4.014292359352111816e-01 -4.027171134948730469e-01 -4.040049612522125244e-01 -4.052928388118743896e-01 -4.044350385665893555e-01 -4.035527408123016357e-01 -4.026704728603363037e-01 -3.996149599552154541e-01 -3.951376676559448242e-01 -3.906604349613189697e-01 -3.867957890033721924e-01 -3.850988149642944336e-01 -3.834018111228942871e-01 -3.817048370838165283e-01 -3.772279620170593262e-01 -3.722064197063446045e-01 -3.671848177909851074e-01 -3.611204922199249268e-01 -3.537918031215667725e-01 -3.464631438255310059e-01 -3.391207158565521240e-01 -3.315892517566680908e-01 -3.240577578544616699e-01 -3.165262937545776367e-01 -3.086701631546020508e-01 -3.006637394428253174e-01 -2.926573455333709717e-01 -2.845284342765808105e-01 -2.761128842830657959e-01 -2.676973342895507812e-01 -2.592818140983581543e-01 -2.542217075824737549e-01 -2.494723051786422729e-01 -2.447228878736495972e-01 -2.416313886642456055e-01 -2.400037646293640137e-01 -2.383761554956436157e-01 -2.368530631065368652e-01 -2.359369695186614990e-01 -2.350209057331085205e-01 -2.341048121452331543e-01 -2.323082089424133301e-01 -2.302376776933670044e-01 -2.281671613454818726e-01 -2.265464067459106445e-01 -2.256641089916229248e-01 -2.247818261384963989e-01 -2.238995581865310669e-01 -2.246038168668746948e-01 -2.253171503543853760e-01 -2.260304391384124756e-01 -2.237415909767150879e-01 -2.195347249507904053e-01 -2.153278440237045288e-01 -2.132828682661056519e-01 -2.186424136161804199e-01 -2.240019589662551880e-01 -2.293614894151687622e-01 -2.269255071878433228e-01 -2.230245769023895264e-01 -2.191236764192581177e-01 -2.180482298135757446e-01 -2.203215509653091431e-01 -2.225948721170425415e-01 -2.247534841299057007e-01 -2.254649996757507324e-01 -2.261765152215957642e-01 -2.268880456686019897e-01 -2.292143106460571289e-01 -2.322684973478317261e-01 -2.353227138519287109e-01 -2.373620867729187012e-01 -2.370899468660354614e-01 -2.368177920579910278e-01 -2.365456372499465942e-01 -2.341193556785583496e-01 -2.315080761909484863e-01 -2.288967818021774292e-01 -2.275953888893127441e-01 -2.274246215820312500e-01 -2.272538542747497559e-01 -2.268814742565155029e-01 -2.253890484571456909e-01 -2.238966375589370728e-01 -2.224042117595672607e-01 -2.215118110179901123e-01 -2.208002954721450806e-01 -2.200887799263000488e-01 -2.190895527601242065e-01 -2.176291495561599731e-01 -2.161687463521957397e-01 -2.147083431482315063e-01
-3.581293672323226929e-02 -3.418692201375961304e-02 -3.256090730428695679e-02 -3.093489259481430054e-02 -2.627239562571048737e-02 -1.971558295190334320e-02 -1.315876841545104980e-02 -7.811300922185182571e-03 -6.475317757576704025e-03 -5.139334592968225479e-03 -3.803350497037172318e-03 -5.806521046906709671e-03 -8.410739712417125702e-03 -1.101495791226625443e-02 -1.156063098460435867e-02 -9.721403941512107849e-03 -7.882175967097282410e-03 -6.362407933920621872e-03 -8.562064729630947113e-03 -1.076172105967998505e-02 -1.296137832105159760e-02 -1.747759431600570679e-02 -2.301083505153656006e-02 -2.854407951235771179e-02 -3.141937777400016785e-02 -2.839887887239456177e-02 -2.537837810814380646e-02 -2.235787920653820038e-02 -2.093661203980445862e-02 -1.964211091399192810e-02 -1.834761165082454681e-02 -1.849723979830741882e-02 -1.986534520983695984e-02 -2.123345620930194855e-02 -2.308854833245277405e-02 -2.753509767353534698e-02 -3.198163956403732300e-02 -3.642818704247474670e-02 -3.884246200323104858e-02 -4.066336899995803833e-02 -4.248427599668502808e-02 -4.320557042956352234e-02 -4.220572486519813538e-02 -4.120588302612304688e-02 -4.022506624460220337e-02 -4.259334877133369446e-02 -4.496163502335548401e-02 -4.732991755008697510e-02 -4.586503654718399048e-02 -4.206540808081626892e-02 -3.826577961444854736e-02 -3.428515046834945679e-02 -2.972272783517837524e-02 -2.516030333936214447e-02 -2.059788256883621216e-02 -1.171005330979824066e-02 -2.077450975775718689e-03 7.555150892585515976e-03 1.674829423427581787e-02 2.544373460114002228e-02 3.413917869329452515e-02 4.242242872714996338e-02 4.625406488776206970e-02 5.008569732308387756e-02 5.391732603311538696e-02 5.732837319374084473e-02 6.055965647101402283e-02 6.379093974828720093e-02 6.690874695777893066e-02 6.978137046098709106e-02 7.265399396419525146e-02 7.552661001682281494e-02 6.877516955137252808e-02 6.132379174232482910e-02 5.387241393327713013e-02 4.969112575054168701e-02 4.820680990815162659e-02 4.672249406576156616e-02 4.482360929250717163e-02 4.080900177359580994e-02 3.679439797997474670e-02 3.277979418635368347e-02 2.722822315990924835e-02 2.124229259788990021e-02 1.525636203587055206e-02 1.030011661350727081e-02 6.917818449437618256e-03 3.535520983859896660e-03 1.683267037151381373e-04 -1.877336413599550724e-03 -3.922998905181884766e-03 -5.968662444502115250e-03 -6.633315701037645340e-03 -6.476827431470155716e-03 -6.320340093225240707e-03 -7.029953412711620331e-03 -1.043858285993337631e-02 -1.384721230715513229e-02 -1.725584082305431366e-02 -1.876763440668582916e-02 -1.996744796633720398e-02 -2.116725780069828033e-02 -2.409031242132186890e-02 -2.892123349010944366e-02 -3.375215828418731689e-02 -3.861635178327560425e-02 -4.381531849503517151e-02 -4.901428520679473877e-02 -5.421325191855430603e-02 -6.051969900727272034e-02 -6.728684902191162109e-02 -7.405401021242141724e-02 -7.957054674625396729e-02 -8.245420455932617188e-02 -8.533785492181777954e-02 -8.822151273488998413e-02 -9.153986722230911255e-02 -9.488702565431594849e-02 -9.823418408632278442e-02 -1.004039049148559570e-01 -1.016244664788246155e-01 -1.028450280427932739e-01 -1.033557355403900146e-01 -1.003882139921188354e-01 -9.742069244384765625e-02 -9.445315599441528320e-02 -9.189815819263458252e-02 -8.945593237876892090e-02 -8.701370656490325928e-02 -8.441964536905288696e-02 -8.159889280796051025e-02 -7.877814769744873047e-02 -7.585661113262176514e-02 -6.708976626396179199e-02 -5.832292512059211731e-02 -4.955608397722244263e-02 -4.371292516589164734e-02 -3.956655785441398621e-02 -3.542017936706542969e-02 -3.074656240642070770e-02 -2.447921782732009888e-02 -1.821187511086463928e-02 -1.194452960044145584e-02 -3.687070915475487709e-03 4.882562439888715744e-03 1.345219556242227554e-02 1.909799501299858093e-02 2.157917618751525879e-02 2.406035549938678741e-02 2.617485262453556061e-02 2.483819611370563507e-02 2.350153774023056030e-02 2.216488122940063477e-02 2.216185629367828369e-02 2.269863896071910858e-02 2.323541976511478424e-02 2.357215248048305511e-02 2.349843271076679230e-02 2.342471480369567871e-02 2.335099503397941589e-02 2.591877430677413940e-02 2.864472940564155579e-02 3.137068450450897217e-02 3.225696459412574768e-02 3.169380873441696167e-02 3.113064914941787720e-02 3.038410842418670654e-02 2.877387031912803650e-02 2.716363966464996338e-02 2.555340155959129333e-02 2.272156253457069397e-02 1.956686750054359436e-02 1.641217246651649475e-02 1.403876673430204391e-02 1.280474383383989334e-02 1.157071907073259354e-02 1.036392990499734879e-02 1.033501606434583664e-02 1.030610129237174988e-02 1.027718931436538696e-02 1.122082956135272980e-02 1.271529868245124817e-02 1.420976687222719193e-02 1.536508183926343918e-02 1.552554219961166382e-02 1.568600162863731384e-02 1.584646292030811310e-02 1.333427056670188904e-02 1.042291335761547089e-02 7.511558942496776581e-03 1.610013539902865887e-03 -7.455569226294755936e-03 -1.652115024626255035e-02 -2.515870332717895508e-02 -3.001534193754196167e-02 -3.487198054790496826e-02 -3.972861915826797485e-02 -4.567735269665718079e-02 -5.205604806542396545e-02 -5.843474343419075012e-02 -6.593578308820724487e-02 -7.568150013685226440e-02 -8.542721718549728394e-02 -9.517293423414230347e-02 -9.814574569463729858e-02 -1.007556989789009094e-01 -1.033656746149063110e-01 -1.071527972817420959e-01 -1.118463203310966492e-01 -1.165398433804512024e-01 -1.209785938262939453e-01 -1.242628470063209534e-01 -1.275471001863479614e-01 -1.308313608169555664e-01 -1.365630924701690674e-01 -1.429197192192077637e-01 -1.492763459682464600e-01 -1.549038141965866089e-01 -1.594925075769424438e-01 -1.640811860561370850e-01 -1.684177666902542114e-01 -1.640818119049072266e-01 -1.597458273172378540e-01 -1.554098576307296753e-01 -1.525921225547790527e-01 -1.506134122610092163e-01 -1.486346721649169922e-01 -1.480673402547836304e-01 -1.515193432569503784e-01 -1.549713462591171265e-01 -1.584233492612838745e-01 -1.594052016735076904e-01 -1.600364446640014648e-01 -1.606676876544952393e-01 -1.567364931106567383e-01 -1.480855196714401245e-01 -1.394345611333847046e-01 -1.306005716323852539e-01 -1.202445700764656067e-01 -1.098885610699653625e-01 -9.953255951404571533e-02 -9.748765826225280762e-02 -9.862435609102249146e-02 -9.976103901863098145e-02 -9.850015491247177124e-02 -9.256398677825927734e-02 -8.662783354520797729e-02 -8.069167286157608032e-02 -7.427291572093963623e-02 -6.783131510019302368e-02 -6.138971820473670959e-02 -5.433318763971328735e-02 -4.681394621729850769e-02 -3.929470106959342957e-02 -3.238853439688682556e-02 -2.815762907266616821e-02 -2.392672188580036163e-02 -1.969581469893455505e-02 -1.606969535350799561e-02 -1.259264443069696426e-02 -9.115594439208507538e-03 -1.919373404234647751e-03 1.045352965593338013e-02 2.282643318176269531e-02 3.498343750834465027e-02 4.098735749721527100e-02 4.699127376079559326e-02 5.299519747495651245e-02 5.916732549667358398e-02 6.543014943599700928e-02 7.169296592473983765e-02 7.808120548725128174e-02 8.481635153293609619e-02 9.155151247978210449e-02 9.828666597604751587e-02 1.048739627003669739e-01 1.114413738250732422e-01 1.180087774991989136e-01 1.302170902490615845e-01 1.481304019689559937e-01 1.660437285900115967e-01 1.839689016342163086e-01 2.019870430231094360e-01 2.200052142143249512e-01 2.380233705043792725e-01 2.585879564285278320e-01 2.801000475883483887e-01 3.016121387481689453e-01 3.233992159366607666e-01 3.457092344760894775e-01 3.680191636085510254e-01 3.903291523456573486e-01 4.212183058261871338e-01 4.524606764316558838e-01 4.837029874324798584e-01 5.247900485992431641e-01 5.731158256530761719e-01 6.214416623115539551e-01 6.690573096275329590e-01 7.136860489845275879e-01 7.583149075508117676e-01 8.029436469078063965e-01 8.426687121391296387e-01 8.812277317047119141e-01 9.197868704795837402e-01 9.492835998535156250e-01 9.664552807807922363e-01 9.836269617080688477e-01 1.000000000000000000e+00 9.969761371612548828e-01 9.939523935317993164e-01 9.909285306930541992e-01 9.834856986999511719e-01 9.737190008163452148e-01 9.639523029327392578e-01 9.520368576049804688e-01 9.343463182449340820e-01 9.166559576988220215e-01 8.989656567573547363e-01 8.708305954933166504e-01 8.413649797439575195e-01 8.118993639945983887e-01 7.847199440002441406e-01 7.598010897636413574e-01 7.348822355270385742e-01 7.094828486442565918e-01 6.805139183998107910e-01 6.515449881553649902e-01 6.225759387016296387e-01 5.993050932884216309e-01 5.780942440032958984e-01 5.568833947181701660e-01 5.352551341056823730e-01 5.128524303436279297e-01 4.904497265815734863e-01 4.680470824241638184e-01 4.388197958469390869e-01 4.093531072139739990e-01 3.798863887786865234e-01 3.534316122531890869e-01 3.291406929492950439e-01 3.048497736454010010e-01 2.821322679519653320e-01 2.657981514930725098e-01 2.494640797376632690e-01 2.331299781799316406e-01 2.143986970186233521e-01 1.951180398464202881e-01 1.758373826742172241e-01 1.562401801347732544e-01 1.362223476171493530e-01 1.162045001983642578e-01 9.649346023797988892e-02 8.326373249292373657e-02 7.003400474786758423e-02 5.680428817868232727e-02 4.274421930313110352e-02 2.825833670794963837e-02 1.377245131880044937e-02 -9.384361910633742809e-04 -1.623708568513393402e-02 -3.153573349118232727e-02 -4.683438688516616821e-02 -6.062408909201622009e-02 -7.423233985900878906e-02 -8.784059435129165649e-02 -9.799668192863464355e-02 -1.048157215118408203e-01 -1.116347461938858032e-01 -1.194298565387725830e-01 -1.341019570827484131e-01 -1.487740576267242432e-01 -1.634461581707000732e-01 -1.707174628973007202e-01 -1.753900200128555298e-01 -1.800625920295715332e-01 -1.864434480667114258e-01 -1.959154605865478516e-01 -2.053874880075454712e-01 -2.148595303297042847e-01 -2.210178524255752563e-01 -2.270797938108444214e-01 -2.331417649984359741e-01 -2.385358661413192749e-01 -2.434611171483993530e-01 -2.483864128589630127e-01 -2.546647191047668457e-01 -2.662423849105834961e-01 -2.778200507164001465e-01 -2.893977165222167969e-01 -2.905596494674682617e-01 -2.894229590892791748e-01 -2.882862687110900879e-01 -2.906657755374908447e-01 -2.976116836071014404e-01 -3.045576512813568115e-01 -3.114971518516540527e-01 -3.183172941207885742e-01 -3.251374363899230957e-01 -3.319575488567352295e-01 -3.357464969158172607e-01 -3.380198776721954346e-01 -3.402932882308959961e-01 -3.419958353042602539e-01 -3.422485589981079102e-01 -3.425012826919555664e-01 -3.427539765834808350e-01 -3.445948660373687744e-01 -3.466154932975769043e-01 -3.486361801624298096e-01 -3.497042059898376465e-01 -3.498719334602355957e-01 -3.500396907329559326e-01 -3.509515523910522461e-01 -3.568457663059234619e-01 -3.627400100231170654e-01 -3.686342239379882812e-01 -3.720783293247222900e-01 -3.746871948242187500e-01 -3.772960603237152100e-01 -3.779572248458862305e-01 -3.751794993877410889e-01 -3.724018037319183350e-01 -3.696241080760955811e-01 -3.660234212875366211e-01 -3.624036610126495361e-01 -3.587839007377624512e-01 -3.591589331626892090e-01 -3.622732460498809814e-01 -3.653875291347503662e-01 -3.682211041450500488e-01 -3.699923455715179443e-01 -3.717635869979858398e-01 -3.735348582267761230e-01 -3.700226843357086182e-01 -3.653887808322906494e-01 -3.607548475265502930e-01 -3.583487868309020996e-01 -3.587703406810760498e-01 -3.591918945312500000e-01 -3.594089150428771973e-01 -3.562096357345581055e-01 -3.530103266239166260e-01 -3.498110473155975342e-01 -3.468944430351257324e-01 -3.441156446933746338e-01 -3.413368463516235352e-01 -3.382184207439422607e-01 -3.342609703540802002e-01 -3.303035199642181396e-01 -3.263460695743560791e-01 -3.190407454967498779e-01 -3.113797008991241455e-01 -3.037186264991760254e-01 -2.957942783832550049e-01 -2.876266837120056152e-01 -2.794590890407562256e-01 -2.723361253738403320e-01 -2.718726098537445068e-01 -2.714090943336486816e-01 -2.709456086158752441e-01 -2.663392126560211182e-01 -2.603622078895568848e-01 -2.543852031230926514e-01 -2.490878701210021973e-01 -2.449615746736526489e-01 -2.408352941274642944e-01 -2.367089986801147461e-01 -2.372183799743652344e-01 -2.378076910972595215e-01 -2.383970171213150024e-01 -2.387345135211944580e-01 -2.389033883810043335e-01 -2.390722334384918213e-01 -2.398916631937026978e-01 -2.430909425020217896e-01 -2.462902218103408813e-01 -2.494895160198211670e-01 -2.499263584613800049e-01 -2.497994303703308105e-01 -2.496725171804428101e-01 -2.489446848630905151e-01 -2.474714368581771851e-01 -2.459981441497802734e-01 -2.448414266109466553e-01 -2.484622746706008911e-01 -2.520831227302551270e-01 -2.557039856910705566e-01 -2.555853724479675293e-01 -2.536905109882354736e-01 -2.517956793308258057e-01 -2.504948079586029053e-01 -2.506217062473297119e-01 -2.507486343383789062e-01 -2.508755326271057129e-01 -2.532228827476501465e-01 -2.557909190654754639e-01 -2.583589553833007812e-01 -2.605727016925811768e-01 -2.624664604663848877e-01 -2.643601894378662109e-01 -2.661649286746978760e-01 -2.674285471439361572e-01 -2.686921358108520508e-01 -2.699557244777679443e-01 -2.702944576740264893e-01 -2.703363895416259766e-01 -2.703783512115478516e-01 -2.712835967540740967e-01 -2.736408710479736328e-01 -2.759981155395507812e-01 -2.783553600311279297e-01 -2.723055779933929443e-01 -2.661597430706024170e-01 -2.600139081478118896e-01 -2.561323046684265137e-01 -2.537320554256439209e-01 -2.513317465782165527e-01 -2.488483041524887085e-01 -2.460705935955047607e-01 -2.432928681373596191e-01 -2.405151575803756714e-01 -2.414682060480117798e-01 -2.431522756814956665e-01 -2.448363304138183594e-01 -2.459492683410644531e-01 -2.463697642087936401e-01 -2.467902153730392456e-01 -2.475503534078598022e-01 -2.529810667037963867e-01 -2.584117949008941650e-01 -2.638425230979919434e-01 -2.657908201217651367e-01 -2.661273777484893799e-01 -2.664639949798583984e-01 -2.650862038135528564e-01 -2.596974372863769531e-01 -2.543086409568786621e-01 -2.489198446273803711e-01 -2.425684779882431030e-01 -2.361279875040054321e-01 -2.296874821186065674e-01 -2.230676561594009399e-01 -2.162894606590270996e-01 -2.095112800598144531e-01 -2.026836425065994263e-01 -1.955688595771789551e-01 -1.884540617465972900e-01 -1.813392937183380127e-01 -1.768254041671752930e-01 -1.731206774711608887e-01 -1.694159656763076782e-01 -1.647232770919799805e-01 -1.584085971117019653e-01 -1.520939171314239502e-01 -1.457792222499847412e-01 -1.450741738080978394e-01 -1.444009840488433838e-01 -1.437277942895889282e-01 -1.419112235307693481e-01 -1.393641680479049683e-01 -1.368171125650405884e-01 -1.354023069143295288e-01 -1.378654986619949341e-01 -1.403286904096603394e-01 -1.427918821573257446e-01 -1.394776105880737305e-01 -1.350776255130767822e-01 -1.306776553392410278e-01 -1.301310360431671143e-01 -1.341513991355895996e-01 -1.381717324256896973e-01 -1.421658098697662354e-01 -1.458286046981811523e-01 -1.494913846254348755e-01 -1.531541645526885986e-01 -1.535666435956954956e-01 -1.525138318538665771e-01 -1.514610201120376587e-01 -1.505240201950073242e-01 -1.498508155345916748e-01 -1.491776555776596069e-01 -1.485044509172439575e-01 -1.452529579401016235e-01 -1.417799890041351318e-01 -1.383070051670074463e-01 -1.342802345752716064e-01 -1.297754198312759399e-01 -1.252706050872802734e-01 -1.214241757988929749e-01 -1.212354600429534912e-01 -1.210467442870140076e-01 -1.208580434322357178e-01 -1.206523627042770386e-01 -1.204415783286094666e-01 -1.202308014035224915e-01 -1.202544644474983215e-01 -1.206539645791053772e-01 -1.210534647107124329e-01 -1.214529648423194885e-01
-9.387093782424926758e-02 -9.216929227113723755e-02 -9.046763926744461060e-02 -8.876600116491317749e-02 -8.369186520576477051e-02 -7.651380449533462524e-02 -6.933572888374328613e-02 -6.297286599874496460e-02 -5.931408330798149109e-02 -5.565529316663742065e-02 -5.199650675058364868e-02 -4.778715223073959351e-02 -4.347868636250495911e-02 -3.917022421956062317e-02 -3.702611103653907776e-02 -3.738947212696075439e-02 -3.775283694267272949e-02 -3.820922598242759705e-02 -3.974866122007369995e-02 -4.128808900713920593e-02 -4.282752424478530884e-02 -4.351755976676940918e-02 -4.383469000458717346e-02 -4.415182396769523621e-02 -4.488959908485412598e-02 -4.656042158603668213e-02 -4.823124781250953674e-02 -4.990207776427268982e-02 -4.930785298347473145e-02 -4.853408411145210266e-02 -4.776030778884887695e-02 -4.772514477372169495e-02 -4.831317812204360962e-02 -4.890121147036552429e-02 -4.945370554924011230e-02 -4.981707036495208740e-02 -5.018043145537376404e-02 -5.054379627108573914e-02 -5.000942945480346680e-02 -4.921294748783111572e-02 -4.841646924614906311e-02 -4.790328443050384521e-02 -4.783353209495544434e-02 -4.776377975940704346e-02 -4.769166186451911926e-02 -4.720420762896537781e-02 -4.671674594283103943e-02 -4.622928798198699951e-02 -4.284347593784332275e-02 -3.769230097532272339e-02 -3.254112228751182556e-02 -2.765317447483539581e-02 -2.361131459474563599e-02 -1.956945657730102539e-02 -1.552759576588869095e-02 -1.156434696167707443e-02 -7.614633999764919281e-03 -3.664921503514051437e-03 1.877750328276306391e-04 3.930597566068172455e-03 7.673419546335935593e-03 1.140943542122840881e-02 1.507195457816123962e-02 1.873447000980377197e-02 2.239698730409145355e-02 2.670454233884811401e-02 3.128780052065849304e-02 3.587105497717857361e-02 3.981411457061767578e-02 4.237388819456100464e-02 4.493365436792373657e-02 4.749342426657676697e-02 5.037151277065277100e-02 5.327275022864341736e-02 5.617398768663406372e-02 5.752750486135482788e-02 5.760455876588821411e-02 5.768161267042160034e-02 5.706923827528953552e-02 5.293840542435646057e-02 4.880756512284278870e-02 4.467673227190971375e-02 4.303679615259170532e-02 4.210080951452255249e-02 4.116481915116310120e-02 3.930213674902915955e-02 3.602293878793716431e-02 3.274373710155487061e-02 2.948223054409027100e-02 2.776882052421569824e-02 2.605541050434112549e-02 2.434200420975685120e-02 2.352121286094188690e-02 2.323117107152938843e-02 2.294112928211688995e-02 2.281831763684749603e-02 2.321663685142993927e-02 2.361495979130268097e-02 2.401328086853027344e-02 2.460098825395107269e-02 2.521984279155731201e-02 2.583869732916355133e-02 2.436235733330249786e-02 2.056633681058883667e-02 1.677031442523002625e-02 1.271681487560272217e-02 6.072440184652805328e-03 -5.719348555430769920e-04 -7.216309662908315659e-03 -1.225335896015167236e-02 -1.662176102399826050e-02 -2.099016122519969940e-02 -2.330538071691989899e-02 -2.129811979830265045e-02 -1.929085515439510345e-02 -1.728359237313270569e-02 -1.459628529846668243e-02 -1.186391618102788925e-02 -9.131547063589096069e-03 -6.021192297339439392e-03 -2.606136025860905647e-03 8.089203620329499245e-04 3.833283437415957451e-03 4.943247884511947632e-03 6.053211633116006851e-03 7.163176313042640686e-03 9.589781984686851501e-03 1.237633079290390015e-02 1.516287960112094879e-02 1.663775183260440826e-02 1.615434885025024414e-02 1.567094586789608002e-02 1.517406851053237915e-02 1.389580406248569489e-02 1.261754147708415985e-02 1.133927889168262482e-02 7.815700024366378784e-03 2.989038825035095215e-03 -1.837623072788119316e-03 -5.598073359578847885e-03 -6.135657895356416702e-03 -6.673242431133985519e-03 -7.210826966911554337e-03 -4.965681117027997971e-03 -2.284028334543108940e-03 3.976243897341191769e-04 2.731513697654008865e-03 4.689001478254795074e-03 6.646488327533006668e-03 8.709784597158432007e-03 1.176893897354602814e-02 1.482809334993362427e-02 1.788724772632122040e-02 1.650288701057434082e-02 1.331996265798807144e-02 1.013703830540180206e-02 6.853010505437850952e-03 3.361550392583012581e-03 -1.299099676543846726e-04 -3.621370298787951469e-03 -5.786333233118057251e-03 -7.871866226196289062e-03 -9.957398287951946259e-03 -1.157947629690170288e-02 -1.283640880137681961e-02 -1.409334037452936172e-02 -1.548305153846740723e-02 -1.749810017645359039e-02 -1.951314881443977356e-02 -2.152819931507110596e-02 -2.157617919147014618e-02 -2.110429480671882629e-02 -2.063240669667720795e-02 -1.987265609204769135e-02 -1.869309879839420319e-02 -1.751354336738586426e-02 -1.631375402212142944e-02 -1.423876639455556870e-02 -1.216377783566713333e-02 -1.008878834545612335e-02 -8.568787947297096252e-03 -7.363115902990102768e-03 -6.157443858683109283e-03 -4.970937035977840424e-03 -3.840646706521511078e-03 -2.710357075557112694e-03 -1.580066978931427002e-03 -8.497881935909390450e-04 -1.792513648979365826e-04 4.912854637950658798e-04 -1.200714497826993465e-03 -5.392607767134904861e-03 -9.584501385688781738e-03 -1.404388900846242905e-02 -2.086613327264785767e-02 -2.768837846815586090e-02 -3.451062738895416260e-02 -4.087818041443824768e-02 -4.706672951579093933e-02 -5.325527489185333252e-02 -5.743748322129249573e-02 -5.760700255632400513e-02 -5.777651071548461914e-02 -5.794603005051612854e-02 -5.907091870903968811e-02 -6.024698540568351746e-02 -6.142305582761764526e-02 -6.317558139562606812e-02 -6.537199020385742188e-02 -6.756839901208877563e-02 -6.984325498342514038e-02 -7.247359305620193481e-02 -7.510392367839813232e-02 -7.773426175117492676e-02 -7.749261707067489624e-02 -7.651768624782562256e-02 -7.554277032613754272e-02 -7.534660398960113525e-02 -7.625988125801086426e-02 -7.717315852642059326e-02 -7.812137156724929810e-02 -8.027154952287673950e-02 -8.242172747850418091e-02 -8.457189798355102539e-02 -8.474899828433990479e-02 -8.383572846651077271e-02 -8.292245119810104370e-02 -8.235929906368255615e-02 -8.279322087764739990e-02 -8.322715014219284058e-02 -8.366107940673828125e-02 -8.309140056371688843e-02 -8.237926661968231201e-02 -8.166714012622833252e-02 -8.002771437168121338e-02 -7.742900401353836060e-02 -7.483030110597610474e-02 -7.217510044574737549e-02 -6.905000656843185425e-02 -6.592491269111633301e-02 -6.279981136322021484e-02 -5.960785225033760071e-02 -5.639029294252395630e-02 -5.317273736000061035e-02 -5.046904459595680237e-02 -4.876739531755447388e-02 -4.706574976444244385e-02 -4.536410048604011536e-02 -4.386922344565391541e-02 -4.238413646817207336e-02 -4.089904576539993286e-02 -3.606142848730087280e-02 -2.870110981166362762e-02 -2.134079299867153168e-02 -1.454721856862306595e-02 -1.022669579833745956e-02 -5.906172562390565872e-03 -1.585649675689637661e-03 2.256259089335799217e-03 5.980199202895164490e-03 9.704140014946460724e-03 1.314855273813009262e-02 1.620389521121978760e-02 1.925923675298690796e-02 2.236008457839488983e-02 2.675784751772880554e-02 3.115561045706272125e-02 3.555336967110633850e-02 3.863153979182243347e-02 4.099827259778976440e-02 4.336500912904739380e-02 4.565377533435821533e-02 4.772689938545227051e-02 4.980002343654632568e-02 5.187314376235008240e-02 5.522084981203079224e-02 5.874012783169746399e-02 6.225940957665443420e-02 6.724409759044647217e-02 7.371085137128829956e-02 8.017759025096893311e-02 8.673342317342758179e-02 9.398853778839111328e-02 1.012436673045158386e-01 1.084987744688987732e-01 1.182910129427909851e-01 1.290272921323776245e-01 1.397635936737060547e-01 1.520674228668212891e-01 1.673522442579269409e-01 1.826370805501937866e-01 1.979218870401382446e-01 2.300861626863479614e-01 2.629455029964447021e-01 2.958048284053802490e-01 3.475644886493682861e-01 4.132214784622192383e-01 4.788785278797149658e-01 5.461636185646057129e-01 6.202964782714843750e-01 6.944292783737182617e-01 7.685620188713073730e-01 8.204939365386962891e-01 8.671473264694213867e-01 9.138006567955017090e-01 9.481331706047058105e-01 9.657093286514282227e-01 9.832854866981506348e-01 1.000000000000000000e+00 9.957905411720275879e-01 9.915809035301208496e-01 9.873715043067932129e-01 9.782982468605041504e-01 9.666673541069030762e-01 9.550364613533020020e-01 9.419273734092712402e-01 9.248460531234741211e-01 9.077647328376770020e-01 8.906833529472351074e-01 8.691054582595825195e-01 8.469548821449279785e-01 8.248043060302734375e-01 8.001006245613098145e-01 7.728726267814636230e-01 7.456446290016174316e-01 7.191797494888305664e-01 6.983836889266967773e-01 6.775875091552734375e-01 6.567913889884948730e-01 6.370913982391357422e-01 6.177876591682434082e-01 5.984839200973510742e-01 5.789188146591186523e-01 5.588689446449279785e-01 5.388189554214477539e-01 5.187690854072570801e-01 4.965721070766448975e-01 4.742998480796813965e-01 4.520275294780731201e-01 4.306142926216125488e-01 4.098181724548339844e-01 3.890220522880554199e-01 3.695122301578521729e-01 3.552209734916687012e-01 3.409297168254852295e-01 3.266384899616241455e-01 3.113858103752136230e-01 2.959128320217132568e-01 2.804398238658905029e-01 2.647554576396942139e-01 2.487901300191879272e-01 2.328247874975204468e-01 2.170399427413940430e-01 2.050667554140090942e-01 1.930935829877853394e-01 1.811204105615615845e-01 1.717850267887115479e-01 1.638023704290390015e-01 1.558196991682052612e-01 1.479569524526596069e-01 1.404074132442474365e-01 1.328578591346740723e-01 1.253083199262619019e-01 1.176617518067359924e-01 1.100035384297370911e-01 1.023453027009963989e-01 9.467182308435440063e-02 8.698359131813049316e-02 7.929535210132598877e-02 7.210311293601989746e-02 6.840538978576660156e-02 6.470767408609390259e-02 6.100995466113090515e-02 5.638538300991058350e-02 5.143536254763603210e-02 4.648533463478088379e-02 3.999883681535720825e-02 3.073207661509513855e-02 2.146531455218791962e-02 1.219855342060327530e-02 4.529173020273447037e-03 -3.093771170824766159e-03 -1.071671582758426666e-02 -1.866696774959564209e-02 -2.684696204960346222e-02 -3.502695634961128235e-02 -4.319040477275848389e-02 -5.128904804587364197e-02 -5.938769131898880005e-02 -6.748633831739425659e-02 -7.567999511957168579e-02 -8.389461785554885864e-02 -9.210924804210662842e-02 -1.012458577752113342e-01 -1.115798354148864746e-01 -1.219138279557228088e-01 -1.318953931331634521e-01 -1.352986991405487061e-01 -1.387019902467727661e-01 -1.421052962541580200e-01 -1.476952433586120605e-01 -1.543785631656646729e-01 -1.610618680715560913e-01 -1.675964742898941040e-01 -1.737533807754516602e-01 -1.799103170633316040e-01 -1.860672086477279663e-01 -1.909738630056381226e-01 -1.957389563322067261e-01 -2.005040645599365234e-01 -2.045052200555801392e-01 -2.077844291925430298e-01 -2.110636234283447266e-01 -2.139007151126861572e-01 -2.137774229049682617e-01 -2.136541306972503662e-01 -2.135308533906936646e-01 -2.129224687814712524e-01 -2.121486812829971313e-01 -2.113749235868453979e-01 -2.107243090867996216e-01 -2.102911919355392456e-01 -2.098580747842788696e-01 -2.094249725341796875e-01 -2.070868760347366333e-01 -2.047047317028045654e-01 -2.023225724697113037e-01 -1.983800679445266724e-01 -1.933675855398178101e-01 -1.883551031351089478e-01 -1.834460347890853882e-01 -1.789283156394958496e-01 -1.744106113910675049e-01 -1.698928773403167725e-01 -1.682854294776916504e-01 -1.672959029674530029e-01 -1.663064062595367432e-01 -1.653300821781158447e-01 -1.643705964088439941e-01 -1.634110808372497559e-01 -1.626753211021423340e-01 -1.656763255596160889e-01 -1.686773300170898438e-01 -1.716783344745635986e-01 -1.751581132411956787e-01 -1.788712441921234131e-01 -1.825843602418899536e-01 -1.857090294361114502e-01 -1.873798519372940063e-01 -1.890506744384765625e-01 -1.907215118408203125e-01 -1.908819973468780518e-01 -1.908819973468780518e-01 -1.908819973468780518e-01 -1.890970170497894287e-01 -1.856629103422164917e-01 -1.822287887334823608e-01 -1.792686730623245239e-01 -1.793303191661834717e-01 -1.793919652700424194e-01 -1.794535964727401733e-01 -1.798175275325775146e-01 -1.802814751863479614e-01 -1.807454079389572144e-01 -1.801186054944992065e-01 -1.776123642921447754e-01 -1.751061230897903442e-01 -1.725998818874359131e-01 -1.690594851970672607e-01 -1.655012816190719604e-01 -1.619430780410766602e-01 -1.607751399278640747e-01 -1.612082719802856445e-01 -1.616413742303848267e-01 -1.623933315277099609e-01 -1.643115282058715820e-01 -1.662297546863555908e-01 -1.681479662656784058e-01 -1.653643548488616943e-01 -1.616212129592895508e-01 -1.578780859708786011e-01 -1.564405858516693115e-01 -1.578632146120071411e-01 -1.592858433723449707e-01 -1.608373671770095825e-01 -1.643339395523071289e-01 -1.678305119276046753e-01 -1.713270843029022217e-01 -1.746768355369567871e-01 -1.779568493366241455e-01 -1.812368631362915039e-01 -1.846257597208023071e-01 -1.882764399051666260e-01 -1.919271200895309448e-01 -1.955777853727340698e-01 -1.996224373579025269e-01 -2.037062197923660278e-01 -2.077900171279907227e-01 -2.098256796598434448e-01 -2.100114226341247559e-01 -2.101971358060836792e-01 -2.104004174470901489e-01 -2.107102572917938232e-01 -2.110200822353363037e-01 -2.113299071788787842e-01 -2.105381637811660767e-01 -2.093929052352905273e-01 -2.082476615905761719e-01 -2.073794454336166382e-01 -2.069771587848663330e-01 -2.065748721361160278e-01 -2.061725556850433350e-01 -2.028031647205352783e-01 -1.993998885154724121e-01 -1.959965974092483521e-01 -1.937528848648071289e-01 -1.922677904367446899e-01 -1.907827109098434448e-01 -1.890931725502014160e-01 -1.866802126169204712e-01 -1.842672377824783325e-01 -1.818542778491973877e-01 -1.786905527114868164e-01 -1.753797233104705811e-01 -1.720688790082931519e-01 -1.678071171045303345e-01 -1.623923331499099731e-01 -1.569775640964508057e-01 -1.514097154140472412e-01 -1.437368839979171753e-01 -1.360640525817871094e-01 -1.283912211656570435e-01 -1.211409047245979309e-01 -1.140861213207244873e-01 -1.070313379168510437e-01 -1.003240942955017090e-01 -9.442997723817825317e-02 -8.853584527969360352e-02 -8.264172077178955078e-02 -8.047194778919219971e-02 -7.864701747894287109e-02 -7.682208716869354248e-02 -7.484079152345657349e-02 -7.272142916917800903e-02 -7.060207426548004150e-02 -6.865083426237106323e-02 -6.767591089010238647e-02 -6.670099496841430664e-02 -6.572607159614562988e-02 -6.501097232103347778e-02 -6.437670439481735229e-02 -6.374244391918182373e-02 -6.444340944290161133e-02 -6.733652949333190918e-02 -7.022965699434280396e-02 -7.312278449535369873e-02 -7.441581785678863525e-02 -7.569976150989532471e-02 -7.698370516300201416e-02 -7.982508093118667603e-02 -8.366148918867111206e-02 -8.749790489673614502e-02 -9.113507717847824097e-02 -9.408985078334808350e-02 -9.704461693763732910e-02 -9.999938309192657471e-02 -1.017558798193931580e-01 -1.032871976494789124e-01 -1.048185154795646667e-01 -1.058613806962966919e-01 -1.063253134489059448e-01 -1.067892611026763916e-01 -1.071680113673210144e-01 -1.064720973372459412e-01 -1.057761907577514648e-01 -1.050802841782569885e-01 -1.045761406421661377e-01 -1.041584312915802002e-01 -1.037407219409942627e-01 -1.023319736123085022e-01 -9.866590052843093872e-02 -9.499981254339218140e-02 -9.133371710777282715e-02 -8.565840125083923340e-02 -7.981051504611968994e-02 -7.396261394023895264e-02 -6.818524748086929321e-02 -6.246874853968620300e-02 -5.675224587321281433e-02 -5.128010362386703491e-02 -4.716549068689346313e-02 -4.305087774991989136e-02 -3.893626108765602112e-02 -3.579571470618247986e-02 -3.294882178306579590e-02 -3.010192699730396271e-02 -2.744399011135101318e-02 -2.508893422782421112e-02 -2.273387834429740906e-02 -2.037882432341575623e-02
-4.477487131953239441e-02 -4.607311636209487915e-02 -4.737135767936706543e-02 -4.866960272192955017e-02 -5.310073122382164001e-02 -5.948630720376968384e-02 -6.587189435958862305e-02 -7.123383134603500366e-02 -7.320029288530349731e-02 -7.516674697399139404e-02 -7.713320851325988770e-02 -8.172290027141571045e-02 -8.678478747606277466e-02 -9.184665977954864502e-02 -8.923774212598800659e-02 -7.774191349744796753e-02 -6.624608486890792847e-02 -5.522368848323822021e-02 -4.971327260136604309e-02 -4.420286417007446289e-02 -3.869245201349258423e-02 -2.794149518013000488e-02 -1.488981023430824280e-02 -1.838126918300986290e-03 5.215493496507406235e-03 -1.035680412314832211e-03 -7.286855019629001617e-03 -1.353802904486656189e-02 2.870001830160617828e-03 2.107418701052665710e-02 3.927837684750556946e-02 5.581846088171005249e-02 7.095446437597274780e-02 8.609046787023544312e-02 9.872455894947052002e-02 9.804488718509674072e-02 9.736521542072296143e-02 9.668554365634918213e-02 1.045185849070549011e-01 1.148370802402496338e-01 1.251555681228637695e-01 1.234404221177101135e-01 1.028899699449539185e-01 8.233952522277832031e-02 6.185420230031013489e-02 5.282923951745033264e-02 4.380427673459053040e-02 3.477931022644042969e-02 2.817219682037830353e-02 2.303776703774929047e-02 1.790333911776542664e-02 1.054098457098007202e-02 -3.982552327215671539e-03 -1.850608922541141510e-02 -3.302962332963943481e-02 -3.376502543687820435e-02 -3.212631121277809143e-02 -3.048759512603282928e-02 -2.864684723317623138e-02 -2.657729573547840118e-02 -2.450773864984512329e-02 -2.148152142763137817e-02 -8.123351261019706726e-03 5.234820302575826645e-03 1.859299093484878540e-02 2.172761969268321991e-02 2.049250528216362000e-02 1.925739087164402008e-02 1.337547320872545242e-02 -2.546858740970492363e-03 -1.846919022500514984e-02 -3.439152240753173828e-02 -3.912067040801048279e-02 -4.303576797246932983e-02 -4.695086553692817688e-02 -5.481320992112159729e-02 -6.593102216720581055e-02 -7.704883068799972534e-02 -8.506446331739425659e-02 -7.724826037883758545e-02 -6.943206489086151123e-02 -6.161587312817573547e-02 -5.560147389769554138e-02 -5.009628087282180786e-02 -4.459108784794807434e-02 -4.840394482016563416e-02 -6.646010279655456543e-02 -8.451626449823379517e-02 -1.022642925381660461e-01 -9.305058419704437256e-02 -8.383686095476150513e-02 -7.462314516305923462e-02 -6.720615178346633911e-02 -6.085748225450515747e-02 -5.450880900025367737e-02 -5.278713628649711609e-02 -6.548447906970977783e-02 -7.818181812763214111e-02 -9.087916463613510132e-02 -7.722956687211990356e-02 -5.924658477306365967e-02 -4.126360639929771423e-02 -2.262114733457565308e-02 -3.248539287596940994e-03 1.612406782805919647e-02 3.309522569179534912e-02 2.590180747210979462e-02 1.870838738977909088e-02 1.151496730744838715e-02 -3.858097130432724953e-03 -2.263389527797698975e-02 -4.140968993306159973e-02 -5.498339608311653137e-02 -5.760534480214118958e-02 -6.022728607058525085e-02 -6.284923106431961060e-02 -5.375178158283233643e-02 -4.387773573398590088e-02 -3.400370106101036072e-02 -2.896825410425662994e-02 -2.783330716192722321e-02 -2.669836394488811493e-02 -2.465511485934257507e-02 -1.816119626164436340e-02 -1.166727486997842789e-02 -5.173354875296354294e-03 -1.909766718745231628e-02 -3.860394284129142761e-02 -5.811021849513053894e-02 -6.553152948617935181e-02 -5.491048842668533325e-02 -4.428944364190101624e-02 -3.384369239211082458e-02 -3.356444090604782104e-02 -3.328518941998481750e-02 -3.300593793392181396e-02 -2.815865539014339447e-02 -2.066027559340000153e-02 -1.316189486533403397e-02 -5.529994610697031021e-03 2.505501732230186462e-03 1.054099760949611664e-02 1.857649534940719604e-02 3.072786517441272736e-02 4.352486133575439453e-02 5.632185935974121094e-02 5.790488049387931824e-02 4.735040664672851562e-02 3.679593279957771301e-02 2.880626358091831207e-02 4.495591670274734497e-02 6.110556796193122864e-02 7.725521922111511230e-02 7.506509125232696533e-02 6.545171886682510376e-02 5.583834648132324219e-02 5.055668205022811890e-02 5.416248738765716553e-02 5.776830017566680908e-02 6.137411296367645264e-02 7.814876735210418701e-02 9.571198374032974243e-02 1.132751926779747009e-01 1.131327673792839050e-01 9.904044866561889648e-02 8.494812995195388794e-02 7.095784693956375122e-02 5.744809284806251526e-02 4.393832758069038391e-02 3.042856790125370026e-02 3.669653460383415222e-02 4.819147288799285889e-02 5.968641117215156555e-02 5.887406691908836365e-02 4.011360183358192444e-02 2.135314419865608215e-02 3.156704828143119812e-03 9.354103356599807739e-03 1.555150281637907028e-02 2.174890041351318359e-02 1.724981330335140228e-02 6.692542228847742081e-03 -3.864730708301067352e-03 -1.343913003802299500e-02 -2.013043500483036041e-02 -2.682173997163772583e-02 -3.351304307579994202e-02 -4.033889621496200562e-02 -4.718484729528427124e-02 -5.403079465031623840e-02 -5.244011059403419495e-02 -4.192229360342025757e-02 -3.140448033809661865e-02 -2.257655374705791473e-02 -2.867601066827774048e-02 -3.477546945214271545e-02 -4.087492823600769043e-02 -3.018923848867416382e-02 -1.289522182196378708e-02 4.398794379085302353e-03 1.649156026542186737e-02 1.818182133138179779e-02 1.987208612263202667e-02 2.156234905123710632e-02 9.787336923182010651e-03 -2.709029242396354675e-03 -1.520539540797472000e-02 -2.452676370739936829e-02 -3.140338882803916931e-02 -3.828001022338867188e-02 -4.397254064679145813e-02 -4.429964721202850342e-02 -4.462675750255584717e-02 -4.495386034250259399e-02 -3.444952890276908875e-02 -2.117971889674663544e-02 -7.909912616014480591e-03 -1.262506935745477676e-03 -4.049753770232200623e-03 -6.837000139057636261e-03 -9.804434143006801605e-03 -1.897029392421245575e-02 -2.813615463674068451e-02 -3.730201348662376404e-02 -4.835505038499832153e-02 -6.045099347829818726e-02 -7.254694402217864990e-02 -8.206725865602493286e-02 -8.425263315439224243e-02 -8.643801510334014893e-02 -8.862339705228805542e-02 -8.825635910034179688e-02 -8.752705901861190796e-02 -8.679775148630142212e-02 -9.418319910764694214e-02 -1.099632456898689270e-01 -1.257432699203491211e-01 -1.393055766820907593e-01 -1.344256997108459473e-01 -1.295458227396011353e-01 -1.246659606695175171e-01 -1.163455098867416382e-01 -1.067079454660415649e-01 -9.707038104534149170e-02 -9.654255211353302002e-02 -1.137786582112312317e-01 -1.310147494077682495e-01 -1.482508629560470581e-01 -1.364203393459320068e-01 -1.232138872146606445e-01 -1.100074350833892822e-01 -1.101550981402397156e-01 -1.203514039516448975e-01 -1.305477023124694824e-01 -1.380599290132522583e-01 -1.338597238063812256e-01 -1.296595335006713867e-01 -1.254593282938003540e-01 -1.068472117185592651e-01 -8.468287438154220581e-02 -6.251852959394454956e-02 -4.993033036589622498e-02 -5.067109689116477966e-02 -5.141185969114303589e-02 -5.165394023060798645e-02 -3.768368810415267944e-02 -2.371343411505222321e-02 -9.743177331984043121e-03 7.051784079521894455e-03 2.536963112652301788e-02 4.368747398257255554e-02 5.688981339335441589e-02 5.594285577535629272e-02 5.499589815735816956e-02 5.404895171523094177e-02 6.192815303802490234e-02 7.099550962448120117e-02 8.006285130977630615e-02 8.887074887752532959e-02 9.741625189781188965e-02 1.059617474675178528e-01 1.135223954916000366e-01 1.133518442511558533e-01 1.131812781095504761e-01 1.130107268691062927e-01 1.248714774847030640e-01 1.412089914083480835e-01 1.575465053319931030e-01 1.753486543893814087e-01 1.959360092878341675e-01 2.165233790874481201e-01 2.371107339859008789e-01 2.674899399280548096e-01 2.982723414897918701e-01 3.290547132492065430e-01 3.917306661605834961e-01 4.778576791286468506e-01 5.639847517013549805e-01 6.468117237091064453e-01 7.157586812973022461e-01 7.847056388854980469e-01 8.536525964736938477e-01 8.916889429092407227e-01 9.223757982254028320e-01 9.530627727508544922e-01 9.744518995285034180e-01 9.831959009170532227e-01 9.919399619102478027e-01 1.000000000000000000e+00 9.914468526840209961e-01 9.828936457633972168e-01 9.743406176567077637e-01 9.441580772399902344e-01 9.026014804840087891e-01 8.610449433326721191e-01 8.175140619277954102e-01 7.686772346496582031e-01 7.198402881622314453e-01 6.710034012794494629e-01 6.392139792442321777e-01 6.095961332321166992e-01 5.799783468246459961e-01 5.539252758026123047e-01 5.313969254493713379e-01 5.088685750961303711e-01 4.862242639064788818e-01 4.627184271812438965e-01 4.392125308513641357e-01 4.157066941261291504e-01 3.840389549732208252e-01 3.494203686714172363e-01 3.148017823696136475e-01 2.824797034263610840e-01 2.544172406196594238e-01 2.263548225164413452e-01 1.982923597097396851e-01 1.816028952598571777e-01 1.653124690055847168e-01 1.490220576524734497e-01 1.494587361812591553e-01 1.619129776954650879e-01 1.743672341108322144e-01 1.797550022602081299e-01 1.564731299877166748e-01 1.331913024187088013e-01 1.099094450473785400e-01 9.084514528512954712e-02 7.274736464023590088e-02 5.464957654476165771e-02 3.900067135691642761e-02 2.660617791116237640e-02 1.421168725937604904e-02 1.902082120068371296e-03 -8.614256978034973145e-03 -1.913059689104557037e-02 -2.964693866670131683e-02 -3.499702364206314087e-02 -3.769775852560997009e-02 -4.039848968386650085e-02 -4.568820819258689880e-02 -5.774100497364997864e-02 -6.979380548000335693e-02 -8.184660226106643677e-02 -8.853717893362045288e-02 -9.458293020725250244e-02 -1.006286740303039551e-01 -1.020820140838623047e-01 -9.909605979919433594e-02 -9.611009806394577026e-02 -9.315419197082519531e-02 -9.041006118059158325e-02 -8.766593039035797119e-02 -8.492179960012435913e-02 -8.711943775415420532e-02 -9.105235338211059570e-02 -9.498526155948638916e-02 -1.041977480053901672e-01 -1.229637637734413147e-01 -1.417297422885894775e-01 -1.604957431554794312e-01 -1.470607668161392212e-01 -1.326897144317626953e-01 -1.183186396956443787e-01 -1.219626218080520630e-01 -1.382517665624618530e-01 -1.545409262180328369e-01 -1.682920753955841064e-01 -1.721028089523315430e-01 -1.759135425090789795e-01 -1.797242760658264160e-01 -1.886472553014755249e-01 -1.986984759569168091e-01 -2.087496966123580933e-01 -2.067823112010955811e-01 -1.892063766717910767e-01 -1.716304421424865723e-01 -1.554591953754425049e-01 -1.655091494321823120e-01 -1.755590885877609253e-01 -1.856090128421783447e-01 -1.999643743038177490e-01 -2.164724469184875488e-01 -2.329805195331573486e-01 -2.462929338216781616e-01 -2.514884769916534424e-01 -2.566840052604675293e-01 -2.618795037269592285e-01 -2.612302303314208984e-01 -2.599192559719085693e-01 -2.586082816123962402e-01 -2.560487687587738037e-01 -2.523092925548553467e-01 -2.485698610544204712e-01 -2.444582879543304443e-01 -2.378550469875335693e-01 -2.312518209218978882e-01 -2.246485948562622070e-01 -2.204354554414749146e-01 -2.170370966196060181e-01 -2.136387526988983154e-01 -2.138568013906478882e-01 -2.204600423574447632e-01 -2.270632386207580566e-01 -2.336664944887161255e-01 -2.437343448400497437e-01 -2.538822591304779053e-01 -2.640302181243896484e-01 -2.689358890056610107e-01 -2.702468335628509521e-01 -2.715578377246856689e-01 -2.725745141506195068e-01 -2.724777758121490479e-01 -2.723810374736785889e-01 -2.722843289375305176e-01 -2.821193933486938477e-01 -2.940632402896881104e-01 -3.060070872306823730e-01 -3.110183179378509521e-01 -3.072305321693420410e-01 -3.034426867961883545e-01 -3.007000684738159180e-01 -3.154122531414031982e-01 -3.301244080066680908e-01 -3.448365628719329834e-01 -3.504404723644256592e-01 -3.516050875186920166e-01 -3.527696728706359863e-01 -3.583274185657501221e-01 -3.747387528419494629e-01 -3.911500573158264160e-01 -4.075614213943481445e-01 -4.169544279575347900e-01 -4.256017804145812988e-01 -4.342491328716278076e-01 -4.484905898571014404e-01 -4.679006338119506836e-01 -4.873106181621551514e-01 -5.060113668441772461e-01 -5.201902389526367188e-01 -5.343691110610961914e-01 -5.485479235649108887e-01 -5.470420122146606445e-01 -5.403471589088439941e-01 -5.336523056030273438e-01 -5.278128385543823242e-01 -5.234471559524536133e-01 -5.190814733505249023e-01 -5.147157907485961914e-01 -5.131152868270874023e-01 -5.115625262260437012e-01 -5.100097060203552246e-01 -5.082815885543823242e-01 -5.064360499382019043e-01 -5.045905113220214844e-01 -5.006791949272155762e-01 -4.892113506793975830e-01 -4.777435064315795898e-01 -4.662756919860839844e-01 -4.762662351131439209e-01 -4.906359910964965820e-01 -5.050057768821716309e-01 -5.143536925315856934e-01 -5.174720883369445801e-01 -5.205904245376586914e-01 -5.231044292449951172e-01 -5.164986252784729004e-01 -5.098928809165954590e-01 -5.032870769500732422e-01 -4.993822276592254639e-01 -4.967602789402008057e-01 -4.941383600234985352e-01 -4.940553307533264160e-01 -5.000756382942199707e-01 -5.060959458351135254e-01 -5.121162533760070801e-01 -4.991496801376342773e-01 -4.842962026596069336e-01 -4.694427549839019775e-01 -4.672354757785797119e-01 -4.764504730701446533e-01 -4.856654405593872070e-01 -4.952256083488464355e-01 -5.068843364715576172e-01 -5.185431241989135742e-01 -5.302018523216247559e-01 -5.351637005805969238e-01 -5.379765033721923828e-01 -5.407894253730773926e-01 -5.426245927810668945e-01 -5.428155064582824707e-01 -5.430064201354980469e-01 -5.431973338127136230e-01 -5.407078266143798828e-01 -5.381877422332763672e-01 -5.356675982475280762e-01 -5.385488867759704590e-01 -5.449637174606323242e-01 -5.513786077499389648e-01 -5.549020767211914062e-01 -5.481944680213928223e-01 -5.414869189262390137e-01 -5.347792506217956543e-01 -5.379798412322998047e-01 -5.431218743324279785e-01 -5.482640266418457031e-01 -5.494194030761718750e-01 -5.457410216331481934e-01 -5.420626997947692871e-01 -5.385016798973083496e-01 -5.365543365478515625e-01 -5.346069931983947754e-01 -5.326596498489379883e-01 -5.364896655082702637e-01 -5.429936051368713379e-01 -5.494975447654724121e-01 -5.503038167953491211e-01 -5.377795696258544922e-01 -5.252553820610046387e-01 -5.127311348915100098e-01 -5.197543501853942871e-01 -5.285874605178833008e-01 -5.374206304550170898e-01 -5.386223793029785156e-01 -5.330857038497924805e-01 -5.275490880012512207e-01 -5.229977369308471680e-01 -5.241687297821044922e-01 -5.253397226333618164e-01 -5.265106558799743652e-01 -5.390784740447998047e-01 -5.551919937133789062e-01 -5.713055133819580078e-01 -5.786744952201843262e-01 -5.716869235038757324e-01 -5.646992921829223633e-01 -5.577117204666137695e-01 -5.443454384803771973e-01 -5.309430360794067383e-01 -5.175405144691467285e-01 -5.255882143974304199e-01 -5.473401546478271484e-01 -5.690920948982238770e-01 -5.905161499977111816e-01 -6.108171343803405762e-01 -6.311181187629699707e-01 -6.514191031455993652e-01 -6.472697854042053223e-01 -6.385257244110107422e-01 -6.297816038131713867e-01 -6.219287514686584473e-01 -6.151320338249206543e-01 -6.083353757858276367e-01 -6.019734144210815430e-01 -6.010951399803161621e-01 -6.002169847488403320e-01 -5.993387103080749512e-01 -6.099792718887329102e-01 -6.258128285408020020e-01 -6.416462659835815430e-01 -6.482651829719543457e-01 -6.338954567909240723e-01 -6.195256710052490234e-01 -6.051558256149291992e-01 -6.075942516326904297e-01 -6.114761829376220703e-01 -6.153582334518432617e-01 -6.235166192054748535e-01 -6.353663206100463867e-01 -6.472159624099731445e-01 -6.579395532608032227e-01 -6.624070405960083008e-01 -6.668745279312133789e-01 -6.713419556617736816e-01 -6.804352998733520508e-01 -6.909230351448059082e-01 -7.014107704162597656e-01 -7.040651440620422363e-01 -6.941628456115722656e-01 -6.842605471611022949e-01 -6.743582487106323242e-01
-1.171668171882629395e-01 -1.206142678856849670e-01 -1.240617334842681885e-01 -1.275091916322708130e-01 -1.274223625659942627e-01 -1.251306831836700439e-01 -1.228390038013458252e-01 -1.220522150397300720e-01 -1.262573003768920898e-01 -1.304623782634735107e-01 -1.346674561500549316e-01 -1.434174180030822754e-01 -1.529854387044906616e-01 -1.625534743070602417e-01 -1.713638305664062500e-01 -1.792964339256286621e-01 -1.872290223836898804e-01 -1.943418532609939575e-01 -1.919101327657699585e-01 -1.894784122705459595e-01 -1.870466917753219604e-01 -1.865262985229492188e-01 -1.868450343608856201e-01 -1.871637701988220215e-01 -1.840638518333435059e-01 -1.733808219432830811e-01 -1.626977771520614624e-01 -1.520147323608398438e-01 -1.565854847431182861e-01 -1.623653769493103027e-01 -1.681452691555023193e-01 -1.656876057386398315e-01 -1.562794595956802368e-01 -1.468713283538818359e-01 -1.384690999984741211e-01 -1.354197859764099121e-01 -1.323704719543457031e-01 -1.293211579322814941e-01 -1.319798529148101807e-01 -1.363051086664199829e-01 -1.406303644180297852e-01 -1.400292664766311646e-01 -1.317173391580581665e-01 -1.234053969383239746e-01 -1.151155382394790649e-01 -1.107108592987060547e-01 -1.063061729073524475e-01 -1.019015088677406311e-01 -1.027117818593978882e-01 -1.066984683275222778e-01 -1.106851398944854736e-01 -1.127892658114433289e-01 -1.088422983884811401e-01 -1.048953235149383545e-01 -1.009483635425567627e-01 -1.089216098189353943e-01 -1.189473420381546021e-01 -1.289730817079544067e-01 -1.350359469652175903e-01 -1.366107761859893799e-01 -1.381855905055999756e-01 -1.400087177753448486e-01 -1.445137113332748413e-01 -1.490187048912048340e-01 -1.535237133502960205e-01 -1.500269770622253418e-01 -1.431101113557815552e-01 -1.361932456493377686e-01 -1.319567412137985229e-01 -1.335116922855377197e-01 -1.350666582584381104e-01 -1.366216093301773071e-01 -1.381950974464416504e-01 -1.397698968648910522e-01 -1.413447111845016479e-01 -1.393912136554718018e-01 -1.345278024673461914e-01 -1.296643614768981934e-01 -1.264860332012176514e-01 -1.319074928760528564e-01 -1.373289525508880615e-01 -1.427504122257232666e-01 -1.409458965063095093e-01 -1.370992511510848999e-01 -1.332526057958602905e-01 -1.301705092191696167e-01 -1.282571107149124146e-01 -1.263437271118164062e-01 -1.244776174426078796e-01 -1.267494559288024902e-01 -1.290212869644165039e-01 -1.312931180000305176e-01 -1.299651712179183960e-01 -1.264968067407608032e-01 -1.230284497141838074e-01 -1.190518513321876526e-01 -1.134914010763168335e-01 -1.079309433698654175e-01 -1.023705005645751953e-01 -9.569638222455978394e-02 -8.883908390998840332e-02 -8.198179304599761963e-02 -7.994941622018814087e-02 -8.325894176959991455e-02 -8.656845241785049438e-02 -8.928871154785156250e-02 -8.607951551675796509e-02 -8.287031948566436768e-02 -7.966112345457077026e-02 -7.625488191843032837e-02 -7.276666909456253052e-02 -6.927844882011413574e-02 -6.757450103759765625e-02 -6.962688267230987549e-02 -7.167925685644149780e-02 -7.373165339231491089e-02 -6.255031377077102661e-02 -5.049205198884010315e-02 -3.843379393219947815e-02 -3.416621685028076172e-02 -3.617888689041137695e-02 -3.819155693054199219e-02 -3.979225084185600281e-02 -3.937425091862678528e-02 -3.895625472068786621e-02 -3.853825107216835022e-02 -3.537657111883163452e-02 -3.146482259035110474e-02 -2.755307033658027649e-02 -2.605592645704746246e-02 -2.816369570791721344e-02 -3.027145937085151672e-02 -3.229933232069015503e-02 -2.969330921769142151e-02 -2.708728611469268799e-02 -2.448126487433910370e-02 -2.149840071797370911e-02 -1.829683221876621246e-02 -1.509526371955871582e-02 -1.104704011231660843e-02 -4.439604468643665314e-03 2.167829312384128571e-03 8.775263093411922455e-03 1.898544281721115112e-02 2.976075746119022369e-02 4.053607210516929626e-02 4.708928242325782776e-02 4.907269775867462158e-02 5.105610564351081848e-02 5.244705080986022949e-02 4.826182499527931213e-02 4.407659545540809631e-02 3.989136591553688049e-02 3.947250172495841980e-02 4.057810828089714050e-02 4.168371856212615967e-02 3.929617255926132202e-02 2.974163182079792023e-02 2.018708176910877228e-02 1.063253916800022125e-02 1.949298568069934845e-02 2.945612370967864990e-02 3.941926732659339905e-02 4.457899183034896851e-02 4.595421254634857178e-02 4.732943698763847351e-02 4.632896557450294495e-02 3.413976728916168213e-02 2.195056341588497162e-02 9.761365130543708801e-03 9.160716435872018337e-04 -7.045474369078874588e-03 -1.500701997429132462e-02 -1.869318820536136627e-02 -1.614443212747573853e-02 -1.359567604959011078e-02 -1.110282819718122482e-02 -1.102800574153661728e-02 -1.095318328589200974e-02 -1.087836176156997681e-02 -4.242413211613893509e-03 6.109571550041437149e-03 1.646155677735805511e-02 2.453134022653102875e-02 2.590666338801383972e-02 2.728199027478694916e-02 2.865731529891490936e-02 3.142009302973747253e-02 3.439008817076683044e-02 3.736008703708648682e-02 4.449909180402755737e-02 5.604948103427886963e-02 6.759987026453018188e-02 7.863643765449523926e-02 8.513425290584564209e-02 9.163206815719604492e-02 9.812988340854644775e-02 1.008089482784271240e-01 1.019845753908157349e-01 1.031601950526237488e-01 1.044821217656135559e-01 1.060966625809669495e-01 1.077111735939979553e-01 1.093256995081901550e-01 1.032026931643486023e-01 9.666516631841659546e-02 9.012764692306518555e-02 8.193465322256088257e-02 7.246695458889007568e-02 6.299924105405807495e-02 5.297259241342544556e-02 4.041325673460960388e-02 2.785391919314861298e-02 1.529457885771989822e-02 1.054402906447649002e-02 7.787213195115327835e-03 5.030396394431591034e-03 8.757679723203182220e-03 2.172258496284484863e-02 3.468748927116394043e-02 4.716705530881881714e-02 4.295099899172782898e-02 3.873494267463684082e-02 3.451889008283615112e-02 3.247585147619247437e-02 3.163368254899978638e-02 3.079151548445224762e-02 3.047643788158893585e-02 3.166240826249122620e-02 3.284838050603866577e-02 3.403435274958610535e-02 2.884939312934875488e-02 2.276017703115940094e-02 1.667095534503459930e-02 1.262753177434206009e-02 1.070044655352830887e-02 8.773360401391983032e-03 6.533620879054069519e-03 1.693909289315342903e-03 -3.145801601931452751e-03 -7.985513657331466675e-03 -1.539749838411808014e-02 -2.379418350756168365e-02 -3.219086676836013794e-02 -3.663468360900878906e-02 -3.337042033672332764e-02 -3.010614775121212006e-02 -2.684188075363636017e-02 -2.617101557552814484e-02 -2.562291175127029419e-02 -2.507480606436729431e-02 -1.584589295089244843e-02 -8.488002640660852194e-05 1.567613333463668823e-02 3.009655326604843140e-02 3.866712376475334167e-02 4.723769426345825195e-02 5.580826848745346069e-02 6.123708188533782959e-02 6.589151173830032349e-02 7.054594159126281738e-02 7.467916607856750488e-02 7.808691263198852539e-02 8.149465918540954590e-02 8.500041812658309937e-02 9.129968285560607910e-02 9.759895503520965576e-02 1.038982123136520386e-01 1.119064018130302429e-01 1.208359375596046448e-01 1.297654658555984497e-01 1.387213617563247681e-01 1.477501690387725830e-01 1.567789614200592041e-01 1.658077836036682129e-01 1.728167831897735596e-01 1.795539110898971558e-01 1.862910389900207520e-01 2.023431211709976196e-01 2.278160750865936279e-01 2.532890141010284424e-01 2.780771851539611816e-01 2.974901497364044189e-01 3.169031441211700439e-01 3.363161087036132812e-01 3.618562221527099609e-01 3.896762728691101074e-01 4.174962639808654785e-01 4.401258826255798340e-01 4.528853893280029297e-01 4.656448364257812500e-01 4.784043133258819580e-01 5.109963417053222656e-01 5.444049835205078125e-01 5.778136849403381348e-01 6.234892010688781738e-01 6.781845092773437500e-01 7.328798770904541016e-01 7.863185405731201172e-01 8.344722986221313477e-01 8.826258182525634766e-01 9.307794570922851562e-01 9.548461437225341797e-01 9.731859564781188965e-01 9.915257096290588379e-01 1.000000000000000000e+00 9.950570464134216309e-01 9.901142716407775879e-01 9.844651222229003906e-01 9.616631865501403809e-01 9.388613700866699219e-01 9.160593152046203613e-01 8.993184566497802734e-01 8.857648372650146484e-01 8.722110986709594727e-01 8.585271239280700684e-01 8.444927334785461426e-01 8.304584026336669922e-01 8.164240717887878418e-01 7.936210036277770996e-01 7.697009444236755371e-01 7.457808852195739746e-01 7.204999327659606934e-01 6.938732862472534180e-01 6.672466993331909180e-01 6.416602730751037598e-01 6.238012909889221191e-01 6.059421896934509277e-01 5.880830883979797363e-01 5.692876577377319336e-01 5.501537322998046875e-01 5.310198068618774414e-01 5.168823599815368652e-01 5.120126605033874512e-01 5.071429014205932617e-01 5.022732019424438477e-01 4.972621798515319824e-01 4.922461807727813721e-01 4.872301816940307617e-01 4.760844409465789795e-01 4.605348110198974609e-01 4.449852108955383301e-01 4.282701611518859863e-01 4.068267643451690674e-01 3.853833377361297607e-01 3.639399409294128418e-01 3.529986739158630371e-01 3.444641530513763428e-01 3.359296023845672607e-01 3.236650526523590088e-01 3.064434230327606201e-01 2.892218530178070068e-01 2.722110748291015625e-01 2.596543431282043457e-01 2.470976114273071289e-01 2.345409095287322998e-01 2.194539010524749756e-01 2.030693292617797852e-01 1.866847723722457886e-01 1.709956675767898560e-01 1.571232974529266357e-01 1.432508975267410278e-01 1.293785274028778076e-01 1.078998893499374390e-01 8.550656586885452271e-02 6.311324983835220337e-02 5.289702117443084717e-02 5.445198342204093933e-02 5.600694194436073303e-02 5.644704028964042664e-02 4.903245344758033752e-02 4.161785542964935303e-02 3.420326486229896545e-02 2.303612418472766876e-02 1.055129244923591614e-02 -1.933538704179227352e-03 -1.812681555747985840e-02 -4.103061556816101074e-02 -6.393441557884216309e-02 -8.683821558952331543e-02 -9.163041412830352783e-02 -9.589610993862152100e-02 -1.001617908477783203e-01 -1.046614199876785278e-01 -1.093252599239349365e-01 -1.139890924096107483e-01 -1.191031038761138916e-01 -1.259802579879760742e-01 -1.328573971986770630e-01 -1.397345364093780518e-01 -1.414350122213363647e-01 -1.419930458068847656e-01 -1.425510793924331665e-01 -1.457794606685638428e-01 -1.524758189916610718e-01 -1.591721922159194946e-01 -1.659131795167922974e-01 -1.734873354434967041e-01 -1.810615062713623047e-01 -1.886356770992279053e-01 -1.909214407205581665e-01 -1.905630081892013550e-01 -1.902045905590057373e-01 -1.908371299505233765e-01 -1.939867436885833740e-01 -1.971363723278045654e-01 -2.002860009670257568e-01 -2.022885084152221680e-01 -2.041611671447753906e-01 -2.060337960720062256e-01 -2.076200544834136963e-01 -2.089357227087020874e-01 -2.102513909339904785e-01 -2.108885049819946289e-01 -2.069822698831558228e-01 -2.030760794878005981e-01 -1.991698592901229858e-01 -2.049248963594436646e-01 -2.139735668897628784e-01 -2.230222225189208984e-01 -2.302262037992477417e-01 -2.341731786727905273e-01 -2.381201386451721191e-01 -2.420670986175537109e-01 -2.414157986640930176e-01 -2.406581789255142212e-01 -2.399005442857742310e-01 -2.377716600894927979e-01 -2.347025275230407715e-01 -2.316333502531051636e-01 -2.271307259798049927e-01 -2.172042727470397949e-01 -2.072778046131134033e-01 -1.973513662815093994e-01 -1.899246126413345337e-01 -1.830286532640457153e-01 -1.761327087879180908e-01 -1.695701479911804199e-01 -1.634307801723480225e-01 -1.572913974523544312e-01 -1.516317725181579590e-01 -1.539840698242187500e-01 -1.563363671302795410e-01 -1.586886644363403320e-01 -1.553051620721817017e-01 -1.491260826587677002e-01 -1.429469883441925049e-01 -1.394440978765487671e-01 -1.425529718399047852e-01 -1.456618458032608032e-01 -1.487707197666168213e-01 -1.496823877096176147e-01 -1.503605842590332031e-01 -1.510387957096099854e-01 -1.541411429643630981e-01 -1.594831943511962891e-01 -1.648252308368682861e-01 -1.712319701910018921e-01 -1.844261586666107178e-01 -1.976203322410583496e-01 -2.108145058155059814e-01 -2.116680741310119629e-01 -2.084390074014663696e-01 -2.052099555730819702e-01 -2.058165669441223145e-01 -2.130322903394699097e-01 -2.202480137348175049e-01 -2.274637520313262939e-01 -2.313089519739151001e-01 -2.350960224866867065e-01 -2.388830929994583130e-01 -2.426226139068603516e-01 -2.463302910327911377e-01 -2.500379681587219238e-01 -2.536769509315490723e-01 -2.570648491382598877e-01 -2.604527473449707031e-01 -2.638406455516815186e-01 -2.638854384422302246e-01 -2.632479965686798096e-01 -2.626105248928070068e-01 -2.630579471588134766e-01 -2.648511826992034912e-01 -2.666444182395935059e-01 -2.686309218406677246e-01 -2.735340595245361328e-01 -2.784371972084045410e-01 -2.833403646945953369e-01 -2.842172086238861084e-01 -2.831816375255584717e-01 -2.821460366249084473e-01 -2.787559926509857178e-01 -2.697063088417053223e-01 -2.606565952301025391e-01 -2.516068816184997559e-01 -2.482870072126388550e-01 -2.455365806818008423e-01 -2.427861243486404419e-01 -2.435123920440673828e-01 -2.473789155483245850e-01 -2.512454092502593994e-01 -2.555849552154541016e-01 -2.628006935119628906e-01 -2.700164020061492920e-01 -2.772321403026580811e-01 -2.853228747844696045e-01 -2.936943471431732178e-01 -3.020658493041992188e-01 -3.062453866004943848e-01 -3.033747673034667969e-01 -3.005041778087615967e-01 -2.976335585117340088e-01 -2.939756512641906738e-01 -2.903087139129638672e-01 -2.866418063640594482e-01 -2.829022705554962158e-01 -2.791151702404022217e-01 -2.753280997276306152e-01 -2.740530967712402344e-01 -2.816669642925262451e-01 -2.892808318138122559e-01 -2.968947291374206543e-01 -3.046754598617553711e-01 -3.124889433383941650e-01 -3.203024268150329590e-01 -3.267825543880462646e-01 -3.316459655761718750e-01 -3.365094065666198730e-01 -3.405728340148925781e-01 -3.336361050605773926e-01 -3.266993761062622070e-01 -3.197626769542694092e-01 -3.152791261672973633e-01 -3.119309842586517334e-01 -3.085828125476837158e-01 -3.075976669788360596e-01 -3.121413588523864746e-01 -3.166849911212921143e-01 -3.212286829948425293e-01 -3.230005800724029541e-01 -3.245158195495605469e-01 -3.260310888290405273e-01 -3.249207437038421631e-01 -3.214921057224273682e-01 -3.180634677410125732e-01 -3.155484497547149658e-01 -3.183396756649017334e-01 -3.211308717727661133e-01 -3.239220678806304932e-01 -3.249486088752746582e-01 -3.254261612892150879e-01 -3.259037435054779053e-01 -3.248726129531860352e-01 -3.213645517826080322e-01 -3.178565204143524170e-01 -3.143484294414520264e-01 -3.197194337844848633e-01 -3.251409232616424561e-01 -3.305623829364776611e-01 -3.269843459129333496e-01 -3.176566958427429199e-01 -3.083289861679077148e-01 -3.031633794307708740e-01 -3.122527897357940674e-01 -3.213422298431396484e-01 -3.304316103458404541e-01 -3.324729502201080322e-01 -3.331898152828216553e-01 -3.339067101478576660e-01 -3.301727771759033203e-01 -3.211638331413269043e-01 -3.121548891067504883e-01 -3.034152388572692871e-01 -2.980732023715972900e-01 -2.927311658859252930e-01 -2.873891592025756836e-01 -2.797119319438934326e-01 -2.709819972515106201e-01 -2.622520327568054199e-01 -2.544830143451690674e-01 -2.489027082920074463e-01 -2.433224171400070190e-01 -2.377421110868453979e-01 -2.403475195169448853e-01 -2.436559945344924927e-01 -2.469644546508789062e-01 -2.464000880718231201e-01 -2.424928098917007446e-01 -2.385855764150619507e-01 -2.342649847269058228e-01 -2.276480346918106079e-01 -2.210310697555541992e-01 -2.144141495227813721e-01 -2.132491469383239746e-01 -2.137277722358703613e-01 -2.142063677310943604e-01 -2.173647880554199219e-01 -2.248187810182571411e-01 -2.322727590799331665e-01 -2.397267371416091919e-01
2.687374502420425415e-02 2.612324990332126617e-02 2.537275105714797974e-02 2.462225593626499176e-02 1.419608481228351593e-02 -2.266287337988615036e-03 -1.872866228222846985e-02 -3.340223804116249084e-02 -4.214226081967353821e-02 -5.088227614760398865e-02 -5.962229892611503601e-02 -5.490222573280334473e-02 -4.775933176279067993e-02 -4.061644151806831360e-02 -3.471891209483146667e-02 -3.026415407657623291e-02 -2.580940350890159607e-02 -2.210322022438049316e-02 -2.711246721446514130e-02 -3.212171792984008789e-02 -3.713096678256988525e-02 -4.908433929085731506e-02 -6.408634781837463379e-02 -7.908835262060165405e-02 -8.974575996398925781e-02 -9.076605737209320068e-02 -9.178636968135833740e-02 -9.280666708946228027e-02 -9.181268513202667236e-02 -9.065902978181838989e-02 -8.950536698102951050e-02 -8.785468339920043945e-02 -8.578461408615112305e-02 -8.371455222368240356e-02 -8.466210216283798218e-02 -1.016676500439643860e-01 -1.186731979250907898e-01 -1.356787532567977905e-01 -1.410784572362899780e-01 -1.430896073579788208e-01 -1.451007574796676636e-01 -1.469045430421829224e-01 -1.483838409185409546e-01 -1.498631238937377930e-01 -1.512598544359207153e-01 -1.381277292966842651e-01 -1.249955967068672180e-01 -1.118634864687919617e-01 -1.091725751757621765e-01 -1.128413155674934387e-01 -1.165100559592247009e-01 -1.181359961628913879e-01 -1.131957471370697021e-01 -1.082555055618286133e-01 -1.033152565360069275e-01 -1.054918691515922546e-01 -1.088939234614372253e-01 -1.122959554195404053e-01 -1.126738935708999634e-01 -1.096269488334655762e-01 -1.065799966454505920e-01 -1.035945415496826172e-01 -1.012732759118080139e-01 -9.895201772451400757e-02 -9.663074463605880737e-02 -9.639193117618560791e-02 -9.704318642616271973e-02 -9.769443422555923462e-02 -9.878036379814147949e-02 -1.008054614067077637e-01 -1.028305590152740479e-01 -1.048556491732597351e-01 -1.006507128477096558e-01 -9.599266946315765381e-02 -9.133464097976684570e-02 -8.113746345043182373e-02 -6.637191772460937500e-02 -5.160638317465782166e-02 -3.744291141629219055e-02 -2.635203860700130463e-02 -1.526116859167814255e-02 -4.170299507677555084e-03 4.193639324512332678e-04 3.171729622408747673e-03 5.924095399677753448e-03 5.109009332954883575e-03 -1.159180770628154278e-03 -7.427370641380548477e-03 -1.349143497645854950e-02 -1.694385195150971413e-03 1.010266412049531937e-02 2.189971320331096649e-02 2.057496644556522369e-02 1.144806947559118271e-02 2.321171807125210762e-03 -6.683431565761566162e-04 1.546793710440397263e-02 3.160421177744865417e-02 4.774049669504165649e-02 5.402640625834465027e-02 5.869219824671745300e-02 6.335798650979995728e-02 6.539519876241683960e-02 6.452220678329467773e-02 6.364921480417251587e-02 6.370133161544799805e-02 7.306236773729324341e-02 8.242341130971908569e-02 9.178444743156433105e-02 9.572491794824600220e-02 9.741043299436569214e-02 9.909594804048538208e-02 9.916706383228302002e-02 9.583945572376251221e-02 9.251184016466140747e-02 8.918423205614089966e-02 1.015711948275566101e-01 1.149994879961013794e-01 1.284277737140655518e-01 1.387928277254104614e-01 1.466885507106781006e-01 1.545842587947845459e-01 1.606003344058990479e-01 1.574060618877410889e-01 1.542118042707443237e-01 1.510175317525863647e-01 1.592977792024612427e-01 1.707149147987365723e-01 1.821320801973342896e-01 1.887436807155609131e-01 1.881808042526245117e-01 1.876179426908493042e-01 1.870771348476409912e-01 1.878167688846588135e-01 1.885564327239990234e-01 1.892960518598556519e-01 1.952192634344100952e-01 2.041507959365844727e-01 2.130823135375976562e-01 2.135298103094100952e-01 1.883323639631271362e-01 1.631349474191665649e-01 1.379375159740447998e-01 1.274639070034027100e-01 1.192999482154846191e-01 1.111359819769859314e-01 1.060622856020927429e-01 1.043333485722541809e-01 1.026044115424156189e-01 1.010969430208206177e-01 1.016737744212150574e-01 1.022506058216094971e-01 1.028274297714233398e-01 9.643470495939254761e-02 8.722096681594848633e-02 7.800724357366561890e-02 7.056275010108947754e-02 6.674824655055999756e-02 6.293374300003051758e-02 5.911923944950103760e-02 5.200390145182609558e-02 4.469091072678565979e-02 3.737791627645492554e-02 3.764973208308219910e-02 4.389745369553565979e-02 5.014517530798912048e-02 5.654438212513923645e-02 6.365703046321868896e-02 7.076968997716903687e-02 7.788234204053878784e-02 7.710019499063491821e-02 7.423157244920730591e-02 7.136294245719909668e-02 7.049758732318878174e-02 7.255370169878005981e-02 7.460980117321014404e-02 7.661343365907669067e-02 7.634672522544860840e-02 7.608001679182052612e-02 7.581331580877304077e-02 7.692559063434600830e-02 7.881888747215270996e-02 8.071218430995941162e-02 8.169560879468917847e-02 8.001009374856948853e-02 7.832457870244979858e-02 7.663906365633010864e-02 8.179763704538345337e-02 8.797837048768997192e-02 9.415911138057708740e-02 9.866577386856079102e-02 1.014010533690452576e-01 1.041363328695297241e-01 1.051378250122070312e-01 9.082412719726562500e-02 7.651042938232421875e-02 6.219674646854400635e-02 5.682668462395668030e-02 5.497773736715316772e-02 5.312878638505935669e-02 5.304950103163719177e-02 5.650952830910682678e-02 5.996957048773765564e-02 6.342959403991699219e-02 3.509197011590003967e-02 5.050896666944026947e-03 -2.499017678201198578e-02 -4.951703548431396484e-02 -6.979794055223464966e-02 -9.007884562015533447e-02 -1.095486655831336975e-01 -1.253431886434555054e-01 -1.411377042531967163e-01 -1.569322347640991211e-01 -1.573641896247863770e-01 -1.538737565279006958e-01 -1.503833234310150146e-01 -1.537485271692276001e-01 -1.668806523084640503e-01 -1.800127774477005005e-01 -1.930863708257675171e-01 -2.041468769311904907e-01 -2.152073979377746582e-01 -2.262678891420364380e-01 -2.380904257297515869e-01 -2.503340542316436768e-01 -2.625776529312133789e-01 -2.721313834190368652e-01 -2.740246951580047607e-01 -2.759179770946502686e-01 -2.778112590312957764e-01 -2.780981957912445068e-01 -2.781571149826049805e-01 -2.782160341739654541e-01 -2.773161828517913818e-01 -2.754244208335876465e-01 -2.735326886177062988e-01 -2.716089785099029541e-01 -2.694195210933685303e-01 -2.672300338745117188e-01 -2.650405764579772949e-01 -2.593020796775817871e-01 -2.522049248218536377e-01 -2.451077550649642944e-01 -2.427018880844116211e-01 -2.494439333677291870e-01 -2.561859786510467529e-01 -2.629280388355255127e-01 -2.534065246582031250e-01 -2.431151121854782104e-01 -2.328236997127532959e-01 -2.304637432098388672e-01 -2.340720295906066895e-01 -2.376802861690521240e-01 -2.391489595174789429e-01 -2.312811464071273804e-01 -2.234133481979370117e-01 -2.155455648899078369e-01 -2.042381167411804199e-01 -1.920828670263290405e-01 -1.799276322126388550e-01 -1.706779748201370239e-01 -1.654725670814514160e-01 -1.602671742439270020e-01 -1.546898335218429565e-01 -1.385123133659362793e-01 -1.223347857594490051e-01 -1.061572581529617310e-01 -9.252557903528213501e-02 -8.026644587516784668e-02 -6.800731271505355835e-02 -5.124617740511894226e-02 -2.203265950083732605e-02 7.180853746831417084e-03 3.639436885714530945e-02 4.919863119721412659e-02 5.979395285248756409e-02 7.038927823305130005e-02 8.563482761383056641e-02 1.055834442377090454e-01 1.255320459604263306e-01 1.463446319103240967e-01 1.739393025636672974e-01 2.015339732170104980e-01 2.291286438703536987e-01 2.632971405982971191e-01 2.999117374420166016e-01 3.365263342857360840e-01 3.664951920509338379e-01 3.838264048099517822e-01 4.011575579643249512e-01 4.184887707233428955e-01 4.620060622692108154e-01 5.066016316413879395e-01 5.511972308158874512e-01 6.030218601226806641e-01 6.601617932319641113e-01 7.173019051551818848e-01 7.740784883499145508e-01 8.293267488479614258e-01 8.845750093460083008e-01 9.398232698440551758e-01 9.640157818794250488e-01 9.808244705200195312e-01 9.976330399513244629e-01 1.000000000000000000e+00 9.827262163162231445e-01 9.654523134231567383e-01 9.481785893440246582e-01 9.309047460556030273e-01 9.136309623718261719e-01 8.963571190834045410e-01 8.821827769279479980e-01 8.696382641792297363e-01 8.570939302444458008e-01 8.464122414588928223e-01 8.407371044158935547e-01 8.350618481636047363e-01 8.293865919113159180e-01 8.157340288162231445e-01 8.010652065277099609e-01 7.863964438438415527e-01 7.674394249916076660e-01 7.442423105239868164e-01 7.210451364517211914e-01 6.991688609123229980e-01 6.871051192283630371e-01 6.750413179397583008e-01 6.629776358604431152e-01 6.374410986900329590e-01 6.070336103439331055e-01 5.766261219978332520e-01 5.516511797904968262e-01 5.367529392242431641e-01 5.218546986579895020e-01 5.069563984870910645e-01 4.808497428894042969e-01 4.543497860431671143e-01 4.278498888015747070e-01 4.052055776119232178e-01 3.853313922882080078e-01 3.654572069644927979e-01 3.436295688152313232e-01 3.138764500617980957e-01 2.841233313083648682e-01 2.543701827526092529e-01 2.290197610855102539e-01 2.046782523393630981e-01 1.803367584943771362e-01 1.627138555049896240e-01 1.540195792913436890e-01 1.453253030776977539e-01 1.362051814794540405e-01 1.180894076824188232e-01 9.997361153364181519e-02 8.185782283544540405e-02 6.328683346509933472e-02 4.448242485523223877e-02 2.567800320684909821e-02 7.441593334078788757e-03 -9.311054833233356476e-03 -2.606370300054550171e-02 -4.281634837388992310e-02 -6.022384762763977051e-02 -7.771008461713790894e-02 -9.519632905721664429e-02 -1.084233894944190979e-01 -1.175332218408584595e-01 -1.266430616378784180e-01 -1.355027407407760620e-01 -1.425998806953430176e-01 -1.496970355510711670e-01 -1.567941755056381226e-01 -1.616603285074234009e-01 -1.657430827617645264e-01 -1.698258519172668457e-01 -1.814344823360443115e-01 -2.066613882780075073e-01 -2.318882793188095093e-01 -2.571151554584503174e-01 -2.590935230255126953e-01 -2.603960335254669189e-01 -2.616985440254211426e-01 -2.690470814704895020e-01 -2.806394398212432861e-01 -2.922317981719970703e-01 -3.031025826930999756e-01 -3.111471831798553467e-01 -3.191917240619659424e-01 -3.272362947463989258e-01 -3.408535718917846680e-01 -3.557006716728210449e-01 -3.705477714538574219e-01 -3.810716271400451660e-01 -3.859808444976806641e-01 -3.908900916576385498e-01 -3.948429524898529053e-01 -3.809432685375213623e-01 -3.670435547828674316e-01 -3.531439304351806641e-01 -3.382580280303955078e-01 -3.228790462017059326e-01 -3.075001239776611328e-01 -3.024809062480926514e-01 -3.237754404544830322e-01 -3.450699746608734131e-01 -3.663645088672637939e-01 -3.676260709762573242e-01 -3.666197061538696289e-01 -3.656133711338043213e-01 -3.667666614055633545e-01 -3.699609041213989258e-01 -3.731551766395568848e-01 -3.766337633132934570e-01 -3.820159137248992920e-01 -3.873980641365051270e-01 -3.927802741527557373e-01 -3.833861052989959717e-01 -3.689545691013336182e-01 -3.545230627059936523e-01 -3.487740457057952881e-01 -3.583553135395050049e-01 -3.679365515708923340e-01 -3.775177597999572754e-01 -3.846725225448608398e-01 -3.917712569236755371e-01 -3.988699316978454590e-01 -4.002839326858520508e-01 -3.977998495101928711e-01 -3.953157961368560791e-01 -3.942164182662963867e-01 -3.983565866947174072e-01 -4.024966955184936523e-01 -4.066368043422698975e-01 -4.076548218727111816e-01 -4.080099165439605713e-01 -4.083650112152099609e-01 -4.105185866355895996e-01 -4.149549007415771484e-01 -4.193912148475646973e-01 -4.238374531269073486e-01 -4.284505248069763184e-01 -4.330636262893676758e-01 -4.376766681671142578e-01 -4.398252665996551514e-01 -4.407726824283599854e-01 -4.417201280593872070e-01 -4.408947229385375977e-01 -4.356893301010131836e-01 -4.304839074611663818e-01 -4.252784848213195801e-01 -4.325844943523406982e-01 -4.412198662757873535e-01 -4.498552381992340088e-01 -4.535717666149139404e-01 -4.527437388896942139e-01 -4.519157111644744873e-01 -4.511358141899108887e-01 -4.506628811359405518e-01 -4.501899480819702148e-01 -4.497170150279998779e-01 -4.513774812221527100e-01 -4.537436962127685547e-01 -4.561099112033843994e-01 -4.588235318660736084e-01 -4.621356129646301270e-01 -4.654477238655090332e-01 -4.687598347663879395e-01 -4.528836607933044434e-01 -4.366767108440399170e-01 -4.204697310924530029e-01 -4.146770834922790527e-01 -4.158602356910705566e-01 -4.170433878898620605e-01 -4.196233153343200684e-01 -4.273127913475036621e-01 -4.350022673606872559e-01 -4.426917731761932373e-01 -4.438971877098083496e-01 -4.437793493270874023e-01 -4.436615109443664551e-01 -4.384741783142089844e-01 -4.269980788230895996e-01 -4.155220091342926025e-01 -4.046231806278228760e-01 -4.024352729320526123e-01 -4.002473652362823486e-01 -3.980594277381896973e-01 -4.008440077304840088e-01 -4.059904813766479492e-01 -4.111369550228118896e-01 -4.159180819988250732e-01 -4.198209643363952637e-01 -4.237239062786102295e-01 -4.276267588138580322e-01 -4.349739253520965576e-01 -4.426634311676025391e-01 -4.503529071807861328e-01 -4.508320391178131104e-01 -4.447985887527465820e-01 -4.387651681900024414e-01 -4.317209720611572266e-01 -4.185315370559692383e-01 -4.053420126438140869e-01 -3.921524882316589355e-01 -3.948143124580383301e-01 -4.025627374649047852e-01 -4.103111028671264648e-01 -4.175078868865966797e-01 -4.237770736217498779e-01 -4.300461411476135254e-01 -4.363153278827667236e-01 -4.417672753334045410e-01 -4.472099244594573975e-01 -4.526525437831878662e-01 -4.497272372245788574e-01 -4.413275718688964844e-01 -4.329279363155364990e-01 -4.266920089721679688e-01 -4.281123578548431396e-01 -4.295327067375183105e-01 -4.309530854225158691e-01 -4.313828945159912109e-01 -4.316185414791107178e-01 -4.318542480468750000e-01 -4.247381091117858887e-01 -4.087079167366027832e-01 -3.926777243614196777e-01 -3.774535953998565674e-01 -3.733134567737579346e-01 -3.691733181476593018e-01 -3.650331795215606689e-01 -3.537760674953460693e-01 -3.392251133918762207e-01 -3.246741890907287598e-01 -3.132582902908325195e-01 -3.091770410537719727e-01 -3.050958514213562012e-01 -3.010146319866180420e-01 -2.898955941200256348e-01 -2.781249284744262695e-01 -2.663542032241821289e-01 -2.554621994495391846e-01 -2.453460246324539185e-01 -2.352298349142074585e-01 -2.264693528413772583e-01 -2.255824059247970581e-01 -2.246954590082168579e-01 -2.238085120916366577e-01 -2.188614606857299805e-01 -2.126512378454208374e-01 -2.064410448074340820e-01 -1.992453634738922119e-01 -1.904316842555999756e-01 -1.816180050373077393e-01 -1.728043258190155029e-01 -1.689014583826065063e-01 -1.650264710187911987e-01 -1.611514836549758911e-01 -1.490574479103088379e-01 -1.317123025655746460e-01 -1.143671721220016479e-01 -9.798078984022140503e-02 -8.487811684608459473e-02 -7.177545130252838135e-02 -5.867279320955276489e-02 -4.313632845878601074e-02 -2.714250236749649048e-02 -1.114867907017469406e-02 -1.139605999924242496e-03 1.776426797732710838e-03 4.692459478974342346e-03 8.505729027092456818e-03 2.363798767328262329e-02 3.877024352550506592e-02 5.390250682830810547e-02 6.291609257459640503e-02 6.917125731706619263e-02 7.542642205953598022e-02 8.164516836404800415e-02 8.778093010187149048e-02 9.391669183969497681e-02 1.000524610280990601e-01 1.201894134283065796e-01 1.415289193391799927e-01 1.628684401512145996e-01 1.749133914709091187e-01 1.789356768131256104e-01 1.829579621553421021e-01 1.877021491527557373e-01 1.964568942785263062e-01 2.052116394042968750e-01 2.139663994312286377e-01 2.177660018205642700e-01 2.200717478990554810e-01 2.223775237798690796e-01 2.265019863843917847e-01 2.335417866706848145e-01 2.405815273523330688e-01 2.476213276386260986e-01
-4.127652198076248169e-02 -4.624504968523979187e-02 -5.121357738971710205e-02 -5.618210136890411377e-02 -5.450405180454254150e-02 -4.867952689528465271e-02 -4.285499453544616699e-02 -3.771620616316795349e-02 -3.485206142067909241e-02 -3.198791667819023132e-02 -2.912377566099166870e-02 -3.103176690638065338e-02 -3.379874303936958313e-02 -3.656571730971336365e-02 -4.086793959140777588e-02 -4.694880917668342590e-02 -5.302968248724937439e-02 -5.746502429246902466e-02 -4.274175316095352173e-02 -2.801848016679286957e-02 -1.329520810395479202e-02 -4.694263916462659836e-03 1.218827557750046253e-03 7.131919264793395996e-03 1.025240402668714523e-02 7.178377360105514526e-03 4.104350693523883820e-03 1.030323677696287632e-03 -6.566191441379487514e-04 -2.233610022813081741e-03 -3.810601541772484779e-03 -6.159741897135972977e-03 -9.160383604466915131e-03 -1.216102577745914459e-02 -1.492885872721672058e-02 -1.645782031118869781e-02 -1.798678375780582428e-02 -1.951574534177780151e-02 -1.531956624239683151e-02 -9.451812133193016052e-03 -3.584057791158556938e-03 -2.502744551748037338e-03 -8.913251571357250214e-03 -1.532375905662775040e-02 -2.172215282917022705e-02 -2.598885074257850647e-02 -3.025554306805133820e-02 -3.452223539352416992e-02 -3.213509917259216309e-02 -2.569517493247985840e-02 -1.925524510443210602e-02 -1.149486377835273743e-02 5.098312976770102978e-04 1.251452602446079254e-02 2.451921999454498291e-02 3.218528255820274353e-02 3.910429775714874268e-02 4.602330923080444336e-02 5.120838806033134460e-02 5.442973971366882324e-02 5.765109136700630188e-02 6.040950492024421692e-02 5.816816538572311401e-02 5.592682212591171265e-02 5.368547514081001282e-02 4.548357427120208740e-02 3.473401069641113281e-02 2.398445084691047668e-02 1.616189070045948029e-02 1.466374378651380539e-02 1.316559780389070511e-02 1.166745182126760483e-02 1.896987902000546455e-03 -8.475098758935928345e-03 -1.884718611836433411e-02 -2.796555869281291962e-02 -3.604994341731071472e-02 -4.413432255387306213e-02 -5.064396932721138000e-02 -4.911703988909721375e-02 -4.759011417627334595e-02 -4.606318473815917969e-02 -4.929747804999351501e-02 -5.387733876705169678e-02 -5.845718830823898315e-02 -6.165180355310440063e-02 -6.272897869348526001e-02 -6.380616128444671631e-02 -6.477801501750946045e-02 -5.653446540236473083e-02 -4.829091206192970276e-02 -4.004735872149467468e-02 -3.763798624277114868e-02 -3.869758173823356628e-02 -3.975717350840568542e-02 -3.854233771562576294e-02 -3.023974597454071045e-02 -2.193715237081050873e-02 -1.363456062972545624e-02 -7.784736808389425278e-03 -2.338328864425420761e-03 3.108078613877296448e-03 -1.878880197182297707e-03 -1.841706596314907074e-02 -3.495525196194648743e-02 -4.961391165852546692e-02 -4.535980150103569031e-02 -4.110569134354591370e-02 -3.685158118605613708e-02 -3.433333337306976318e-02 -3.253720328211784363e-02 -3.074107691645622253e-02 -3.041439317166805267e-02 -3.318127244710922241e-02 -3.594816103577613831e-02 -3.871504589915275574e-02 -5.077286809682846069e-02 -6.344635784626007080e-02 -7.611984759569168091e-02 -8.335960656404495239e-02 -8.621912449598312378e-02 -8.907864242792129517e-02 -8.959703147411346436e-02 -7.864387333393096924e-02 -6.769072264432907104e-02 -5.673757195472717285e-02 -5.120513215661048889e-02 -4.715461283922195435e-02 -4.310409724712371826e-02 -4.816231876611709595e-02 -6.681950390338897705e-02 -8.547668904066085815e-02 -1.038023978471755981e-01 -1.029019728302955627e-01 -1.020015552639961243e-01 -1.011011302471160889e-01 -9.820156544446945190e-02 -9.414179623126983643e-02 -9.008201956748962402e-02 -8.571513742208480835e-02 -8.041994273662567139e-02 -7.512474805116653442e-02 -6.982954591512680054e-02 -6.689175218343734741e-02 -6.432373821735382080e-02 -6.175572425127029419e-02 -6.085734814405441284e-02 -6.176609918475151062e-02 -6.267485767602920532e-02 -6.423038989305496216e-02 -7.187335193157196045e-02 -7.951630651950836182e-02 -8.715926855802536011e-02 -9.517904371023178101e-02 -1.033513471484184265e-01 -1.115236431360244751e-01 -1.154217496514320374e-01 -1.105503812432289124e-01 -1.056790277361869812e-01 -1.008076742291450500e-01 -1.007324010133743286e-01 -1.009443178772926331e-01 -1.011562347412109375e-01 -1.064919009804725647e-01 -1.158644556999206543e-01 -1.252369880676269531e-01 -1.337717771530151367e-01 -1.383608877658843994e-01 -1.429499983787536621e-01 -1.475390940904617310e-01 -1.503971219062805176e-01 -1.527976244688034058e-01 -1.551981419324874878e-01 -1.546835154294967651e-01 -1.499176472425460815e-01 -1.451517939567565918e-01 -1.402219980955123901e-01 -1.282018572092056274e-01 -1.161816939711570740e-01 -1.041615456342697144e-01 -9.079437702894210815e-02 -7.666429132223129272e-02 -6.253421306610107422e-02 -4.977196455001831055e-02 -4.102202132344245911e-02 -3.227208554744720459e-02 -2.352215163409709930e-02 -1.889140903949737549e-02 -1.487587112933397293e-02 -1.086033228784799576e-02 -1.179746817797422409e-02 -1.797522790729999542e-02 -2.415298670530319214e-02 -2.896430529654026031e-02 -2.170539088547229767e-02 -1.444647368043661118e-02 -7.187557872384786606e-03 -9.829268790781497955e-03 -1.636886224150657654e-02 -2.290845848619937897e-02 -2.536560595035552979e-02 -1.965786330401897430e-02 -1.395011879503726959e-02 -8.242375217378139496e-03 -1.471794582903385162e-02 -2.184619382023811340e-02 -2.897444181144237518e-02 -3.504249081015586853e-02 -4.029419273138046265e-02 -4.554589465260505676e-02 -4.823978990316390991e-02 -3.934364020824432373e-02 -3.044749237596988678e-02 -2.155133895576000214e-02 -1.570737361907958984e-02 -1.064268872141838074e-02 -5.578004289418458939e-03 -1.289520761929452419e-03 1.893139793537557125e-03 5.075800232589244843e-03 8.268899284303188324e-03 1.182108465582132339e-02 1.537327095866203308e-02 1.892545633018016815e-02 2.158241160213947296e-02 2.374463155865669250e-02 2.590685151517391205e-02 2.608567476272583008e-02 2.061613462865352631e-02 1.514659076929092407e-02 9.677046909928321838e-03 4.806462209671735764e-03 2.088969085889402777e-05 -4.764682613313198090e-03 -7.820503786206245422e-03 -9.086927399039268494e-03 -1.035335194319486618e-02 -1.191108301281929016e-02 -1.589127071201801300e-02 -1.987145841121673584e-02 -2.385164797306060791e-02 -2.997341565787792206e-02 -3.691500797867774963e-02 -4.385659843683242798e-02 -4.581980034708976746e-02 -3.807513788342475891e-02 -3.033047541975975037e-02 -2.258581109344959259e-02 -3.281482681632041931e-02 -4.389466345310211182e-02 -5.497450754046440125e-02 -5.798988789319992065e-02 -5.493695661425590515e-02 -5.188403278589248657e-02 -4.884248971939086914e-02 -4.585064202547073364e-02 -4.285879433155059814e-02 -3.986693918704986572e-02 -3.932507336139678955e-02 -3.938707709312438965e-02 -3.944908082485198975e-02 -3.595486655831336975e-02 -2.751077711582183838e-02 -1.906668767333030701e-02 -1.071580313146114349e-02 -5.021200515329837799e-03 6.734019843861460686e-04 6.368004716932773590e-03 1.755453087389469147e-02 3.170192241668701172e-02 4.584930837154388428e-02 6.012307852506637573e-02 7.474640011787414551e-02 8.936972916126251221e-02 1.039930582046508789e-01 1.201024428009986877e-01 1.364118605852127075e-01 1.527212858200073242e-01 1.662927120923995972e-01 1.770950257778167725e-01 1.878973394632339478e-01 1.988750994205474854e-01 2.112302482128143311e-01 2.235854119062423706e-01 2.359405457973480225e-01 2.651981115341186523e-01 3.007449507713317871e-01 3.362918198108673096e-01 3.675452768802642822e-01 3.906342387199401855e-01 4.137232005596160889e-01 4.368121623992919922e-01 4.864144325256347656e-01 5.371083617210388184e-01 5.878024101257324219e-01 6.431358456611633301e-01 7.018809914588928223e-01 7.606259584426879883e-01 8.155455589294433594e-01 8.543757796287536621e-01 8.932059407234191895e-01 9.320361614227294922e-01 9.556965827941894531e-01 9.757502079010009766e-01 9.958038926124572754e-01 1.000000000000000000e+00 9.826300144195556641e-01 9.652601480484008789e-01 9.478510618209838867e-01 9.294909238815307617e-01 9.111307859420776367e-01 8.927705883979797363e-01 8.840353488922119141e-01 8.803614377975463867e-01 8.766876459121704102e-01 8.669656515121459961e-01 8.409893512725830078e-01 8.150131106376647949e-01 7.890368700027465820e-01 7.658104300498962402e-01 7.429342865943908691e-01 7.200581431388854980e-01 6.983872056007385254e-01 6.779078841209411621e-01 6.574285626411437988e-01 6.370337605476379395e-01 6.172670125961303711e-01 5.975002646446228027e-01 5.777335166931152344e-01 5.634653568267822266e-01 5.511851906776428223e-01 5.389049649238586426e-01 5.244950652122497559e-01 5.061349868774414062e-01 4.877748489379882812e-01 4.694147109985351562e-01 4.391906559467315674e-01 4.085503518581390381e-01 3.779100477695465088e-01 3.595909476280212402e-01 3.501239717006683350e-01 3.406570255756378174e-01 3.308010399341583252e-01 3.193667232990264893e-01 3.079323172569274902e-01 2.964979708194732666e-01 2.771915495395660400e-01 2.560811042785644531e-01 2.349706292152404785e-01 2.147998958826065063e-01 1.958780586719512939e-01 1.769561916589736938e-01 1.585880368947982788e-01 1.519167572259902954e-01 1.452454775571823120e-01 1.385741978883743286e-01 1.340959072113037109e-01 1.307422220706939697e-01 1.273885369300842285e-01 1.221436783671379089e-01 1.119586154818534851e-01 1.017735525965690613e-01 9.158848971128463745e-02 7.770923525094985962e-02 6.338573247194290161e-02 4.906224086880683899e-02 3.622050583362579346e-02 2.481112256646156311e-02 1.340174488723278046e-02 7.797963917255401611e-04 -2.038525231182575226e-02 -4.155030846595764160e-02 -6.271535158157348633e-02 -7.412046939134597778e-02 -8.209842443466186523e-02 -9.007638692855834961e-02 -9.518344700336456299e-02 -9.509553015232086182e-02 -9.500760585069656372e-02 -9.491969645023345947e-02 -1.058082580566406250e-01 -1.170159056782722473e-01 -1.282235383987426758e-01 -1.419519633054733276e-01 -1.574498116970062256e-01 -1.729476451873779297e-01 -1.871601343154907227e-01 -1.963383555412292480e-01 -2.055165767669677734e-01 -2.146947830915451050e-01 -2.148508131504058838e-01 -2.130157202482223511e-01 -2.111806273460388184e-01 -2.142288386821746826e-01 -2.236189693212509155e-01 -2.330091148614883423e-01 -2.420707494020462036e-01 -2.450005859136581421e-01 -2.479304373264312744e-01 -2.508603036403656006e-01 -2.524014115333557129e-01 -2.532481551170349121e-01 -2.540948987007141113e-01 -2.561585605144500732e-01 -2.613130807876586914e-01 -2.664676010608673096e-01 -2.716221511363983154e-01 -2.794401645660400391e-01 -2.875596880912780762e-01 -2.956792414188385010e-01 -2.950507104396820068e-01 -2.861547172069549561e-01 -2.772587835788726807e-01 -2.693077325820922852e-01 -2.676836550235748291e-01 -2.660595476627349854e-01 -2.644354701042175293e-01 -2.632323503494262695e-01 -2.621727585792541504e-01 -2.611131668090820312e-01 -2.584584653377532959e-01 -2.529874444007873535e-01 -2.475164383649826050e-01 -2.420454174280166626e-01 -2.421632856130599976e-01 -2.424103617668151855e-01 -2.426574230194091797e-01 -2.420250773429870605e-01 -2.407896518707275391e-01 -2.395542263984680176e-01 -2.391452193260192871e-01 -2.418631464242935181e-01 -2.445810735225677490e-01 -2.472989857196807861e-01 -2.440186589956283569e-01 -2.394647300243377686e-01 -2.349107861518859863e-01 -2.355837225914001465e-01 -2.428907454013824463e-01 -2.501977682113647461e-01 -2.572595775127410889e-01 -2.602255046367645264e-01 -2.631914615631103516e-01 -2.661573886871337891e-01 -2.774777710437774658e-01 -2.928701341152191162e-01 -3.082624971866607666e-01 -3.161474764347076416e-01 -3.054848909378051758e-01 -2.948223352432250977e-01 -2.841597795486450195e-01 -2.870288491249084473e-01 -2.913357019424438477e-01 -2.956425845623016357e-01 -2.949585318565368652e-01 -2.896633446216583252e-01 -2.843681573867797852e-01 -2.784315049648284912e-01 -2.684056162834167480e-01 -2.583797276020050049e-01 -2.483538389205932617e-01 -2.478780597448348999e-01 -2.505617439746856689e-01 -2.532454431056976318e-01 -2.536083757877349854e-01 -2.499724328517913818e-01 -2.463365048170089722e-01 -2.427005618810653687e-01 -2.304577231407165527e-01 -2.180664837360382080e-01 -2.056752592325210571e-01 -1.958632469177246094e-01 -1.877788901329040527e-01 -1.796945035457611084e-01 -1.730199158191680908e-01 -1.715022474527359009e-01 -1.699845790863037109e-01 -1.684668958187103271e-01 -1.633431464433670044e-01 -1.574834436178207397e-01 -1.516237407922744751e-01 -1.478436887264251709e-01 -1.466434299945831299e-01 -1.454431712627410889e-01 -1.441705077886581421e-01 -1.418051570653915405e-01 -1.394398063421249390e-01 -1.370744854211807251e-01 -1.353553384542465210e-01 -1.339431703090667725e-01 -1.325309872627258301e-01 -1.276755630970001221e-01 -1.145430579781532288e-01 -1.014105677604675293e-01 -8.827807754278182983e-02 -8.694618195295333862e-02 -8.678700774908065796e-02 -8.662784099578857422e-02 -8.773967623710632324e-02 -8.999953418970108032e-02 -9.225938469171524048e-02 -9.397313743829727173e-02 -9.236662089824676514e-02 -9.076011180877685547e-02 -8.915359526872634888e-02 -8.869676291942596436e-02 -8.860884606838226318e-02 -8.852093666791915894e-02 -8.893958479166030884e-02 -9.021016955375671387e-02 -9.148075431585311890e-02 -9.275133907794952393e-02 -8.999064564704895020e-02 -8.718387782573699951e-02 -8.437711000442504883e-02 -7.667310535907745361e-02 -6.576529890298843384e-02 -5.485748872160911560e-02 -4.562190175056457520e-02 -4.230337962508201599e-02 -3.898485749959945679e-02 -3.566633909940719604e-02 -3.756547719240188599e-02 -4.048699885606765747e-02 -4.340851679444313049e-02 -4.604645073413848877e-02 -4.834054410457611084e-02 -5.063463374972343445e-02 -5.297245457768440247e-02 -5.591155961155891418e-02 -5.885066092014312744e-02 -6.178975850343704224e-02 -6.677413731813430786e-02 -7.270509004592895508e-02 -7.863604277372360229e-02 -8.368415385484695435e-02 -8.666674792766571045e-02 -8.964934945106506348e-02 -9.263194352388381958e-02 -9.957335144281387329e-02 -1.068813055753707886e-01 -1.141892746090888977e-01 -1.197250336408615112e-01 -1.236959695816040039e-01 -1.276669055223464966e-01 -1.298852115869522095e-01 -1.219248399138450623e-01 -1.139644533395767212e-01 -1.060040816664695740e-01 -1.048555821180343628e-01 -1.058263406157493591e-01 -1.067970991134643555e-01 -1.063649132847785950e-01 -1.036293953657150269e-01 -1.008938923478126526e-01 -9.815838187932968140e-02 -1.000035256147384644e-01 -1.018747091293334961e-01 -1.037458851933479309e-01 -1.012330651283264160e-01 -9.591936320066452026e-02 -9.060566872358322144e-02 -8.394201844930648804e-02 -7.265478372573852539e-02 -6.136755645275115967e-02 -5.008033663034439087e-02 -4.663781821727752686e-02 -4.466946795582771301e-02 -4.270112514495849609e-02 -3.754946589469909668e-02 -2.862499840557575226e-02 -1.970052719116210938e-02 -1.101392880082130432e-02 -5.328116938471794128e-03 3.576939343474805355e-04 6.043505389243364334e-03 1.169729605317115784e-02 1.733665168285369873e-02 2.297600731253623962e-02 2.683836035430431366e-02 2.665309421718120575e-02 2.646782621741294861e-02 2.628256008028984070e-02 2.560956776142120361e-02 2.489469014108181000e-02 2.417981065809726715e-02 2.974377572536468506e-02 4.072737321257591248e-02 5.171097069978713989e-02 6.117381900548934937e-02 6.218807026743888855e-02 6.320232152938842773e-02 6.421656906604766846e-02 6.272223591804504395e-02 6.047163903713226318e-02 5.822104215621948242e-02 6.014785915613174438e-02 6.877082586288452148e-02 7.739379256963729858e-02 8.601676672697067261e-02
-4.423747584223747253e-02 -4.494581744074821472e-02 -4.565415158867835999e-02 -4.636249318718910217e-02 -4.345407336950302124e-02 -3.828933835029602051e-02 -3.312459960579872131e-02 -2.911064587533473969e-02 -2.891393564641475677e-02 -2.871722728013992310e-02 -2.852052263915538788e-02 -3.683459758758544922e-02 -4.668061062693595886e-02 -5.652663111686706543e-02 -5.955124273896217346e-02 -5.467302724719047546e-02 -4.979480803012847900e-02 -4.416465386748313904e-02 -2.977987565100193024e-02 -1.539509650319814682e-02 -1.010318403132259846e-03 5.736661143600940704e-03 9.130460210144519806e-03 1.252425927668809891e-02 1.744194142520427704e-02 2.573986910283565521e-02 3.403779491782188416e-02 4.233571887016296387e-02 3.980000689625740051e-02 3.640551865100860596e-02 3.301103785634040833e-02 3.379859030246734619e-02 3.811473771929740906e-02 4.243088513612747192e-02 4.644478484988212585e-02 4.885030537843704224e-02 5.125582963228225708e-02 5.366135388612747192e-02 4.664899408817291260e-02 3.688689693808555603e-02 2.712479420006275177e-02 2.054606564342975616e-02 1.895000413060188293e-02 1.735394634306430817e-02 1.570454612374305725e-02 4.666847642511129379e-03 -6.370850838720798492e-03 -1.740854978561401367e-02 -2.301166765391826630e-02 -2.530462853610515594e-02 -2.759759686887264252e-02 -2.845298498868942261e-02 -2.468759566545486450e-02 -2.092220820486545563e-02 -1.715682074427604675e-02 -1.136460155248641968e-02 -5.223393905907869339e-03 9.178143809549510479e-04 7.287056650966405869e-03 1.391455531120300293e-02 2.054205536842346191e-02 2.677459083497524261e-02 2.874155342578887939e-02 3.070851974189281464e-02 3.267548233270645142e-02 2.965993247926235199e-02 2.451475709676742554e-02 1.936958357691764832e-02 1.766682043671607971e-02 2.340211719274520874e-02 2.913741581141948700e-02 3.487271815538406372e-02 3.356406837701797485e-02 3.174313157796859741e-02 2.992219477891921997e-02 2.520621195435523987e-02 1.810256019234657288e-02 1.099890749901533127e-02 4.004822578281164169e-03 -2.430092776194214821e-03 -8.865008130669593811e-03 -1.529992371797561646e-02 -1.717788353562355042e-02 -1.776800677180290222e-02 -1.835813187062740326e-02 -1.699235104024410248e-02 -1.263682451099157333e-02 -8.281300775706768036e-03 -4.009917844086885452e-03 -7.100923918187618256e-03 -1.019192952662706375e-02 -1.328293606638908386e-02 -1.477558352053165436e-02 -1.531785633414983749e-02 -1.586013101041316986e-02 -1.678745448589324951e-02 -1.891470886766910553e-02 -2.104196324944496155e-02 -2.316921576857566833e-02 -2.126404084265232086e-02 -1.869563758373260498e-02 -1.612723432481288910e-02 -1.325382571667432785e-02 -1.004273351281881332e-02 -6.831639446318149567e-03 -3.833531634882092476e-03 -2.978587988764047623e-03 -2.123643876984715462e-03 -1.268699765205383301e-03 -7.111777085810899734e-03 -1.574123278260231018e-02 -2.437068708240985870e-02 -2.839052490890026093e-02 -2.270590513944625854e-02 -1.702128723263740540e-02 -1.133666932582855225e-02 -8.377042599022388458e-03 -5.597987677901983261e-03 -2.818933688104152679e-03 2.466555219143629074e-03 9.772537276148796082e-03 1.707851886749267578e-02 2.166572026908397675e-02 1.293088681995868683e-02 4.196052905172109604e-03 -4.538780543953180313e-03 -1.153262332081794739e-02 -1.805051229894161224e-02 -2.456840127706527710e-02 -2.981760725378990173e-02 -3.317272663116455078e-02 -3.652784600853919983e-02 -3.983676433563232422e-02 -4.046613350510597229e-02 -4.109550639986991882e-02 -4.172487556934356689e-02 -4.662160202860832214e-02 -5.399492010474205017e-02 -6.136823445558547974e-02 -6.695610284805297852e-02 -6.714703887701034546e-02 -6.733796745538711548e-02 -6.752890348434448242e-02 -7.126623392105102539e-02 -7.555987685918807983e-02 -7.985350489616394043e-02 -7.803723961114883423e-02 -6.960790604352951050e-02 -6.117856502532958984e-02 -5.364733934402465820e-02 -5.456900224089622498e-02 -5.549066886305809021e-02 -5.641233548521995544e-02 -5.482957139611244202e-02 -5.223312228918075562e-02 -4.963666945695877075e-02 -4.894074052572250366e-02 -5.214417725801467896e-02 -5.534760281443595886e-02 -5.855103582143783569e-02 -5.017876252532005310e-02 -4.111333563923835754e-02 -3.204790130257606506e-02 -2.743376605212688446e-02 -2.632670663297176361e-02 -2.521964721381664276e-02 -2.468642033636569977e-02 -2.685575000941753387e-02 -2.902507781982421875e-02 -3.119441121816635132e-02 -3.009200096130371094e-02 -2.812491916120052338e-02 -2.615783736109733582e-02 -2.519213967025279999e-02 -2.568680047988891602e-02 -2.618145756423473358e-02 -2.673034556210041046e-02 -2.962462790310382843e-02 -3.251891583204269409e-02 -3.541320189833641052e-02 -3.753947466611862183e-02 -3.923076018691062927e-02 -4.092205315828323364e-02 -4.264630377292633057e-02 -4.446723684668540955e-02 -4.628817364573478699e-02 -4.810911044478416443e-02 -4.573975503444671631e-02 -4.274458438158035278e-02 -3.974941000342369080e-02 -3.854526579380035400e-02 -3.923627734184265137e-02 -3.992728888988494873e-02 -4.023942351341247559e-02 -3.720476478338241577e-02 -3.417010605335235596e-02 -3.113544918596744537e-02 -2.724988758563995361e-02 -2.302932552993297577e-02 -1.880876161158084869e-02 -1.300801150500774384e-02 -4.046886693686246872e-03 4.914237186312675476e-03 1.387536246329545975e-02 2.068137004971504211e-02 2.737192064523696899e-02 3.406247496604919434e-02 3.525529429316520691e-02 3.221486136317253113e-02 2.917443215847015381e-02 2.524014189839363098e-02 1.725555956363677979e-02 9.270976297557353973e-03 1.286392449401319027e-03 -3.156928578391671181e-03 -6.696098018437623978e-03 -1.023526675999164581e-02 -1.092060282826423645e-02 -7.540203630924224854e-03 -4.159805364906787872e-03 -8.196517592296004295e-04 1.136056613177061081e-03 3.091765101999044418e-03 5.047473125159740448e-03 4.154661728534847498e-04 -7.857120595872402191e-03 -1.612970791757106781e-02 -2.224065549671649933e-02 -2.219563350081443787e-02 -2.215061150491237640e-02 -2.210558950901031494e-02 -2.210990153253078461e-02 -2.212121523916721344e-02 -2.213253080844879150e-02 -2.596150711178779602e-02 -3.373979032039642334e-02 -4.151806980371475220e-02 -4.864471778273582458e-02 -5.035250633955001831e-02 -5.206029489636421204e-02 -5.376808717846870422e-02 -6.020710617303848267e-02 -6.845730543136596680e-02 -7.670749723911285400e-02 -8.244307339191436768e-02 -8.327516913414001465e-02 -8.410725742578506470e-02 -8.493935316801071167e-02 -8.884021639823913574e-02 -9.288635104894638062e-02 -9.693247824907302856e-02 -1.010303944349288940e-01 -1.051672697067260742e-01 -1.093041598796844482e-01 -1.109430491924285889e-01 -1.016816198825836182e-01 -9.242018312215805054e-02 -8.315875381231307983e-02 -8.202994614839553833e-02 -8.290563523769378662e-02 -8.378133177757263184e-02 -7.884014397859573364e-02 -6.580248475074768066e-02 -5.276482179760932922e-02 -3.977246582508087158e-02 -2.807139605283737183e-02 -1.637032255530357361e-02 -4.669249057769775391e-03 7.074411259964108467e-04 2.674464136362075806e-03 4.641486797481775284e-03 7.496427744626998901e-03 1.280731242150068283e-02 1.811819896101951599e-02 2.342908456921577454e-02 3.285129740834236145e-02 4.282696172595024109e-02 5.280262231826782227e-02 6.075785681605339050e-02 6.666970998048782349e-02 7.258156687021255493e-02 7.798802107572555542e-02 7.942709326744079590e-02 8.086616545915603638e-02 8.230523020029067993e-02 9.735911339521408081e-02 1.174789816141128540e-01 1.375988572835922241e-01 1.590895801782608032e-01 1.831872165203094482e-01 2.072848528623580933e-01 2.313824743032455444e-01 2.823807001113891602e-01 3.344865441322326660e-01 3.865924477577209473e-01 4.512158036231994629e-01 5.250432491302490234e-01 5.988706946372985840e-01 6.716793775558471680e-01 7.402030825614929199e-01 8.087269067764282227e-01 8.772506117820739746e-01 9.172844290733337402e-01 9.505445361137390137e-01 9.838047027587890625e-01 1.000000000000000000e+00 9.929872751235961914e-01 9.859745502471923828e-01 9.786491394042968750e-01 9.637281298637390137e-01 9.488070607185363770e-01 9.338860511779785156e-01 9.166013598442077637e-01 8.980738520622253418e-01 8.795462250709533691e-01 8.582890629768371582e-01 8.296962380409240723e-01 8.011034727096557617e-01 7.725106477737426758e-01 7.448796033859252930e-01 7.173711061477661133e-01 6.898626089096069336e-01 6.619392633438110352e-01 6.336057782173156738e-01 6.052722334861755371e-01 5.780391693115234375e-01 5.589812397956848145e-01 5.399233102798461914e-01 5.208653807640075684e-01 4.998250603675842285e-01 4.780681729316711426e-01 4.563111960887908936e-01 4.366614222526550293e-01 4.209200441837310791e-01 4.051786959171295166e-01 3.894373178482055664e-01 3.712683618068695068e-01 3.530142009258270264e-01 3.347600400447845459e-01 3.187301158905029297e-01 3.042981922626495361e-01 2.898662388324737549e-01 2.749008536338806152e-01 2.577710747718811035e-01 2.406413257122039795e-01 2.235115468502044678e-01 2.085392326116561890e-01 1.940613240003585815e-01 1.795834153890609741e-01 1.648838520050048828e-01 1.498897075653076172e-01 1.348955780267715454e-01 1.202205270528793335e-01 1.122861877083778381e-01 1.043518632650375366e-01 9.641753882169723511e-02 8.576267957687377930e-02 7.371268421411514282e-02 6.166268512606620789e-02 5.166504904627799988e-02 4.702867567539215088e-02 4.239230602979660034e-02 3.775592893362045288e-02 2.654569968581199646e-02 1.454494614154100418e-02 2.544190268963575363e-03 -7.762714754790067673e-03 -1.643222942948341370e-02 -2.510174550116062164e-02 -3.355919942259788513e-02 -4.052260145545005798e-02 -4.748599603772163391e-02 -5.444939807057380676e-02 -6.804643571376800537e-02 -8.397284895181655884e-02 -9.989925473928451538e-02 -1.108692586421966553e-01 -1.128705143928527832e-01 -1.148717775940895081e-01 -1.168730482459068298e-01 -1.225438639521598816e-01 -1.283213496208190918e-01 -1.340988427400588989e-01 -1.385287046432495117e-01 -1.420126408338546753e-01 -1.454965919256210327e-01 -1.486971825361251831e-01 -1.507880240678787231e-01 -1.528788655996322632e-01 -1.549696922302246094e-01 -1.678704768419265747e-01 -1.831569075584411621e-01 -1.984433382749557495e-01 -2.120280265808105469e-01 -2.234027087688446045e-01 -2.347773611545562744e-01 -2.458639889955520630e-01 -2.515743076801300049e-01 -2.572846114635467529e-01 -2.629949450492858887e-01 -2.668462097644805908e-01 -2.697679400444030762e-01 -2.726897001266479492e-01 -2.747101783752441406e-01 -2.744414508342742920e-01 -2.741727530956268311e-01 -2.739040255546569824e-01 -2.731493115425109863e-01 -2.723396718502044678e-01 -2.715299427509307861e-01 -2.717145979404449463e-01 -2.728390097618103027e-01 -2.739633619785308838e-01 -2.753389179706573486e-01 -2.783962190151214600e-01 -2.814534902572631836e-01 -2.845107913017272949e-01 -2.833763360977172852e-01 -2.808128893375396729e-01 -2.782494127750396729e-01 -2.779621183872222900e-01 -2.816935181617736816e-01 -2.854249775409698486e-01 -2.891564369201660156e-01 -2.889331579208374023e-01 -2.886184751987457275e-01 -2.883037924766540527e-01 -2.890560626983642578e-01 -2.905398905277252197e-01 -2.920237481594085693e-01 -2.919005155563354492e-01 -2.856963872909545898e-01 -2.794922292232513428e-01 -2.732880711555480957e-01 -2.764294743537902832e-01 -2.815552055835723877e-01 -2.866809368133544922e-01 -2.851887047290802002e-01 -2.752966880798339844e-01 -2.654047608375549316e-01 -2.562825083732604980e-01 -2.600151300430297852e-01 -2.637477219104766846e-01 -2.674803733825683594e-01 -2.626876235008239746e-01 -2.537397146224975586e-01 -2.447917908430099487e-01 -2.371784895658493042e-01 -2.328624725341796875e-01 -2.285464257001876831e-01 -2.242304235696792603e-01 -2.237753868103027344e-01 -2.237305939197540283e-01 -2.236858010292053223e-01 -2.233837395906448364e-01 -2.228439301252365112e-01 -2.223041355609893799e-01 -2.222033441066741943e-01 -2.249011546373367310e-01 -2.275989651679992676e-01 -2.302967756986618042e-01 -2.286364734172821045e-01 -2.255344092845916748e-01 -2.224323302507400513e-01 -2.186533361673355103e-01 -2.137079387903213501e-01 -2.087625265121459961e-01 -2.038171291351318359e-01 -2.010371834039688110e-01 -1.982945948839187622e-01 -1.955519765615463257e-01 -1.904399394989013672e-01 -1.837407797574996948e-01 -1.770416200160980225e-01 -1.705403178930282593e-01 -1.647628396749496460e-01 -1.589853614568710327e-01 -1.532078534364700317e-01 -1.436402946710586548e-01 -1.332992762327194214e-01 -1.229582428932189941e-01 -1.157981827855110168e-01 -1.125841587781906128e-01 -1.093701124191284180e-01 -1.060414388775825500e-01 -1.009828969836235046e-01 -9.592435508966445923e-02 -9.086580574512481689e-02 -8.549562096595764160e-02 -7.997742295265197754e-02 -7.445922493934631348e-02 -7.258639484643936157e-02 -7.947649061679840088e-02 -8.636657148599624634e-02 -9.325665980577468872e-02 -9.058720618486404419e-02 -8.696772903203964233e-02 -8.334824442863464355e-02 -8.186646550893783569e-02 -8.231551200151443481e-02 -8.276455849409103394e-02 -8.405826985836029053e-02 -9.048753231763839722e-02 -9.691679477691650391e-02 -1.033460497856140137e-01 -1.041254326701164246e-01 -1.030918061733245850e-01 -1.020581647753715515e-01 -1.002449095249176025e-01 -9.712044149637222290e-02 -9.399597346782684326e-02 -9.087150543928146362e-02 -8.667964488267898560e-02 -8.247558027505874634e-02 -7.827151566743850708e-02 -7.578667998313903809e-02 -7.442658394575119019e-02 -7.306648045778274536e-02 -7.255349308252334595e-02 -7.503797113895416260e-02 -7.752245664596557617e-02 -8.000695705413818359e-02 -8.163503557443618774e-02 -8.309532701969146729e-02 -8.455560356378555298e-02 -8.632113039493560791e-02 -8.845674991607666016e-02 -9.059237688779830933e-02 -9.281028807163238525e-02 -9.615987539291381836e-02 -9.950944781303405762e-02 -1.028590351343154907e-01 -1.032121703028678894e-01 -1.021785512566566467e-01 -1.011449098587036133e-01 -9.984871745109558105e-02 -9.793820977210998535e-02 -9.602769464254379272e-02 -9.411718696355819702e-02 -9.025204926729202271e-02 -8.620591461658477783e-02 -8.215977996587753296e-02 -8.143229782581329346e-02 -8.363509178161621094e-02 -8.583790063858032227e-02 -8.682049810886383057e-02 -8.071652799844741821e-02 -7.461256533861160278e-02 -6.850860267877578735e-02 -6.770383566617965698e-02 -6.854771077632904053e-02 -6.939159333705902100e-02 -7.057542353868484497e-02 -7.231739163398742676e-02 -7.405935972929000854e-02 -7.580133527517318726e-02 -7.740852981805801392e-02 -7.901495695114135742e-02 -8.062139898538589478e-02 -7.399864494800567627e-02 -6.211836263537406921e-02 -5.023808777332305908e-02 -4.069974645972251892e-02 -3.918252885341644287e-02 -3.766531869769096375e-02 -3.614811226725578308e-02 -3.755437955260276794e-02 -3.951003029942512512e-02 -4.146568104624748230e-02 -4.320542514324188232e-02 -4.468928277492523193e-02 -4.617313668131828308e-02 -4.725494235754013062e-02 -4.326467588543891907e-02 -3.927440568804740906e-02 -3.528414294123649597e-02 -3.277368843555450439e-02 -3.093036077916622162e-02 -2.908702939748764038e-02 -3.034019842743873596e-02 -3.864649310708045959e-02 -4.695278406143188477e-02 -5.525908246636390686e-02 -6.104014068841934204e-02 -6.660430878400802612e-02 -7.216847687959671021e-02 -7.600695639848709106e-02 -7.835590839385986328e-02 -8.070485293865203857e-02 -8.300759643316268921e-02 -8.505363762378692627e-02 -8.709968626499176025e-02 -8.914573490619659424e-02 -8.986147493124008179e-02 -9.017615765333175659e-02 -9.049084782600402832e-02 -8.901743590831756592e-02 -8.467783778905868530e-02 -8.033823966979980469e-02 -7.599864155054092407e-02
-5.219757556915283203e-03 -9.107275865972042084e-03 -1.299479324370622635e-02 -1.688231155276298523e-02 -1.817340403795242310e-02 -1.784470304846763611e-02 -1.751600578427314758e-02 -1.940628699958324432e-02 -2.865709178149700165e-02 -3.790789842605590820e-02 -4.715870693325996399e-02 -4.524479061365127563e-02 -4.132122918963432312e-02 -3.739766776561737061e-02 -3.566294908523559570e-02 -3.646409139037132263e-02 -3.726523369550704956e-02 -3.813678026199340820e-02 -3.982809185981750488e-02 -4.151940718293190002e-02 -4.321071505546569824e-02 -4.375524818897247314e-02 -4.379631951451301575e-02 -4.383738711476325989e-02 -4.533172398805618286e-02 -5.004967749118804932e-02 -5.476763471961021423e-02 -5.948558077216148376e-02 -6.151920184493064880e-02 -6.334004551172256470e-02 -6.516087800264358521e-02 -6.376586854457855225e-02 -5.965749919414520264e-02 -5.554912611842155457e-02 -5.089163407683372498e-02 -4.331203550100326538e-02 -3.573243692517280579e-02 -2.815284021198749542e-02 -2.598411962389945984e-02 -2.539522014558315277e-02 -2.480631880462169647e-02 -2.101226523518562317e-02 -1.220144890248775482e-02 -3.390631405636668205e-03 5.386084318161010742e-03 8.160996250808238983e-03 1.093590725213289261e-02 1.371081732213497162e-02 1.671865209937095642e-02 1.986835710704326630e-02 2.301806211471557617e-02 2.617754787206649780e-02 2.936846762895584106e-02 3.255938366055488586e-02 3.575030341744422913e-02 3.713022172451019287e-02 3.819831088185310364e-02 3.926640003919601440e-02 4.186601936817169189e-02 4.620013013482093811e-02 5.053424090147018433e-02 5.452198162674903870e-02 5.476897954940795898e-02 5.501597002148628235e-02 5.526296049356460571e-02 5.323566868901252747e-02 5.023631453514099121e-02 4.723695665597915649e-02 4.404056072235107422e-02 4.041841253638267517e-02 3.679626435041427612e-02 3.317411988973617554e-02 3.539231419563293457e-02 3.803525492548942566e-02 4.067819938063621521e-02 3.728912398219108582e-02 2.892518788576126099e-02 2.056124992668628693e-02 1.349810604006052017e-02 1.307348255068063736e-02 1.264885999262332916e-02 1.222423650324344635e-02 1.081079524010419846e-02 9.117903187870979309e-03 7.425012066960334778e-03 1.837986405007541180e-03 -9.701502509415149689e-03 -2.124099247157573700e-02 -3.254940733313560486e-02 -2.363849990069866180e-02 -1.472759246826171875e-02 -5.816686898469924927e-03 -6.513643893413245678e-05 3.807878121733665466e-03 7.680892013013362885e-03 8.482082746922969818e-03 -2.893881464842706919e-04 -9.060859680175781250e-03 -1.783233135938644409e-02 -2.606860734522342682e-02 -3.421685472130775452e-02 -4.236511141061782837e-02 -4.784533753991127014e-02 -5.037167295813560486e-02 -5.289801210165023804e-02 -5.574442073702812195e-02 -6.181148812174797058e-02 -6.787855178117752075e-02 -7.394562661647796631e-02 -7.555361092090606689e-02 -7.530661672353744507e-02 -7.505962997674942017e-02 -7.557149976491928101e-02 -7.768096774816513062e-02 -7.979044318199157715e-02 -8.189991861581802368e-02 -8.096438646316528320e-02 -7.982708513736724854e-02 -7.868977636098861694e-02 -8.139026910066604614e-02 -8.718450367450714111e-02 -9.297873079776763916e-02 -9.708286076784133911e-02 -9.290555864572525024e-02 -8.872826397418975830e-02 -8.455096185207366943e-02 -8.796646445989608765e-02 -9.345769137144088745e-02 -9.894892573356628418e-02 -1.015341505408287048e-01 -9.978079795837402344e-02 -9.802745282649993896e-02 -9.639295935630798340e-02 -1.016515642404556274e-01 -1.069101616740226746e-01 -1.121687665581703186e-01 -1.104434728622436523e-01 -1.046650484204292297e-01 -9.888661652803421021e-02 -9.463994204998016357e-02 -9.502334892749786377e-02 -9.540675580501556396e-02 -9.579017013311386108e-02 -8.512865751981735229e-02 -7.273461669683456421e-02 -6.034055724740028381e-02 -4.946439713239669800e-02 -4.023110866546630859e-02 -3.099782392382621765e-02 -2.258131280541419983e-02 -2.185211516916751862e-02 -2.112291753292083740e-02 -2.039372175931930542e-02 -1.733445003628730774e-02 -1.333205215632915497e-02 -9.329655207693576813e-03 -6.506976205855607986e-03 -6.104754284024238586e-03 -5.702533759176731110e-03 -5.300312303006649017e-03 2.431445289403200150e-03 1.060209702700376511e-02 1.877274923026561737e-02 2.132201008498668671e-02 1.944229751825332642e-02 1.756258308887481689e-02 1.719934865832328796e-02 2.397823333740234375e-02 3.075712546706199646e-02 3.753601387143135071e-02 4.581496864557266235e-02 5.449036881327629089e-02 6.316576898097991943e-02 6.643479317426681519e-02 6.181951984763145447e-02 5.720424279570579529e-02 5.276413634419441223e-02 5.590034276247024536e-02 5.903654918074607849e-02 6.217275932431221008e-02 6.099834665656089783e-02 5.738251656293869019e-02 5.376668646931648254e-02 5.255711823701858521e-02 5.840591341257095337e-02 6.425471603870391846e-02 7.010351121425628662e-02 6.814608722925186157e-02 6.502280384302139282e-02 6.189951673150062561e-02 6.243645027279853821e-02 6.684637814760208130e-02 7.125630974769592285e-02 7.472754269838333130e-02 6.990691274404525757e-02 6.508629024028778076e-02 6.026566028594970703e-02 5.326884612441062927e-02 4.541525989770889282e-02 3.756167739629745483e-02 3.047831170260906219e-02 2.493537962436676025e-02 1.939245127141475677e-02 1.384952012449502945e-02 -9.938096627593040466e-04 -1.633537560701370239e-02 -3.167694061994552612e-02 -4.191359505057334900e-02 -4.821946844458580017e-02 -5.452533811330795288e-02 -5.929265916347503662e-02 -5.708841234445571899e-02 -5.488416180014610291e-02 -5.267991498112678528e-02 -5.570112168788909912e-02 -6.005648523569107056e-02 -6.441184878349304199e-02 -7.120134681463241577e-02 -8.145863562822341919e-02 -9.171592444181442261e-02 -1.017793938517570496e-01 -1.051755324006080627e-01 -1.085716411471366882e-01 -1.119677722454071045e-01 -1.173394247889518738e-01 -1.238028258085250854e-01 -1.302662193775177002e-01 -1.353062540292739868e-01 -1.362927854061126709e-01 -1.372793018817901611e-01 -1.382658332586288452e-01 -1.341670006513595581e-01 -1.293463855981826782e-01 -1.245257556438446045e-01 -1.249416470527648926e-01 -1.307746469974517822e-01 -1.366076618432998657e-01 -1.417351365089416504e-01 -1.409955918788909912e-01 -1.402560621500015259e-01 -1.395165175199508667e-01 -1.336677670478820801e-01 -1.258631497621536255e-01 -1.180585399270057678e-01 -1.149790585041046143e-01 -1.211136281490325928e-01 -1.272481828927993774e-01 -1.333827376365661621e-01 -1.297633647918701172e-01 -1.256822794675827026e-01 -1.216012090444564819e-01 -1.172390505671501160e-01 -1.126654148101806641e-01 -1.080917865037918091e-01 -1.027315631508827209e-01 -9.393897652626037598e-02 -8.514639735221862793e-02 -7.635381817817687988e-02 -7.137449830770492554e-02 -6.733504682779312134e-02 -6.329559534788131714e-02 -5.717465281486511230e-02 -4.815647378563880920e-02 -3.913830220699310303e-02 -2.977729961276054382e-02 -1.064571924507617950e-02 8.485861122608184814e-03 2.761744149029254913e-02 3.930572420358657837e-02 4.698110371828079224e-02 5.465647950768470764e-02 6.454496830701828003e-02 8.055485785007476807e-02 9.656472504138946533e-02 1.125746071338653564e-01 1.186746880412101746e-01 1.234407424926757812e-01 1.282067894935607910e-01 1.383102685213088989e-01 1.538117974996566772e-01 1.693133413791656494e-01 1.847252994775772095e-01 1.994341760873794556e-01 2.141430377960205078e-01 2.288518995046615601e-01 2.389485388994216919e-01 2.473290115594863892e-01 2.557094097137451172e-01 2.662802934646606445e-01 2.810164093971252441e-01 2.957525849342346191e-01 3.104887306690216064e-01 3.493733108043670654e-01 3.892522454261779785e-01 4.291312098503112793e-01 4.880737364292144775e-01 5.610336065292358398e-01 6.339935064315795898e-01 7.015061378479003906e-01 7.461080551147460938e-01 7.907099723815917969e-01 8.353118896484375000e-01 8.658295273780822754e-01 8.929985165596008301e-01 9.201675057411193848e-01 9.438985586166381836e-01 9.629541635513305664e-01 9.820097684860229492e-01 1.000000000000000000e+00 9.921164512634277344e-01 9.842328429222106934e-01 9.763492941856384277e-01 9.647294878959655762e-01 9.511449933052062988e-01 9.375604987144470215e-01 9.263515472412109375e-01 9.215265512466430664e-01 9.167016744613647461e-01 9.118766784667968750e-01 8.963651061058044434e-01 8.794922232627868652e-01 8.626193404197692871e-01 8.474000096321105957e-01 8.338153958320617676e-01 8.202309012413024902e-01 8.059190511703491211e-01 7.862027883529663086e-01 7.664866447448730469e-01 7.467704415321350098e-01 7.280984520912170410e-01 7.098038792610168457e-01 6.915093064308166504e-01 6.740195751190185547e-01 6.580226421356201172e-01 6.420257091522216797e-01 6.260287761688232422e-01 6.111971735954284668e-01 5.964064002037048340e-01 5.816156864166259766e-01 5.650367140769958496e-01 5.471729636192321777e-01 5.293092131614685059e-01 5.093024969100952148e-01 4.806013405323028564e-01 4.519001543521881104e-01 4.231989681720733643e-01 4.168677031993865967e-01 4.156629145145416260e-01 4.144581258296966553e-01 4.054911434650421143e-01 3.862086832523345947e-01 3.669261634349822998e-01 3.479457795619964600e-01 3.353478312492370605e-01 3.227498829364776611e-01 3.101519048213958740e-01 2.953441739082336426e-01 2.794032394886016846e-01 2.634622752666473389e-01 2.491742670536041260e-01 2.392041683197021484e-01 2.292340695858001709e-01 2.192640006542205811e-01 2.037191540002822876e-01 1.875039041042327881e-01 1.712886840105056763e-01 1.557985246181488037e-01 1.410092264413833618e-01 1.262199580669403076e-01 1.117010861635208130e-01 9.908732026815414429e-02 8.647356927394866943e-02 7.385981082916259766e-02 6.078097224235534668e-02 4.753883183002471924e-02 3.429668769240379333e-02 1.943118311464786530e-02 1.628184807486832142e-03 -1.617481559514999390e-02 -3.397781401872634888e-02 -4.289194196462631226e-02 -5.154767632484436035e-02 -6.020340323448181152e-02 -6.666985899209976196e-02 -7.159962505102157593e-02 -7.652939110994338989e-02 -8.129471540451049805e-02 -8.541600406169891357e-02 -8.953730762004852295e-02 -9.365860372781753540e-02 -1.078555732965469360e-01 -1.242761462926864624e-01 -1.406967192888259888e-01 -1.532860249280929565e-01 -1.608996540307998657e-01 -1.685132831335067749e-01 -1.759543120861053467e-01 -1.801732480525970459e-01 -1.843921989202499390e-01 -1.886111348867416382e-01 -1.887202709913253784e-01 -1.867745071649551392e-01 -1.848287284374237061e-01 -1.841834783554077148e-01 -1.868414878845214844e-01 -1.894995123147964478e-01 -1.921575218439102173e-01 -1.949858367443084717e-01 -1.978334039449691772e-01 -2.006809860467910767e-01 -2.014731913805007935e-01 -2.003229558467864990e-01 -1.991727203130722046e-01 -1.981719583272933960e-01 -1.981719583272933960e-01 -1.981719583272933960e-01 -1.981719583272933960e-01 -1.998061537742614746e-01 -2.019974887371063232e-01 -2.041888236999511719e-01 -2.055483311414718628e-01 -2.054391950368881226e-01 -2.053300589323043823e-01 -2.052209377288818359e-01 -2.085378468036651611e-01 -2.119339704513549805e-01 -2.153300791978836060e-01 -2.177516818046569824e-01 -2.195050269365310669e-01 -2.212583571672439575e-01 -2.236643135547637939e-01 -2.285394966602325439e-01 -2.334146946668624878e-01 -2.382898777723312378e-01 -2.441588640213012695e-01 -2.502388656139373779e-01 -2.563188374042510986e-01 -2.586570084095001221e-01 -2.562460005283355713e-01 -2.538349628448486328e-01 -2.516653835773468018e-01 -2.535278499126434326e-01 -2.553903460502624512e-01 -2.572528123855590820e-01 -2.640139460563659668e-01 -2.731626629829406738e-01 -2.823113799095153809e-01 -2.891239821910858154e-01 -2.901650965213775635e-01 -2.912061512470245361e-01 -2.922472357749938965e-01 -2.927924990653991699e-01 -2.932850420475006104e-01 -2.937775552272796631e-01 -2.971459627151489258e-01 -3.031713962554931641e-01 -3.091968297958374023e-01 -3.146281838417053223e-01 -3.162723779678344727e-01 -3.179166018962860107e-01 -3.195608258247375488e-01 -3.226444721221923828e-01 -3.262042403221130371e-01 -3.297640979290008545e-01 -3.319159150123596191e-01 -3.316416442394256592e-01 -3.313673734664916992e-01 -3.310931026935577393e-01 -3.301200568675994873e-01 -3.291349709033966064e-01 -3.281498551368713379e-01 -3.237850666046142578e-01 -3.171565532684326172e-01 -3.105280101299285889e-01 -3.050755858421325684e-01 -3.039253652095794678e-01 -3.027751743793487549e-01 -3.016248941421508789e-01 -3.026583492755889893e-01 -3.041374087333679199e-01 -3.056164681911468506e-01 -3.065578043460845947e-01 -3.068320751190185547e-01 -3.071063756942749023e-01 -3.069379925727844238e-01 -3.000897467136383057e-01 -2.932415008544921875e-01 -2.863932549953460693e-01 -2.824802696704864502e-01 -2.799615561962127686e-01 -2.774428129196166992e-01 -2.755674719810485840e-01 -2.752386033535003662e-01 -2.749097645282745361e-01 -2.745809257030487061e-01 -2.832700014114379883e-01 -2.928552031517028809e-01 -3.024404942989349365e-01 -3.069320321083068848e-01 -3.068229258060455322e-01 -3.067137897014617920e-01 -3.078270852565765381e-01 -3.163726329803466797e-01 -3.249182403087615967e-01 -3.334638476371765137e-01 -3.359964787960052490e-01 -3.365995883941650391e-01 -3.372026979923248291e-01 -3.357014954090118408e-01 -3.306611478328704834e-01 -3.256208300590515137e-01 -3.205805122852325439e-01 -3.170578777790069580e-01 -3.135526478290557861e-01 -3.100473880767822266e-01 -3.033623397350311279e-01 -2.945970296859741211e-01 -2.858317196369171143e-01 -2.776701450347900391e-01 -2.716447412967681885e-01 -2.656193077564239502e-01 -2.595938444137573242e-01 -2.551713883876800537e-01 -2.510630190372467041e-01 -2.469546496868133545e-01 -2.399742901325225830e-01 -2.295116633176803589e-01 -2.190490067005157471e-01 -2.096225321292877197e-01 -2.144431620836257935e-01 -2.192637920379638672e-01 -2.240844368934631348e-01 -2.256095856428146362e-01 -2.256095856428146362e-01 -2.256095856428146362e-01 -2.222960889339447021e-01 -2.112303376197814941e-01 -2.001645863056182861e-01 -1.890988349914550781e-01 -1.810165494680404663e-01 -1.732104867696762085e-01 -1.654044389724731445e-01 -1.618026942014694214e-01 -1.619132608175277710e-01 -1.620238274335861206e-01 -1.616110652685165405e-01 -1.581589430570602417e-01 -1.547068208456039429e-01 -1.512546986341476440e-01 -1.473863720893859863e-01 -1.433885693550109863e-01 -1.393907666206359863e-01 -1.339617520570755005e-01 -1.261829733848571777e-01 -1.184042170643806458e-01 -1.106254458427429199e-01 -1.027095988392829895e-01 -9.479296952486038208e-02 -8.687635511159896851e-02 -8.224458992481231689e-02 -7.971150428056716919e-02 -7.717841118574142456e-02 -7.485561072826385498e-02 -7.325304299592971802e-02 -7.165047526359558105e-02 -7.004791498184204102e-02 -6.737431883811950684e-02 -6.449946016073226929e-02 -6.162460148334503174e-02 -6.275375187397003174e-02 -6.862840801477432251e-02 -7.450304925441741943e-02 -8.078205585479736328e-02 -9.216229617595672607e-02 -1.035425290465354919e-01 -1.149227693676948547e-01 -1.218569204211235046e-01 -1.267866790294647217e-01 -1.317164301872253418e-01 -1.347663104534149170e-01 -1.335342377424240112e-01 -1.323021501302719116e-01 -1.310700774192810059e-01 -1.364460736513137817e-01 -1.423896551132202148e-01 -1.483332216739654541e-01 -1.472053378820419312e-01 -1.399736851453781128e-01 -1.327420324087142944e-01 -1.258531808853149414e-01 -1.208688542246818542e-01 -1.158845275640487671e-01 -1.109002009034156799e-01 -1.070732995867729187e-01 -1.035953313112258911e-01 -1.001173555850982666e-01 -1.007637381553649902e-01 -1.080212444067001343e-01 -1.152787506580352783e-01 -1.225362569093704224e-01
[truncated: 2,999,851 more chars]
