# Supplementary material for: Mapping cortical mesoscopic networks of single spiking cortical or sub-cortical neurons
Source: eLife. 2017 Feb 4;6:e19976. doi: 10.7554/eLife.19976 (PMC5328594; doi:10.7554/eLife.19976)
Supplement: Figure 7—source data 1. — This zip archive contains all original STMTDs (*traces.txt files) from cortical cells (220) and subcortical cells (208) used in generating Figure 7B. The STMTDs are interpolated to 100 Hz (i.e. 600 time points for each cell for a 6 s period). The archive also contains (3D) coordinates from PCA distributions of the traces (*scatter.txt files) which are displayed in Figure 7B. Both traces and PCA coordinates can be viewed independently. DOI: http://dx.doi.org/10.7554/eLife.19976.020 [file elife-19976-fig7-data1.zip › 7sd/7sd3-STMTDs_subcortical_scatter.txt]

-4.401623258029613517e+00 -1.434660936285791166e+00 1.548369647976635788e+00
-4.769818008762863215e+00 1.026084074070881869e+00 2.661373177142460023e+00
-4.171372117122110090e+00 6.871285317240813928e-01 -1.352294861342931531e+00
-4.340603702864050284e+00 2.867559745878976774e+00 1.120513309661187895e+00
-1.339505156294928501e+00 -2.370727502038988410e-02 1.377361764458285176e+00
-5.947601836793752206e-01 3.956542999173181752e+00 -3.022652745539754271e+00
-9.282703423133022991e-01 4.527861218912891061e+00 -1.589743473823913344e+00
-6.507570470233310367e+00 4.174907902339795029e+00 -1.168449935308635834e-01
-2.727611331294737429e+00 -4.535195361138403825e-01 -1.802774777561872988e-01
-2.021892382090637597e+00 2.644930387070239419e+00 7.307050100384809843e-02
-3.398018541102081791e+00 4.446681359579272019e-01 -6.676079945739104016e-01
-8.301093473350114493e+00 6.269941054248159062e+00 -1.581760166904325082e+00
-3.290009440544976460e+00 2.140305028303632451e+00 -1.599569768090783217e+00
1.210323506111910419e+00 4.463777109017051714e+00 -1.865362898299309791e+00
-7.431981268672519292e+00 5.260294651407126487e+00 -1.356297073422299659e+00
-7.276621095353671187e+00 5.945560055877861849e+00 -1.969663819763985302e+00
-6.756892329637592454e+00 2.488871634449099979e+00 -1.687804131335610247e+00
-6.365287111117603480e+00 9.549560653488060602e-01 -2.555336968886784410e-02
-7.372425286244745024e+00 2.621645500818473806e+00 -1.437258531201990319e+00
-5.454478913739359669e+00 -8.654781441242682671e-01 -8.435995890423626520e-01
-3.807470396549288427e+00 7.239867318568073529e+00 -1.156706828366890427e+00
-5.058421793459896953e+00 -3.315092600942950440e+00 -6.448511946534893902e-01
-2.974493629890592405e+00 -1.705589266969987694e+00 5.611740751032646690e-01
-9.426360103413092162e+00 -1.064137075181950109e-01 -9.790383371963780057e-01
-6.228598838085278366e+00 -1.537540577323676327e+00 3.633585271404667694e+00
-7.595274606885163315e+00 3.457803667546020421e+00 -1.768309119685579578e+00
-1.141200352353871494e+01 4.666643370616812447e+00 7.928513067073686971e-01
-7.010079437064309360e+00 3.827218202768186028e+00 -1.241233012781173262e-01
-9.809460851438478457e+00 6.592643458205213136e+00 -1.866641154581790918e+00
-9.488506606560335399e+00 4.666676809135956283e+00 -1.710559432971419991e+00
-1.210403098276021439e+01 4.458480292431351799e+00 -3.870252105249273100e+00
-6.820686222069000770e+00 -3.715245167376086677e-01 6.345597718037665480e-03
-8.593039871537103025e+00 2.951810917721394922e+00 5.448311864874215704e-01
-8.321227441968954253e+00 -1.586354760862864755e+00 -1.867990111185721669e-01
-7.882409541200747327e+00 2.676728948330439728e+00 -3.254210862788337044e-01
-6.349657422533370621e+00 -2.646069993744531335e+00 -8.890498338729675432e-01
-9.535699574159963277e+00 2.420260719801675897e+00 -1.871295137827877042e+00
-7.087608384832876141e+00 1.218729680534349491e-01 3.889671577384439805e-01
-5.369820205395187784e+00 -2.506228791341758910e+00 -1.772138339186929423e+00
-7.939692498756535599e+00 1.499104008403570276e+00 1.309487270463804975e-02
-6.849032118863322083e+00 1.234219177369354048e+00 -2.625126641855912712e+00
1.100708333020646190e+00 -5.819024064133119012e+00 -8.891231215835193602e-01
2.652189158562080262e+00 -1.075655325108424876e+00 2.492468589798340517e+00
9.168394527205595557e-01 -3.071959231505528187e+00 -2.350962549097248555e+00
2.279629226427247080e+00 -3.469610032712965531e+00 -2.590492735487767373e+00
1.384190908763328398e+00 -4.911756633036637787e+00 -6.828951477871183506e-01
3.562056119196922666e+00 -3.981953113090787699e+00 -1.371034862457255254e+00
1.891589034520465784e+00 -4.158517785906244768e+00 -2.583412532975257747e+00
1.121774589049789217e+00 -5.056237374715767174e+00 -4.910719502440690221e-01
2.342331893203577042e+00 -4.752017788688609023e+00 -1.800239638193781300e+00
2.999188715783277726e+00 -5.530203172194065431e+00 -2.033613176380533183e-02
3.731225211189155289e+00 -4.476647601727631987e+00 -1.461832861681676921e+00
3.897580033081088136e+00 -4.674436880649605719e+00 -1.821852492908467624e+00
1.705021181345421022e+00 -2.640759776821390847e+00 -2.229898719593061407e-01
1.916430242184035126e-01 -3.168470444233534522e+00 -2.281887853619231077e+00
-1.718066813336993182e+00 -6.133395659675565881e+00 -5.261182602610685599e-01
-3.621078972342317570e-02 -7.371267068732473504e+00 -8.012917423628127533e-01
-2.634878807679261747e-01 -6.543183467506921147e+00 -1.097697792071011369e+00
-7.091561819490865837e-01 -3.074919301437031738e+00 -2.968424544498906137e+00
-1.418543553963452775e-01 -2.676206225534095928e+00 -3.332871353700542549e+00
1.791298885482708769e+00 -4.190112544469482003e+00 -2.094600410161488124e+00
-3.092996448210424187e+00 -4.775580412193345836e+00 -2.638128801063832629e-01
-3.123493305775779660e-01 -5.958987369581045357e+00 -9.210448775160031687e-01
-6.853155664770382849e-02 -5.968724881928936021e+00 -1.860534182915742907e-01
3.217720879001714884e+00 -4.672643035920261312e+00 -9.912126872841797720e-02
1.535533759589295055e+00 -6.578286456925818371e+00 3.299294242392243337e-01
1.579218443396542604e+00 -4.490369505446126119e+00 -2.262402507484454706e+00
1.688217109991277498e+00 -4.089399086749424761e+00 -1.781176175877799084e+00
9.873221853492660793e-01 -3.878741684149160651e+00 -1.266227424086747710e+00
-1.381807591561057036e+00 -5.142449605594602069e+00 -1.787212100558342120e+00
-3.672981243898283399e-01 -4.980575045536421719e+00 -2.511049149774148503e+00
6.290168462300481877e+00 -1.241214466214026313e+00 1.184685261245633781e+00
5.563313233730092122e+00 3.097186875232003977e+00 4.416539295798775910e+00
7.862097909069133195e+00 -9.802430738272263078e-01 1.565283229684341748e+00
3.827342842471546103e+00 -5.586173701121064816e+00 -1.063598539094059658e+00
7.021758296537406352e+00 -2.587631589814784583e+00 -1.830641314137242626e+00
5.053600202178792244e+00 -2.493894457136783593e+00 3.085053809700848415e+00
6.671156226616467677e+00 -3.455453499758989189e+00 -1.423152800909807336e+00
6.914566210987258543e+00 -3.846665391709583659e+00 -7.487413571976908599e-01
3.107567782379508259e+00 -2.168767894906526106e+00 -3.703924599907759685e+00
6.542793357249015784e+00 1.616328848316261890e+00 2.156554512662591794e-01
5.906387128947621967e+00 -2.796129462876224103e+00 1.628899963595304090e+00
6.722078636691371401e+00 -3.101103836856212492e+00 2.305392802899739912e+00
4.162979782611262891e+00 -2.221725017439098782e+00 3.762560839632306475e+00
8.244558594600301049e+00 1.380095501298342242e+00 5.077765909183473703e-01
5.282466641851598865e+00 -3.648381334204866988e+00 5.298633163629123954e-01
7.869143660438220778e+00 -1.761322780456731962e+00 1.501362069035997227e+00
9.494778151144428691e+00 -2.295804754929032576e+00 -8.284079347900149548e-01
5.988243391705579732e+00 -2.468347867114403904e+00 8.653732121834887270e-01
2.535216955337486588e+00 -4.802456999852434905e+00 -1.373660676936784952e+00
5.285545811055286869e+00 -4.952919016969664412e+00 -1.111857302770531408e+00
5.028275232712526410e+00 -3.685876433306938260e+00 -1.506066410948185386e+00
3.775576171967895966e+00 -2.885069960678045220e+00 -2.927566505937103436e+00
6.922657877896455147e+00 -4.459584618774331766e+00 -6.378970615686481160e-01
4.363586213788223311e+00 -4.704931001869727680e+00 -1.191976963934886502e+00
5.778623403256553104e+00 -8.765718745574146986e-01 -2.461640432280808533e+00
4.593177157190442728e+00 -3.882266685574538023e+00 -2.188858114447581604e-01
3.567334128556462147e+00 -3.284150042335514108e+00 6.673809042858052099e-01
4.440992054576704540e+00 -4.731335948470089647e+00 -1.895726141465943426e+00
4.428272445112519051e+00 -3.761374372079129280e+00 -1.711584416254344099e+00
3.976181214814648257e+00 -4.587801034363170771e+00 -1.564119489305611621e+00
5.204917163600823571e+00 -5.709010435761229907e+00 -4.099968442005647029e-01
2.558079170067147246e+00 -5.014481290522329715e+00 -1.749571205691965226e+00
8.194448425229055033e+00 -3.299106926130896511e+00 1.484996886759060164e-02
6.595244628172761026e+00 2.091504807326636239e+00 2.560990535027438675e+00
3.811767330440210433e+00 -2.322052660519923428e+00 -3.929741499221902634e-01
8.006758567651893088e+00 -1.740551204924041695e+00 -4.325446769422428561e-01
3.444457508773936638e+00 -6.374850157838403142e+00 -1.053758335938548285e-01
6.877414296029489726e+00 6.940365794819947087e-01 2.243582073859230697e+00
2.352217444320432893e+00 -2.009616633875105585e+00 -2.074908592358746251e+00
6.890522787981638864e+00 2.709087522085548372e+00 3.317983596534500812e+00
6.557858454115137903e+00 -2.144980865197861242e+00 2.786926107085991866e+00
6.436210985685093533e+00 -4.231135318265313749e+00 -9.440303243816403622e-01
4.892821533541167334e+00 -4.521723464453079266e+00 -1.107057400926223512e+00
4.500758729788904233e+00 -4.599708369069573699e+00 -1.478036632138786555e+00
6.972474048913237965e+00 -3.965726248607951199e+00 7.892442606168601493e-01
5.757412517639044047e+00 -4.398362043713862413e+00 1.256536314787561670e+00
6.322537533859510894e+00 -4.269920886936958482e+00 1.512167477551356054e+00
4.475841634495969501e+00 -5.196520433454947074e+00 1.015982483442128936e+00
5.572427446755635394e+00 -5.199515447175329541e+00 7.045596424762332610e-01
4.384633836367295423e+00 -5.495382418290331472e+00 8.990550537383150687e-01
5.491036571376263886e+00 -5.021696526360139856e+00 7.393364343235876435e-01
5.313033871656401175e+00 -4.797313999993793487e+00 9.405064318600286910e-01
4.070435472698274104e+00 -5.089667945826091611e+00 -5.497448898569639031e-01
4.846098360017266238e+00 -5.325409075680131998e+00 5.094214023690891713e-01
5.516070965137142679e+00 -4.589640286062220298e+00 1.530057830051859469e+00
8.052496529247854085e+00 -3.437453373750170460e+00 5.921596124867842814e-01
7.368003870589705073e+00 -3.196419192623589201e+00 9.381420427430173792e-01
8.675195174322649194e+00 -3.430079040889022046e+00 7.539215875330873562e-02
6.785791769373627602e+00 -2.882033217219782451e+00 8.448628912298163929e-01
6.778365884619682369e+00 -4.456675816255700973e+00 2.534001063810207288e-01
8.017893347443925123e+00 -2.899781381645120337e+00 6.920981521105177281e-01
8.054416178635671386e+00 -3.975604777192335071e+00 9.396698571065951189e-01
6.296599937221534660e+00 -5.132200120565306278e+00 3.530556053308941955e-02
8.120728896660398988e+00 -3.560509809442907958e+00 3.478487766946757875e-01
6.334978834165290174e+00 -3.945540984156208797e+00 -1.406187418823117152e+00
4.112156371000017074e+00 -4.793235379679398278e+00 -2.097482150341854812e+00
3.528384230212219030e+00 -3.804809504082421689e+00 3.837005737761218338e+00
3.264843068572654605e+00 9.587595613923687310e-01 4.140897160007671829e+00
4.900687609021274760e+00 7.853451898010668231e+00 4.574121929211355742e+00
6.898331004603718952e+00 7.721814553346074916e+00 -2.094887987467028978e-01
6.981214301656695653e+00 8.863946230244124536e+00 -7.422451928615201311e-01
6.192646393217980716e+00 6.564932034834472852e+00 1.343754640866844152e+00
8.031852357259920083e+00 3.847339749123716235e+00 2.259677242053660162e+00
5.008867290528110416e+00 1.094451665340528379e+01 -3.888361876903307923e-01
8.934164208402652463e+00 3.763324398084695765e+00 1.865729428088404696e+00
4.429457490998050417e+00 1.196931331444477209e+01 5.338690969166561828e-01
6.363960749424923513e+00 6.129308968124125734e+00 -2.552101462184957370e+00
7.964158280520000410e+00 4.764346584535608109e+00 -1.809498990565402865e+00
5.478898079868788074e+00 9.519528704784528728e+00 -4.327290087313549805e+00
5.752600828053262561e+00 6.542777986606674645e+00 1.597244998157173690e+00
6.419504523735807489e+00 6.353860384006995154e+00 -6.534547913282823250e-01
4.279464664433017873e+00 9.269098189114115982e+00 2.361249979271940802e+00
7.261782551508958683e+00 7.780912391661131799e+00 -6.933811516498776806e-01
5.167673142001451225e+00 8.530461045188932445e+00 1.492222739832184120e+00
6.573297195684545180e+00 6.032203515372685843e+00 -1.209882772781153859e+00
3.941115748162190791e+00 5.459740473050427312e+00 3.567273850549640635e+00
6.102640395651875771e+00 8.461620412660341373e+00 4.031947310379115912e-01
5.123287679012046958e+00 8.690160901991097475e+00 1.783175818776283617e+00
6.088646004772727771e+00 6.502701096591357199e+00 2.002834863267204391e+00
5.455898305177568020e+00 7.911143889179100164e+00 -4.048286851251743368e-01
6.691972076824815652e+00 7.611578651026260189e+00 1.148620744535532756e+00
4.079676169057074198e+00 1.198956931646247170e+01 -2.493738558577875963e-01
5.990962221751944483e+00 7.559108828049804885e+00 -6.201410459251289753e-01
7.711693695515541513e+00 3.696381529571891811e+00 -4.602883022027822735e-01
5.032846690924320576e+00 8.593740620913896677e+00 1.630115458530461137e+00
5.945304094234771242e+00 8.091796055440342528e+00 -2.765664333329493907e+00
4.582793606062550040e+00 1.172974478575132196e+01 -1.020507451754963046e+00
4.331835094130516595e+00 5.497290399230308822e+00 2.282433446883918027e+00
5.863830196447906928e+00 7.581927315895692132e+00 1.722551777738706935e+00
4.283484876146539833e+00 7.834574521303927952e+00 2.943974886347671571e+00
6.412143992713391860e+00 6.631202643187942058e+00 9.917046425612345839e-01
5.722184124198005151e+00 8.192746209719189210e+00 -5.532274104594612218e-01
7.741408457845727398e+00 3.090262859061512657e+00 -5.271979249144614244e+00
5.802737679455689523e+00 2.540494967344993249e+00 -5.802069464052488357e+00
7.580003017595608128e+00 2.624123827350924643e+00 -2.975512073725508966e+00
4.605444277583949031e+00 3.125109260946767886e+00 -4.703898753976068825e+00
1.909221961868574624e+00 1.265092192994352516e+01 -5.354906413912205565e+00
6.617043379559304661e+00 3.565660504232227357e+00 -6.477098959192762351e+00
5.137512574606657445e+00 3.167862819213085324e+00 -2.024037186464015203e+00
6.544839091224786465e+00 5.167602532446236019e+00 -4.097265332791097947e+00
6.625244982070521260e+00 2.908802868553727716e+00 -8.307889511368339308e-01
5.478898079868788074e+00 9.519528704784528728e+00 -4.327290087313549805e+00
5.752600828053262561e+00 6.542777986606674645e+00 1.597244998157173690e+00
6.419504523735807489e+00 6.353860384006995154e+00 -6.534547913282823250e-01
4.279464664433017873e+00 9.269098189114115982e+00 2.361249979271940802e+00
7.261782551508958683e+00 7.780912391661131799e+00 -6.933811516498776806e-01
5.167673142001451225e+00 8.530461045188932445e+00 1.492222739832184120e+00
6.573297195684545180e+00 6.032203515372685843e+00 -1.209882772781153859e+00
3.941115748162190791e+00 5.459740473050427312e+00 3.567273850549640635e+00
6.102640395651875771e+00 8.461620412660341373e+00 4.031947310379115912e-01
5.123287679012046958e+00 8.690160901991097475e+00 1.783175818776283617e+00
6.088646004772727771e+00 6.502701096591357199e+00 2.002834863267204391e+00
5.455898305177568020e+00 7.911143889179100164e+00 -4.048286851251743368e-01
6.691972076824815652e+00 7.611578651026260189e+00 1.148620744535532756e+00
4.079676169057074198e+00 1.198956931646247170e+01 -2.493738558577875963e-01
5.990962221751944483e+00 7.559108828049804885e+00 -6.201410459251289753e-01
7.711693695515541513e+00 3.696381529571891811e+00 -4.602883022027822735e-01
5.032846690924320576e+00 8.593740620913896677e+00 1.630115458530461137e+00
5.945304094234771242e+00 8.091796055440342528e+00 -2.765664333329493907e+00
4.582793606062550040e+00 1.172974478575132196e+01 -1.020507451754963046e+00
4.331835094130516595e+00 5.497290399230308822e+00 2.282433446883918027e+00
5.863830196447906928e+00 7.581927315895692132e+00 1.722551777738706935e+00
4.283484876146539833e+00 7.834574521303927952e+00 2.943974886347671571e+00
6.412143992713391860e+00 6.631202643187942058e+00 9.917046425612345839e-01
5.722184124198005151e+00 8.192746209719189210e+00 -5.532274104594612218e-01
3.417141740899257485e+00 1.012896370928613266e+01 1.825451550645574850e+00
4.420627238067657672e+00 3.789908315405696726e+00 2.082219062056951842e+00
