# Supplementary material for: Mapping cortical mesoscopic networks of single spiking cortical or sub-cortical neurons
Source: eLife. 2017 Feb 4;6:e19976. doi: 10.7554/eLife.19976 (PMC5328594; doi:10.7554/eLife.19976)
Supplement: Figure 7—source data 1. — This zip archive contains all original STMTDs (*traces.txt files) from cortical cells (220) and subcortical cells (208) used in generating Figure 7B. The STMTDs are interpolated to 100 Hz (i.e. 600 time points for each cell for a 6 s period). The archive also contains (3D) coordinates from PCA distributions of the traces (*scatter.txt files) which are displayed in Figure 7B. Both traces and PCA coordinates can be viewed independently. DOI: http://dx.doi.org/10.7554/eLife.19976.020 [file elife-19976-fig7-data1.zip › 7sd/7sd4-STMTDs_subcortical_traces.txt]

1.156735494732856750e-01 1.145005598664283752e-01 1.133275702595710754e-01 1.121545955538749695e-01 1.200129166245460510e-01 1.335054486989974976e-01 1.469979882240295410e-01 1.574157923460006714e-01 1.576345264911651611e-01 1.578532904386520386e-01 1.580720096826553345e-01 1.619364023208618164e-01 1.664569973945617676e-01 1.709776073694229126e-01 1.765242367982864380e-01 1.832595616579055786e-01 1.899949014186859131e-01 1.973833590745925903e-01 2.123760730028152466e-01 2.273688018321990967e-01 2.423615157604217529e-01 2.472395747900009155e-01 2.476770728826522827e-01 2.481145262718200684e-01 2.478482574224472046e-01 2.460208535194396973e-01 2.441934645175933838e-01 2.423661053180694580e-01 2.441657334566116333e-01 2.462528496980667114e-01 2.483399808406829834e-01 2.500489652156829834e-01 2.514388859272003174e-01 2.528287768363952637e-01 2.525000572204589844e-01 2.430259436368942261e-01 2.335518300533294678e-01 2.240777015686035156e-01 2.101628184318542480e-01 1.949513703584671021e-01 1.797399073839187622e-01 1.693071722984313965e-01 1.663541942834854126e-01 1.634012311697006226e-01 1.604936420917510986e-01 1.655747741460800171e-01 1.706558763980865479e-01 1.757369935512542725e-01 1.785269826650619507e-01 1.799214333295822144e-01 1.813158839941024780e-01 1.800793558359146118e-01 1.703860461711883545e-01 1.606927365064620972e-01 1.509994119405746460e-01 1.411221921443939209e-01 1.312133371829986572e-01 1.213044673204421997e-01 1.194964721798896790e-01 1.268629580736160278e-01 1.342294514179229736e-01 1.400969326496124268e-01 1.297751963138580322e-01 1.194534525275230408e-01 1.091317161917686462e-01 1.003018468618392944e-01 9.210962802171707153e-02 8.391740173101425171e-02 7.622360438108444214e-02 6.960675120353698730e-02 6.298990547657012939e-02 5.637305974960327148e-02 4.584710299968719482e-02 3.503685444593429565e-02 2.422660216689109802e-02 2.228501252830028534e-02 2.765778452157974243e-02 3.303055465221405029e-02 3.756664320826530457e-02 3.783277794718742371e-02 3.809890523552894592e-02 3.836503997445106506e-02 3.664044663310050964e-02 3.435326367616653442e-02 3.206607699394226074e-02 2.810962870717048645e-02 2.160160616040229797e-02 1.509358081966638565e-02 8.663633838295936584e-03 9.065612219274044037e-03 9.467590600252151489e-03 9.869568049907684326e-03 8.539224974811077118e-03 6.178850773721933365e-03 3.818477271124720573e-03 1.250997302122414112e-04 -7.722290232777595520e-03 -1.556968037039041519e-02 -2.341706864535808563e-02 -3.090704791247844696e-02 -3.833824023604393005e-02 -4.576943442225456238e-02 -5.515503510832786560e-02 -6.670444458723068237e-02 -7.825384289026260376e-02 -8.959996700286865234e-02 -9.890045970678329468e-02 -1.082009598612785339e-01 -1.175014600157737732e-01 -1.219063401222229004e-01 -1.242746487259864807e-01 -1.266429573297500610e-01 -1.332176178693771362e-01 -1.486478149890899658e-01 -1.640780121088027954e-01 -1.795082092285156250e-01 -1.897585093975067139e-01 -1.996655464172363281e-01 -2.095725983381271362e-01 -2.145469337701797485e-01 -2.155449390411376953e-01 -2.165429294109344482e-01 -2.178946584463119507e-01 -2.209798097610473633e-01 -2.240649312734603882e-01 -2.271500527858734131e-01 -2.307147234678268433e-01 -2.344105094671249390e-01 -2.381062656641006470e-01 -2.431090474128723145e-01 -2.500631213188171387e-01 -2.570172250270843506e-01 -2.639336585998535156e-01 -2.686684429645538330e-01 -2.734032273292541504e-01 -2.781380116939544678e-01 -2.794096171855926514e-01 -2.786713838577270508e-01 -2.779331207275390625e-01 -2.763951122760772705e-01 -2.724395990371704102e-01 -2.684840559959411621e-01 -2.645285129547119141e-01 -2.571932077407836914e-01 -2.493277341127395630e-01 -2.414622455835342407e-01 -2.330759465694427490e-01 -2.241258770227432251e-01 -2.151758223772048950e-01 -2.069934606552124023e-01 -2.060364633798599243e-01 -2.050794810056686401e-01 -2.041224837303161621e-01 -1.919977068901062012e-01 -1.753525882959365845e-01 -1.587074846029281616e-01 -1.441130936145782471e-01 -1.337261795997619629e-01 -1.233392879366874695e-01 -1.129523813724517822e-01 -1.092900484800338745e-01 -1.060303896665573120e-01 -1.027707308530807495e-01 -9.514180570840835571e-02 -8.407042920589447021e-02 -7.299906015396118164e-02 -6.256898492574691772e-02 -5.515920743346214294e-02 -4.774943366646766663e-02 -4.033965617418289185e-02 -3.798296302556991577e-02 -3.696172684431076050e-02 -3.594049066305160522e-02 -2.994053810834884644e-02 -1.667995564639568329e-02 -3.419374115765094757e-03 9.786451235413551331e-03 2.062404341995716095e-02 3.146164119243621826e-02 4.229923337697982788e-02 4.443887248635292053e-02 4.165222868323326111e-02 3.886558860540390015e-02 3.766167908906936646e-02 4.110043123364448547e-02 4.453918710350990295e-02 4.797794297337532043e-02 4.655295982956886292e-02 4.440157487988471985e-02 4.225018247961997986e-02 3.844924643635749817e-02 3.290285170078277588e-02 2.735645510256290436e-02 2.118160575628280640e-02 9.455384686589241028e-03 -2.270835684612393379e-03 -1.399705652147531509e-02 -1.689429022371768951e-02 -1.631554402410984039e-02 -1.573679782450199127e-02 -1.929312571883201599e-02 -3.111959993839263916e-02 -4.294607788324356079e-02 -5.477255582809448242e-02 -5.924118682742118835e-02 -6.331565231084823608e-02 -6.739011406898498535e-02 -7.123106718063354492e-02 -7.489220052957534790e-02 -7.855334132909774780e-02 -8.214189857244491577e-02 -8.540156483650207520e-02 -8.866122364997863770e-02 -9.192088991403579712e-02 -9.724032878875732422e-02 -1.030856668949127197e-01 -1.089310050010681152e-01 -1.146148890256881714e-01 -1.200687885284423828e-01 -1.255226731300354004e-01 -1.308384537696838379e-01 -1.314035207033157349e-01 -1.319686025381088257e-01 -1.325336694717407227e-01 -1.316852420568466187e-01 -1.300556212663650513e-01 -1.284260302782058716e-01 -1.270787566900253296e-01 -1.265355646610260010e-01 -1.259923577308654785e-01 -1.254491657018661499e-01 -1.315088719129562378e-01 -1.385057866573333740e-01 -1.455026865005493164e-01 -1.477787643671035767e-01 -1.451712101697921753e-01 -1.425636708736419678e-01 -1.404879540205001831e-01 -1.428348422050476074e-01 -1.451817303895950317e-01 -1.475286036729812622e-01 -1.503951847553253174e-01 -1.534607112407684326e-01 -1.565262526273727417e-01 -1.573956012725830078e-01 -1.539823561906814575e-01 -1.505691260099411011e-01 -1.471558809280395508e-01 -1.473958194255828857e-01 -1.478086858987808228e-01 -1.482215523719787598e-01 -1.498118638992309570e-01 -1.522881835699081421e-01 -1.547644883394241333e-01 -1.566253304481506348e-01 -1.558004915714263916e-01 -1.549756675958633423e-01 -1.541508287191390991e-01 -1.489147394895553589e-01 -1.425913870334625244e-01 -1.362679898738861084e-01 -1.288817077875137329e-01 -1.200159564614295959e-01 -1.111501976847648621e-01 -1.021798476576805115e-01 -9.022851288318634033e-02 -7.827717810869216919e-02 -6.632583588361740112e-02 -4.974539950489997864e-02 -3.066928498446941376e-02 -1.159316860139369965e-02 8.442142046988010406e-03 3.113054856657981873e-02 5.381895229220390320e-02 7.650735974311828613e-02 9.032660722732543945e-02 1.029519438743591309e-01 1.155772656202316284e-01 1.279975473880767822e-01 1.402104645967483521e-01 1.524233818054199219e-01 1.648324728012084961e-01 1.787816286087036133e-01 1.927307844161987305e-01 2.066799402236938477e-01 2.180949747562408447e-01 2.285670936107635498e-01 2.390392124652862549e-01 2.543202340602874756e-01 2.787460684776306152e-01 3.031719028949737549e-01 3.275977373123168945e-01 3.540237843990325928e-01 3.805321753025054932e-01 4.070405662059783936e-01 4.405633211135864258e-01 4.792436063289642334e-01 5.179238915443420410e-01 5.593756437301635742e-01 6.124835610389709473e-01 6.655915379524230957e-01 7.186994552612304688e-01 7.663990259170532227e-01 8.128126263618469238e-01 8.592262864112854004e-01 8.968752026557922363e-01 9.226043820381164551e-01 9.483336210250854492e-01 9.733959436416625977e-01 9.822638630867004395e-01 9.911320209503173828e-01 1.000000000000000000e+00 9.928004145622253418e-01 9.771514534950256348e-01 9.615025520324707031e-01 9.466568827629089355e-01 9.339700341224670410e-01 9.212831854820251465e-01 9.085963368415832520e-01 8.943613171577453613e-01 8.799291849136352539e-01 8.654969930648803711e-01 8.508929610252380371e-01 8.361189365386962891e-01 8.213449716567993164e-01 8.062406778335571289e-01 7.886823415756225586e-01 7.711240053176879883e-01 7.535656094551086426e-01 7.328175902366638184e-01 7.109162807464599609e-01 6.890150904655456543e-01 6.700350642204284668e-01 6.564732193946838379e-01 6.429114937782287598e-01 6.293496489524841309e-01 6.117594838142395020e-01 5.940279960632324219e-01 5.762964487075805664e-01 5.537598133087158203e-01 5.277708768844604492e-01 5.017820000648498535e-01 4.752091765403747559e-01 4.462673068046569824e-01 4.173254072666168213e-01 3.883835971355438232e-01 3.655923604965209961e-01 3.442106246948242188e-01 3.228289186954498291e-01 3.035741150379180908e-01 2.871459424495697021e-01 2.707177400588989258e-01 2.542403340339660645e-01 2.367229908704757690e-01 2.192056775093078613e-01 2.016883343458175659e-01 1.868890076875686646e-01 1.734834909439086914e-01 1.600780040025711060e-01 1.465457230806350708e-01 1.326822489500045776e-01 1.188187673687934875e-01 1.049552857875823975e-01 1.021478995680809021e-01 1.006700396537780762e-01 9.919219464063644409e-02 9.351589530706405640e-02 8.378111571073532104e-02 7.404632866382598877e-02 6.340438127517700195e-02 4.637105017900466919e-02 2.933772653341293335e-02 1.230440381914377213e-02 -1.428089686669409275e-03 -1.400151289999485016e-02 -2.657493576407432556e-02 -3.654470294713973999e-02 -4.180309548974037170e-02 -4.706147685647010803e-02 -5.231986567378044128e-02 -6.202341616153717041e-02 -7.185617089271545410e-02 -8.168893307447433472e-02 -9.303480386734008789e-02 -1.054427698254585266e-01 -1.178507208824157715e-01 -1.300024092197418213e-01 -1.411503404378890991e-01 -1.522982716560363770e-01 -1.634461879730224609e-01 -1.714421808719635010e-01 -1.787426024675369263e-01 -1.860429942607879639e-01 -1.942890435457229614e-01 -2.037631720304489136e-01 -2.132372856140136719e-01 -2.225988060235977173e-01 -2.298582047224044800e-01 -2.371175885200500488e-01 -2.443769872188568115e-01 -2.465932220220565796e-01 -2.462878972291946411e-01 -2.459825873374938965e-01 -2.472117096185684204e-01 -2.523384094238281250e-01 -2.574650943279266357e-01 -2.625917792320251465e-01 -2.642061412334442139e-01 -2.654228806495666504e-01 -2.666395902633666992e-01 -2.675447463989257812e-01 -2.681553959846496582e-01 -2.687660157680511475e-01 -2.696698009967803955e-01 -2.725361883640289307e-01 -2.754025757312774658e-01 -2.782689630985260010e-01 -2.812033295631408691e-01 -2.841608822345733643e-01 -2.871183753013610840e-01 -2.886440455913543701e-01 -2.876414656639099121e-01 -2.866389155387878418e-01 -2.856363654136657715e-01 -2.853197455406188965e-01 -2.850189507007598877e-01 -2.847182154655456543e-01 -2.880750596523284912e-01 -2.939399778842926025e-01 -2.998049259185791016e-01 -3.069692254066467285e-01 -3.190499544143676758e-01 -3.311307430267333984e-01 -3.432114720344543457e-01 -3.490562140941619873e-01 -3.535767793655395508e-01 -3.580973744392395020e-01 -3.624653518199920654e-01 -3.666396439075469971e-01 -3.708139061927795410e-01 -3.754052519798278809e-01 -3.869619667530059814e-01 -3.985186517238616943e-01 -4.100753664970397949e-01 -4.173120856285095215e-01 -4.224433302879333496e-01 -4.275746047496795654e-01 -4.304250478744506836e-01 -4.276407361030578613e-01 -4.248563647270202637e-01 -4.220719635486602783e-01 -4.185049235820770264e-01 -4.148547351360321045e-01 -4.112045466899871826e-01 -4.112588465213775635e-01 -4.147359430789947510e-01 -4.182129800319671631e-01 -4.218901991844177246e-01 -4.268436729907989502e-01 -4.317972362041473389e-01 -4.367507398128509521e-01 -4.339347183704376221e-01 -4.285482764244079590e-01 -4.231618046760559082e-01 -4.230736494064331055e-01 -4.321148991584777832e-01 -4.411560893058776855e-01 -4.501972794532775879e-01 -4.529129564762115479e-01 -4.555196166038513184e-01 -4.581262469291687012e-01 -4.613059759140014648e-01 -4.648695886135101318e-01 -4.684332013130187988e-01 -4.716044962406158447e-01 -4.733407795429229736e-01 -4.750769734382629395e-01 -4.768132567405700684e-01 -4.805742800235748291e-01 -4.847485423088073730e-01 -4.889228343963623047e-01 -4.911953210830688477e-01 -4.911087751388549805e-01 -4.910221397876739502e-01 -4.904762208461761475e-01 -4.829981029033660889e-01 -4.755199551582336426e-01 -4.680418372154235840e-01 -4.638077020645141602e-01 -4.611144959926605225e-01 -4.584212899208068848e-01 -4.545525610446929932e-01 -4.478582739830017090e-01 -4.411639869213104248e-01 -4.344696104526519775e-01 -4.317297935485839844e-01 -4.293828904628753662e-01 -4.270359873771667480e-01 -4.223617613315582275e-01 -4.155854284763336182e-01 -4.088090658187866211e-01 -4.013201892375946045e-01 -3.894991874694824219e-01 -3.776781857013702393e-01 -3.658572137355804443e-01 -3.569307029247283936e-01 -3.489330708980560303e-01 -3.409354388713836670e-01 -3.343634307384490967e-01 -3.301891982555389404e-01 -3.260149359703063965e-01 -3.218406736850738525e-01 -3.230820894241333008e-01 -3.243854045867919922e-01 -3.256887495517730713e-01 -3.180361092090606689e-01 -3.045244216918945312e-01 -2.910127341747283936e-01 -2.796638906002044678e-01 -2.759681046009063721e-01 -2.722723484039306641e-01 -2.685765624046325684e-01 -2.658257782459259033e-01 -2.632601559162139893e-01 -2.606945335865020752e-01 -2.613317072391510010e-01 -2.658523023128509521e-01 -2.703729271888732910e-01 -2.740272283554077148e-01 -2.657698392868041992e-01 -2.575124502182006836e-01 -2.492550611495971680e-01 -2.486332207918167114e-01 -2.515451610088348389e-01 -2.544571161270141602e-01 -2.559772431850433350e-01 -2.542410194873809814e-01 -2.525047659873962402e-01 -2.507685422897338867e-01 -2.548381686210632324e-01 -2.594453394412994385e-01 -2.640525102615356445e-01 -2.595188617706298828e-01 -2.469140291213989258e-01 -2.343092113733291626e-01 -2.237795293331146240e-01 -2.253015786409378052e-01 -2.268236428499221802e-01 -2.283457070589065552e-01 -2.297322005033493042e-01 -2.310765534639358521e-01 -2.324208617210388184e-01 -2.370237112045288086e-01 -2.469763308763504028e-01 -2.569289505481719971e-01 -2.668815553188323975e-01 -2.635664641857147217e-01 -2.601760327816009521e-01 -2.567856013774871826e-01 -2.587783038616180420e-01 -2.642103433609008789e-01 -2.696423530578613281e-01 -2.720600068569183350e-01 -2.641535401344299316e-01 -2.562470138072967529e-01 -2.483405321836471558e-01 -2.531969547271728516e-01 -2.604517936706542969e-01 -2.677066326141357422e-01 -2.662714719772338867e-01 -2.545370459556579590e-01 -2.428026199340820312e-01 -2.314895838499069214e-01 -2.254924923181533813e-01 -2.194954007863998413e-01 -2.134983241558074951e-01 -2.131645083427429199e-01 -2.153837978839874268e-01 -2.176030576229095459e-01 -2.163466215133666992e-01 -2.071732729673385620e-01 -1.979999244213104248e-01 -1.888265758752822876e-01 -1.769170165061950684e-01 -1.647724658250808716e-01 -1.526279151439666748e-01 -1.427330672740936279e-01 -1.347800940275192261e-01 -1.268271207809448242e-01 -1.219865754246711731e-01 -1.344373673200607300e-01 -1.468881666660308838e-01 -1.593389511108398438e-01 -1.533909291028976440e-01 -1.418962180614471436e-01 -1.304014921188354492e-01 -1.187229380011558533e-01 -1.067497208714485168e-01 -9.477651864290237427e-02 -8.280329406261444092e-02
1.711431741714477539e-01 1.466729640960693359e-01 1.222027540206909180e-01 9.773255139589309692e-02 8.318619430065155029e-02 7.483084499835968018e-02 6.647550314664840698e-02 6.375326216220855713e-02 7.971640676259994507e-02 9.567955881357192993e-02 1.116427034139633179e-01 1.088823825120925903e-01 1.027518287301063538e-01 9.662128239870071411e-02 9.063245356082916260e-02 8.480782806873321533e-02 7.898320257663726807e-02 7.236538827419281006e-02 5.651264265179634094e-02 4.065990075469017029e-02 2.480715140700340271e-02 1.998260058462619781e-02 1.999969407916069031e-02 2.001678757369518280e-02 1.652604900300502777e-02 5.254299379885196686e-03 -6.017451640218496323e-03 -1.728920079767704010e-02 -2.380131371319293976e-02 -2.993613854050636292e-02 -3.607095777988433838e-02 -4.230932146310806274e-02 -4.863503202795982361e-02 -5.496074259281158447e-02 -5.892781168222427368e-02 -5.034346505999565125e-02 -4.175913333892822266e-02 -3.317479789257049561e-02 -2.781726978719234467e-02 -2.340187691152095795e-02 -1.898648217320442200e-02 -1.304357964545488358e-02 -4.709784872829914093e-03 3.624009666964411736e-03 1.193952560424804688e-02 1.703816838562488556e-02 2.213680930435657501e-02 2.723545022308826447e-02 2.038225159049034119e-02 6.249292753636837006e-03 -7.883666083216667175e-03 -2.324578352272510529e-02 -4.255875945091247559e-02 -6.187173724174499512e-02 -8.118471503257751465e-02 -6.409226357936859131e-02 -4.073131456971168518e-02 -1.737037114799022675e-02 7.939554750919342041e-03 3.545676544308662415e-02 6.297397613525390625e-02 8.888311684131622314e-02 9.742507338523864746e-02 1.059670299291610718e-01 1.145089864730834961e-01 1.093218401074409485e-01 9.826661646366119385e-02 8.721140027046203613e-02 7.858470082283020020e-02 7.520531117916107178e-02 7.182592153549194336e-02 6.844653189182281494e-02 8.200573921203613281e-02 9.679683297872543335e-02 1.115879341959953308e-01 1.078686043620109558e-01 8.888290822505950928e-02 6.989721953868865967e-02 5.297736078500747681e-02 4.660036414861679077e-02 4.022337123751640320e-02 3.384637087583541870e-02 7.940535433590412140e-03 -2.348432131111621857e-02 -5.490917712450027466e-02 -7.369119673967361450e-02 -7.314772903919219971e-02 -7.260426133871078491e-02 -7.232369482517242432e-02 -9.504704922437667847e-02 -1.177703961730003357e-01 -1.404937505722045898e-01 -1.593387871980667114e-01 -1.758778095245361328e-01 -1.924168467521667480e-01 -2.081806510686874390e-01 -2.215286940336227417e-01 -2.348767071962356567e-01 -2.482247501611709595e-01 -2.342433184385299683e-01 -2.157668918371200562e-01 -1.972904801368713379e-01 -1.874371916055679321e-01 -1.871309280395507812e-01 -1.868246495723724365e-01 -1.877371817827224731e-01 -2.009142935276031494e-01 -2.140913754701614380e-01 -2.272684574127197266e-01 -2.336120307445526123e-01 -2.371128499507904053e-01 -2.406136989593505859e-01 -2.427027076482772827e-01 -2.418194860219955444e-01 -2.409362643957138062e-01 -2.400530427694320679e-01 -2.391063421964645386e-01 -2.381554841995239258e-01 -2.372045814990997314e-01 -2.347669452428817749e-01 -2.311307638883590698e-01 -2.274946123361587524e-01 -2.241638749837875366e-01 -2.223297655582427979e-01 -2.204956710338592529e-01 -2.186615616083145142e-01 -2.130685597658157349e-01 -2.064479738473892212e-01 -1.998273730278015137e-01 -1.957667917013168335e-01 -1.955281794071197510e-01 -1.952895522117614746e-01 -1.951649188995361328e-01 -2.016501873731613159e-01 -2.081354409456253052e-01 -2.146207094192504883e-01 -2.084073573350906372e-01 -1.948242783546447754e-01 -1.812411844730377197e-01 -1.663696169853210449e-01 -1.476033031940460205e-01 -1.288370192050933838e-01 -1.100706979632377625e-01 -1.342854648828506470e-01 -1.652423590421676636e-01 -1.961992532014846802e-01 -2.005471587181091309e-01 -1.760947704315185547e-01 -1.516423523426055908e-01 -1.295090764760971069e-01 -1.292028129100799561e-01 -1.288965344429016113e-01 -1.285902559757232666e-01 -1.332174986600875854e-01 -1.398416608572006226e-01 -1.464658081531524658e-01 -1.543806791305541992e-01 -1.649437099695205688e-01 -1.755067557096481323e-01 -1.860697865486145020e-01 -1.745531708002090454e-01 -1.617144197225570679e-01 -1.488756686449050903e-01 -1.437676697969436646e-01 -1.447506248950958252e-01 -1.457335501909255981e-01 -1.477462947368621826e-01 -1.546090692281723022e-01 -1.614718437194824219e-01 -1.683346033096313477e-01 -1.758396178483963013e-01 -1.835144013166427612e-01 -1.911891549825668335e-01 -1.923433393239974976e-01 -1.839883625507354736e-01 -1.756333708763122559e-01 -1.669752150774002075e-01 -1.452045291662216187e-01 -1.234338432550430298e-01 -1.016631498932838440e-01 -8.736208826303482056e-02 -7.729158550500869751e-02 -6.722108274698257446e-02 -5.526718869805335999e-02 -3.778864443302154541e-02 -2.031010203063488007e-02 -2.831560093909502029e-03 7.569736801087856293e-03 1.691404357552528381e-02 2.625834755599498749e-02 3.714773058891296387e-02 4.967201501131057739e-02 6.219630315899848938e-02 7.553993165493011475e-02 9.612111002206802368e-02 1.167023032903671265e-01 1.372834891080856323e-01 1.411476582288742065e-01 1.384303420782089233e-01 1.357129961252212524e-01 1.320451349020004272e-01 1.264762133359909058e-01 1.209072992205619812e-01 1.153383776545524597e-01 1.304649263620376587e-01 1.467001587152481079e-01 1.629354059696197510e-01 1.524210870265960693e-01 1.213096454739570618e-01 9.019818156957626343e-02 6.585348397493362427e-02 7.217065244913101196e-02 7.848782092332839966e-02 8.480498194694519043e-02 8.759146928787231445e-02 8.947650343179702759e-02 9.136154502630233765e-02 9.171974658966064453e-02 8.990272879600524902e-02 8.808571845293045044e-02 8.613965660333633423e-02 7.975447177886962891e-02 7.336927950382232666e-02 6.698409467935562134e-02 7.503633201122283936e-02 9.106714278459548950e-02 1.070979535579681396e-01 1.168176978826522827e-01 1.085645630955696106e-01 1.003114357590675354e-01 9.205830842256546021e-02 9.317380934953689575e-02 9.561904519796371460e-02 9.806428849697113037e-02 1.023627892136573792e-01 1.085784435272216797e-01 1.147941276431083679e-01 1.204408109188079834e-01 1.213560849428176880e-01 1.222713664174079895e-01 1.231866329908370972e-01 1.215009540319442749e-01 1.188196018338203430e-01 1.161382421851158142e-01 1.078090220689773560e-01 8.846648037433624268e-02 6.912394613027572632e-02 4.978141188621520996e-02 3.744554892182350159e-02 2.544136904180049896e-02 1.343718543648719788e-02 1.629551500082015991e-02 3.033751808106899261e-02 4.437951743602752686e-02 5.686097964644432068e-02 6.253282725811004639e-02 6.820467114448547363e-02 7.387651503086090088e-02 7.507978379726409912e-02 7.518164068460464478e-02 7.528349757194519043e-02 6.632252037525177002e-02 4.474707320332527161e-02 2.317162416875362396e-02 2.640124410390853882e-03 1.186116412281990051e-02 2.108220569789409637e-02 3.030324168503284454e-02 2.730354107916355133e-02 1.771526224911212921e-02 8.126985281705856323e-03 2.491057850420475006e-03 7.787167560309171677e-03 1.308327727019786835e-02 1.837938651442527771e-02 3.414353355765342712e-02 5.131683498620986938e-02 6.849014014005661011e-02 8.285806328058242798e-02 9.438872337341308594e-02 1.059193909168243408e-01 1.192731484770774841e-01 1.469382643699645996e-01 1.746033877134323120e-01 2.022684961557388306e-01 2.188554257154464722e-01 2.313202321529388428e-01 2.437850534915924072e-01 2.601933777332305908e-01 2.841008603572845459e-01 3.080084323883056641e-01 3.319159150123596191e-01 3.936681151390075684e-01 4.569787085056304932e-01 5.202893018722534180e-01 5.629309415817260742e-01 5.903748869895935059e-01 6.178188323974609375e-01 6.488372683525085449e-01 6.948893070220947266e-01 7.409414649009704590e-01 7.869936227798461914e-01 8.115352988243103027e-01 8.309626579284667969e-01 8.503898978233337402e-01 8.692995905876159668e-01 8.875052928924560547e-01 9.057111144065856934e-01 9.241961240768432617e-01 9.494640827178955078e-01 9.747321009635925293e-01 1.000000000000000000e+00 9.879635572433471680e-01 9.563099741935729980e-01 9.246564507484436035e-01 8.977189660072326660e-01 8.834556937217712402e-01 8.691923618316650391e-01 8.549290895462036133e-01 8.407826423645019531e-01 8.266510963439941406e-01 8.125196099281311035e-01 7.999621033668518066e-01 7.889610528945922852e-01 7.779599428176879883e-01 7.645242214202880859e-01 7.330024242401123047e-01 7.014806866645812988e-01 6.699590682983398438e-01 6.446287035942077637e-01 6.215366721153259277e-01 5.984447598457336426e-01 5.760176777839660645e-01 5.548239946365356445e-01 5.336302518844604492e-01 5.124364495277404785e-01 4.843510985374450684e-01 4.560239315032958984e-01 4.276967942714691162e-01 4.013073146343231201e-01 3.763100504875183105e-01 3.513127565383911133e-01 3.269873261451721191e-01 3.053875565528869629e-01 2.837878167629241943e-01 2.621881067752838135e-01 2.278746068477630615e-01 1.906475722789764404e-01 1.534205079078674316e-01 1.141396313905715942e-01 7.212930172681808472e-02 3.011896461248397827e-02 -1.064740121364593506e-02 -2.513507381081581116e-02 -3.962274640798568726e-02 -5.411041527986526489e-02 -5.152570456266403198e-02 -4.018593952059745789e-02 -2.884616330265998840e-02 -2.809593081474304199e-02 -5.500817298889160156e-02 -8.192040771245956421e-02 -1.088326424360275269e-01 -1.316998302936553955e-01 -1.540805697441101074e-01 -1.764613240957260132e-01 -1.876014620065689087e-01 -1.878756880760192871e-01 -1.881499141454696655e-01 -1.889978200197219849e-01 -1.938875913619995117e-01 -1.987773478031158447e-01 -2.036671191453933716e-01 -2.165777087211608887e-01 -2.323047369718551636e-01 -2.480317354202270508e-01 -2.623669505119323730e-01 -2.741836011409759521e-01 -2.860002219676971436e-01 -2.978168725967407227e-01 -3.043558299541473389e-01 -3.107413649559020996e-01 -3.171268999576568604e-01 -3.194424211978912354e-01 -3.189010918140411377e-01 -3.183597624301910400e-01 -3.185637891292572021e-01 -3.216871321201324463e-01 -3.248104453086853027e-01 -3.279337882995605469e-01 -3.318361043930053711e-01 -3.359102904796600342e-01 -3.399845063686370850e-01 -3.393318057060241699e-01 -3.325402736663818359e-01 -3.257487416267395020e-01 -3.181490004062652588e-01 -2.954630553722381592e-01 -2.727770805358886719e-01 -2.500911355018615723e-01 -2.535765171051025391e-01 -2.701475918292999268e-01 -2.867186963558197021e-01 -2.989929616451263428e-01 -3.003534078598022461e-01 -3.017138838768005371e-01 -3.030743002891540527e-01 -2.891777753829956055e-01 -2.735540270805358887e-01 -2.579302489757537842e-01 -2.459208816289901733e-01 -2.373272627592086792e-01 -2.287336885929107666e-01 -2.213497906923294067e-01 -2.220656424760818481e-01 -2.227814644575119019e-01 -2.234973013401031494e-01 -2.170660048723220825e-01 -2.081981748342514038e-01 -1.993303447961807251e-01 -1.860675215721130371e-01 -1.650447249412536621e-01 -1.440219283103942871e-01 -1.229991242289543152e-01 -1.180928647518157959e-01 -1.135592386126518250e-01 -1.090255975723266602e-01 -1.256061047315597534e-01 -1.566648334264755249e-01 -1.877235919237136841e-01 -2.153786271810531616e-01 -2.301547825336456299e-01 -2.449309080839157104e-01 -2.597070932388305664e-01 -2.584848403930664062e-01 -2.538657486438751221e-01 -2.492466568946838379e-01 -2.497156262397766113e-01 -2.566425204277038574e-01 -2.635693550109863281e-01 -2.716169357299804688e-01 -2.983806729316711426e-01 -3.251444399356842041e-01 -3.519081473350524902e-01 -3.612719774246215820e-01 -3.621551990509033203e-01 -3.630384206771850586e-01 -3.623947203159332275e-01 -3.579786419868469238e-01 -3.535625338554382324e-01 -3.491464257240295410e-01 -3.506892919540405273e-01 -3.528652787208557129e-01 -3.550412654876708984e-01 -3.497665524482727051e-01 -3.376080393791198730e-01 -3.254494965076446533e-01 -3.159063458442687988e-01 -3.230361938476562500e-01 -3.301660418510437012e-01 -3.372959196567535400e-01 -3.150533735752105713e-01 -2.830936014652252197e-01 -2.511338293552398682e-01 -2.332935929298400879e-01 -2.397824078798294067e-01 -2.462712377309799194e-01 -2.527600824832916260e-01 -2.554082572460174561e-01 -2.579902708530426025e-01 -2.605722844600677490e-01 -2.562567889690399170e-01 -2.473213076591491699e-01 -2.383858114480972290e-01 -2.319887727499008179e-01 -2.348770350217819214e-01 -2.377653121948242188e-01 -2.406535744667053223e-01 -2.301994413137435913e-01 -2.170223593711853027e-01 -2.038452774286270142e-01 -2.087984681129455566e-01 -2.362424582242965698e-01 -2.636863887310028076e-01 -2.882446646690368652e-01 -2.692553997039794922e-01 -2.502661645412445068e-01 -2.312769144773483276e-01 -2.263375818729400635e-01 -2.280719727277755737e-01 -2.298063635826110840e-01 -2.261314988136291504e-01 -2.094535827636718750e-01 -1.927756518125534058e-01 -1.760977357625961304e-01 -1.932201683521270752e-01 -2.137016355991363525e-01 -2.341830879449844360e-01 -2.477222979068756104e-01 -2.549910545349121094e-01 -2.622598409652709961e-01 -2.687992155551910400e-01 -2.709039747714996338e-01 -2.730087339878082275e-01 -2.751135230064392090e-01 -2.660345435142517090e-01 -2.533667385578155518e-01 -2.406989336013793945e-01 -2.350972294807434082e-01 -2.413794994354248047e-01 -2.476617842912673950e-01 -2.539440095424652100e-01 -2.301417440176010132e-01 -2.059956192970275879e-01 -1.818495094776153564e-01 -1.720332354307174683e-01 -1.715916097164154053e-01 -1.711500138044357300e-01 -1.662703007459640503e-01 -1.456866413354873657e-01 -1.251029670238494873e-01 -1.045192778110504150e-01 -7.267834991216659546e-02 -3.863161057233810425e-02 -4.584871232509613037e-03 1.126038841903209686e-02 5.036352202296257019e-03 -1.187684247270226479e-03 -6.828712299466133118e-03 -4.453371278941631317e-03 -2.078030491247773170e-03 2.973101509269326925e-04 4.165808204561471939e-03 8.725353516638278961e-03 1.328489929437637329e-02 1.529883407056331635e-02 1.135699823498725891e-02 7.415162399411201477e-03 3.473325632512569427e-03 2.756294980645179749e-02 5.424807965755462646e-02 8.093321323394775391e-02 9.808152168989181519e-02 1.068090274930000305e-01 1.155365332961082458e-01 1.215403676033020020e-01 1.117259263992309570e-01 1.019114851951599121e-01 9.209705144166946411e-02 8.829162269830703735e-02 8.635566383600234985e-02 8.441969752311706543e-02 8.619286864995956421e-02 9.405567497014999390e-02 1.019184738397598267e-01 1.097812727093696594e-01 1.012307181954383850e-01 9.258691221475601196e-02 8.394309878349304199e-02 7.426817715167999268e-02 6.393449008464813232e-02 5.360081046819686890e-02 4.426398873329162598e-02 3.834142535924911499e-02 3.241885825991630554e-02 2.649629116058349609e-02 3.472665324807167053e-02 4.561661928892135620e-02 5.650659650564193726e-02 4.997876286506652832e-02 2.280761301517486572e-02 -4.363539163023233414e-03 -2.934263087809085846e-02 -2.666804008185863495e-02 -2.399344556033611298e-02 -2.131885476410388947e-02 -1.264538522809743881e-02 -1.267505344003438950e-03 1.011037547141313553e-02 1.955576799809932709e-02 2.459938637912273407e-02 2.964300289750099182e-02 3.468662127852439880e-02 2.821035310626029968e-02 2.074464410543441772e-02 1.327893417328596115e-02 8.896237239241600037e-03 7.174668833613395691e-03 5.453099962323904037e-03 4.815988708287477493e-03 1.020363625138998032e-02 1.559128239750862122e-02 2.097893133759498596e-02 9.873333387076854706e-03 -6.204491946846246719e-03 -2.228231914341449738e-02 -3.947728872299194336e-02 -5.846297368407249451e-02 -7.744866609573364258e-02 -9.643434733152389526e-02
-6.804846227169036865e-02 -9.030669927597045898e-02 -1.125649362802505493e-01 -1.230731308460235596e-01 -1.333801299333572388e-01 -1.471761167049407959e-01 -1.610936671495437622e-01 -1.720583885908126831e-01 -1.828660517930984497e-01 -1.765810251235961914e-01 -1.690618395805358887e-01 -1.557900309562683105e-01 -1.419894695281982422e-01 -1.233314871788024902e-01 -1.041277274489402771e-01 -1.013724654912948608e-01 -1.008145287632942200e-01 -9.484411776065826416e-02 -8.803128451108932495e-02 -7.562545686960220337e-02 -6.222088634967803955e-02 -5.991505458950996399e-02 -5.985593423247337341e-02 -6.270463019609451294e-02 -6.621418893337249756e-02 -7.524134218692779541e-02 -8.566533774137496948e-02 -8.652472496032714844e-02 -8.470435440540313721e-02 -5.953694507479667664e-02 -2.717000618577003479e-02 -2.215150557458400726e-02 -2.637234143912792206e-02 -2.306292764842510223e-02 -1.697738468647003174e-02 -1.334124710410833359e-02 -1.068717986345291138e-02 -3.193014767020940781e-03 6.405542138963937759e-03 5.998177919536828995e-03 8.850583108142018318e-04 1.147725270129740238e-03 4.139218013733625412e-03 1.567872241139411926e-04 -7.639507297426462173e-03 1.708008581772446632e-03 2.114011906087398529e-02 3.879526257514953613e-02 5.532759428024291992e-02 6.870992481708526611e-02 7.995667308568954468e-02 8.540412783622741699e-02 8.663700520992279053e-02 7.876437157392501831e-02 6.380361318588256836e-02 6.143180653452873230e-02 6.955078989267349243e-02 7.576832920312881470e-02 8.029030263423919678e-02 8.070974051952362061e-02 7.721556723117828369e-02 7.667155563831329346e-02 7.913792878389358521e-02 8.653251081705093384e-02 9.930648654699325562e-02 1.044541448354721069e-01 1.006951779127120972e-01 9.808492660522460938e-02 9.691055119037628174e-02 9.157976508140563965e-02 8.068527281284332275e-02 7.659398019313812256e-02 8.226137608289718628e-02 8.190196752548217773e-02 7.227052748203277588e-02 6.115514412522315979e-02 4.758860543370246887e-02 3.703184053301811218e-02 3.181952610611915588e-02 3.629893809556961060e-02 5.930662527680397034e-02 7.632476091384887695e-02 8.099330961704254150e-02 7.980857789516448975e-02 6.558126956224441528e-02 6.124611198902130127e-02 8.078858256340026855e-02 9.717317670583724976e-02 1.052779927849769592e-01 1.109694316983222961e-01 1.097655072808265686e-01 1.036709919571876526e-01 8.229336887598037720e-02 6.099036335945129395e-02 3.994344547390937805e-02 2.388164401054382324e-02 2.671503834426403046e-02 3.092496469616889954e-02 4.093082249164581299e-02 4.749592021107673645e-02 3.784969449043273926e-02 2.893300913274288177e-02 2.389682456851005554e-02 1.856482774019241333e-02 1.143682189285755157e-02 4.207271151244640350e-03 -3.735835663974285126e-03 -1.012588292360305786e-02 -3.654649248346686363e-03 1.694389153271913528e-03 -4.178511910140514374e-03 -9.222137741744518280e-03 -3.899823874235153198e-03 1.708442112430930138e-03 1.202650554478168488e-02 2.283381856977939606e-02 4.526078701019287109e-02 6.770385801792144775e-02 9.081377089023590088e-02 1.137728169560432434e-01 1.144779324531555176e-01 1.151830479502677917e-01 1.134461089968681335e-01 1.116842404007911682e-01 1.110938787460327148e-01 1.105359420180320740e-01 9.627509862184524536e-02 8.138700574636459351e-02 8.652596175670623779e-02 9.295698255300521851e-02 9.323798120021820068e-02 9.300272911787033081e-02 9.125204384326934814e-02 8.934362232685089111e-02 8.678214251995086670e-02 8.413904905319213867e-02 8.902508765459060669e-02 9.501580148935317993e-02 1.063052415847778320e-01 1.184917241334915161e-01 1.132971644401550293e-01 1.047520264983177185e-01 7.055032253265380859e-02 3.077566437423229218e-02 1.723366789519786835e-02 1.005775015801191330e-02 1.273764297366142273e-02 1.807102374732494354e-02 2.024890482425689697e-02 2.148978598415851593e-02 1.528615131974220276e-02 6.656405050307512283e-03 4.533453844487667084e-03 4.727991763502359390e-03 2.621559891849756241e-03 -3.773038042709231377e-04 -2.709753345698118210e-03 -4.761607851833105087e-03 -7.521925028413534164e-03 -1.060521788895130157e-02 -2.704310975968837738e-02 -5.005763843655586243e-02 -6.390838325023651123e-02 -7.289383560419082642e-02 -6.692098081111907959e-02 -5.240054056048393250e-02 -3.785681724548339844e-02 -2.329880930483341217e-02 -1.147781778126955032e-02 -1.461118226870894432e-03 -9.052196517586708069e-03 -2.909015119075775146e-02 -4.437624663114547729e-02 -5.606330186128616333e-02 -5.124775692820549011e-02 -3.304900974035263062e-02 -2.986332774162292480e-02 -3.970784321427345276e-02 -5.136797949671745300e-02 -6.471405178308486938e-02 -8.091078698635101318e-02 -9.993904083967208862e-02 -1.078762486577033997e-01 -1.040292084217071533e-01 -9.125623852014541626e-02 -6.833721697330474854e-02 -4.197854176163673401e-02 -1.143578812479972839e-02 1.062856148928403854e-02 2.165126614272594452e-02 2.792791835963726044e-02 2.758305892348289490e-02 2.334071695804595947e-02 1.326853223145008087e-02 8.447293192148208618e-03 1.205520424991846085e-02 2.236659266054630280e-02 4.423994570970535278e-02 5.450533330440521240e-02 4.322903230786323547e-02 3.360949829220771790e-02 2.730349078774452209e-02 2.844660542905330658e-02 4.567666351795196533e-02 6.091129779815673828e-02 7.148248702287673950e-02 8.220311254262924194e-02 9.330267459154129028e-02 9.656026959419250488e-02 7.817800343036651611e-02 6.439778208732604980e-02 6.448584049940109253e-02 6.197819486260414124e-02 5.089341476559638977e-02 4.443410038948059082e-02 5.481438338756561279e-02 6.456170231103897095e-02 7.175572216510772705e-02 7.921678572893142700e-02 8.787954598665237427e-02 9.807778149843215942e-02 1.160474345088005066e-01 1.325728893280029297e-01 1.407940983772277832e-01 1.497948467731475830e-01 1.639525890350341797e-01 1.761934608221054077e-01 1.736070215702056885e-01 1.677980870008468628e-01 1.322091966867446899e-01 9.872490912675857544e-02 8.918091654777526855e-02 8.017987012863159180e-02 7.912311702966690063e-02 7.785734534263610840e-02 7.236605882644653320e-02 6.710704416036605835e-02 6.928028166294097900e-02 7.144757360219955444e-02 7.317987084388732910e-02 7.491218298673629761e-02 7.035233825445175171e-02 6.577125191688537598e-02 4.291377589106559753e-02 1.967945881187915802e-02 -1.810442656278610229e-02 -5.644790828227996826e-02 -8.368442207574844360e-02 -1.102885082364082336e-01 -1.311618089675903320e-01 -1.515990495681762695e-01 -1.748250722885131836e-01 -1.983186453580856323e-01 -2.025026828050613403e-01 -2.044363617897033691e-01 -1.988422721624374390e-01 -1.922098845243453979e-01 -1.969102770090103149e-01 -2.034256458282470703e-01 -2.120332121849060059e-01 -2.210242152214050293e-01 -2.373041510581970215e-01 -2.550952434539794922e-01 -2.677892744541168213e-01 -2.792989909648895264e-01 -2.849317193031311035e-01 -2.890453934669494629e-01 -2.981834709644317627e-01 -3.087571263313293457e-01 -3.195041418075561523e-01 -3.303056955337524414e-01 -3.206606507301330566e-01 -3.039841949939727783e-01 -2.886737585067749023e-01 -2.738755941390991211e-01 -2.632468044757843018e-01 -2.543174028396606445e-01 -2.467761784791946411e-01 -2.398481965065002441e-01 -2.430143356323242188e-01 -2.510015070438385010e-01 -2.415094226598739624e-01 -2.230101823806762695e-01 -1.937467157840728760e-01 -1.585094332695007324e-01 -1.331826299428939819e-01 -1.137700900435447693e-01 -7.648356258869171143e-02 -2.774187363684177399e-02 2.782540582120418549e-02 8.808528631925582886e-02 1.482572555541992188e-01 2.083644866943359375e-01 2.627460062503814697e-01 3.126090466976165771e-01 3.621215522289276123e-01 4.113379418849945068e-01 4.590729176998138428e-01 5.054688453674316406e-01 5.587309598922729492e-01 6.186318993568420410e-01 6.839637756347656250e-01 7.549124956130981445e-01 8.141493201255798340e-01 8.604282736778259277e-01 9.012196660041809082e-01 9.355147480964660645e-01 9.657707214355468750e-01 9.909085631370544434e-01 1.000000000000000000e+00 9.873139858245849609e-01 9.674502015113830566e-01 9.371455907821655273e-01 9.061988592147827148e-01 8.742501139640808105e-01 8.426533937454223633e-01 8.116468191146850586e-01 7.785434722900390625e-01 7.416618466377258301e-01 7.024621367454528809e-01 6.587634682655334473e-01 6.182556152343750000e-01 5.844285488128662109e-01 5.581583380699157715e-01 5.489949584007263184e-01 5.352754592895507812e-01 5.103778243064880371e-01 4.807691574096679688e-01 4.385977089405059814e-01 3.942043781280517578e-01 3.433498740196228027e-01 2.927323877811431885e-01 2.428693622350692749e-01 2.001717388629913330e-01 1.825530976057052612e-01 1.593976020812988281e-01 1.148207783699035645e-01 7.398422807455062866e-02 4.924423247575759888e-02 2.720896340906620026e-02 1.822000555694103241e-02 1.095641311258077621e-02 1.310729049146175385e-02 1.353181526064872742e-02 3.177153412252664566e-03 -9.905274026095867157e-03 -4.276401177048683167e-02 -7.390643656253814697e-02 -9.032176434993743896e-02 -1.061587333679199219e-01 -1.159675270318984985e-01 -1.252029538154602051e-01 -1.269026100635528564e-01 -1.287290155887603760e-01 -1.327811181545257568e-01 -1.367702782154083252e-01 -1.391227096319198608e-01 -1.409500539302825928e-01 -1.173105314373970032e-01 -9.373656660318374634e-02 -8.956683427095413208e-02 -8.539712429046630859e-02 -9.339433908462524414e-02 -1.015576720237731934e-01 -1.075288057327270508e-01 -1.134314611554145813e-01 -1.259660273790359497e-01 -1.388286948204040527e-01 -1.250005513429641724e-01 -1.093482226133346558e-01 -1.060857772827148438e-01 -1.039125397801399231e-01 -8.296641707420349121e-02 -5.998890474438667297e-02 -4.667124152183532715e-02 -3.460238128900527954e-02 -4.498558584600687027e-03 2.833147719502449036e-02 3.505852445960044861e-02 3.724592179059982300e-02 2.539595961570739746e-02 1.077248901128768921e-02 1.223383750766515732e-02 1.726959086954593658e-02 1.478461455553770065e-02 1.043525431305170059e-02 1.465516909956932068e-02 2.122887410223484039e-02 3.077585622668266296e-02 4.122264310717582703e-02 5.132171884179115295e-02 6.130541488528251648e-02 7.538482546806335449e-02 9.094847738742828369e-02 9.042238444089889526e-02 8.355105668306350708e-02 7.760525494813919067e-02 7.205548137426376343e-02 6.023322418332099915e-02 4.550647735595703125e-02 4.140018671751022339e-02 4.260411486029624939e-02 4.114604741334915161e-02 3.825353831052780151e-02 3.826084360480308533e-02 3.994941711425781250e-02 5.424924939870834351e-02 7.640526443719863892e-02 8.227312564849853516e-02 7.725170999765396118e-02 7.929440587759017944e-02 8.640035241842269897e-02 8.332424610853195190e-02 7.242975383996963501e-02 5.269787088036537170e-02 2.570088952779769897e-02 4.187094047665596008e-03 -1.250288914889097214e-02 -2.903234772384166718e-02 -4.541072621941566467e-02 -5.484915524721145630e-02 -5.730073526501655579e-02 -6.117347255349159241e-02 -6.657668948173522949e-02 -6.178076192736625671e-02 -4.523364827036857605e-02 -3.549175336956977844e-02 -3.414125740528106689e-02 -3.366367891430854797e-02 -3.433861956000328064e-02 -4.826350137591362000e-02 -8.093218505382537842e-02 -1.062328889966011047e-01 -1.203567534685134888e-01 -1.277439445257186890e-01 -1.241617202758789062e-01 -1.257264167070388794e-01 -1.362982094287872314e-01 -1.459117382764816284e-01 -1.537203490734100342e-01 -1.496898978948593140e-01 -1.216189339756965637e-01 -9.639803320169448853e-02 -7.742889225482940674e-02 -6.161786988377571106e-02 -5.330735817551612854e-02 -5.177545547485351562e-02 -6.772091239690780640e-02 -8.253247290849685669e-02 -9.416040778160095215e-02 -1.038831323385238647e-01 -1.077597215771675110e-01 -1.139762923121452332e-01 -1.280730515718460083e-01 -1.427548974752426147e-01 -1.596099138259887695e-01 -1.723014861345291138e-01 -1.678367853164672852e-01 -1.608566194772720337e-01 -1.422957628965377808e-01 -1.247749775648117065e-01 -1.126494482159614563e-01 -1.030659526586532593e-01 -1.084981113672256470e-01 -1.154894083738327026e-01 -1.331074386835098267e-01 -1.499099135398864746e-01 -1.601879596710205078e-01 -1.695521920919418335e-01 -1.701372265815734863e-01 -1.710045635700225830e-01 -1.752352714538574219e-01 -1.789568662643432617e-01 -1.747877746820449829e-01 -1.706879436969757080e-01 -1.681014746427536011e-01 -1.649504154920578003e-01 -1.414020210504531860e-01 -1.180514693260192871e-01 -1.140874251723289490e-01 -1.101233884692192078e-01 -1.028630286455154419e-01 -9.558033943176269531e-02 -9.426199644804000854e-02 -9.308762848377227783e-02 -9.101147949695587158e-02 -8.889736235141754150e-02 -9.154452383518218994e-02 -9.448076039552688599e-02 -1.061992868781089783e-01 -1.186203956604003906e-01 -1.130225881934165955e-01 -1.056228801608085632e-01 -9.243286401033401489e-02 -7.854363322257995605e-02 -6.237884983420372009e-02 -4.589023813605308533e-02 -5.567289516329765320e-02 -6.978259235620498657e-02 -9.658452123403549194e-02 -1.257725954055786133e-01 -1.344694495201110840e-01 -1.388171464204788208e-01 -1.421197950839996338e-01 -1.451742798089981079e-01 -1.537104845046997070e-01 -1.636929661035537720e-01 -1.839573383331298828e-01 -2.072169035673141479e-01 -2.105835825204849243e-01 -2.075845301151275635e-01 -1.893176734447479248e-01 -1.657070964574813843e-01 -1.571911871433258057e-01 -1.544322967529296875e-01 -1.605997234582901001e-01 -1.704651862382888794e-01 -1.911144405603408813e-01 -2.166032940149307251e-01 -2.357265651226043701e-01 -2.517625391483306885e-01 -2.664480805397033691e-01 -2.804272174835205078e-01 -2.922238111495971680e-01 -3.027912974357604980e-01 -3.178237974643707275e-01 -3.355594575405120850e-01 -3.421916961669921875e-01 -3.416066169738769531e-01 -3.369358479976654053e-01 -3.294166624546051025e-01 -3.227046728134155273e-01 -3.165957033634185791e-01 -3.281061053276062012e-01 -3.537119626998901367e-01 -3.684992492198944092e-01 -3.740231692790985107e-01 -3.694297671318054199e-01 -3.555676341056823730e-01 -3.497733771800994873e-01 -3.518856763839721680e-01 -3.539437949657440186e-01 -3.559452295303344727e-01 -3.526837825775146484e-01 -3.435203731060028076e-01 -3.295535147190093994e-01 -3.098225891590118408e-01 -2.942535877227783203e-01 -2.840309441089630127e-01 -2.829549014568328857e-01 -2.944646179676055908e-01 -3.032696843147277832e-01 -3.080853819847106934e-01 -3.043527007102966309e-01 -2.870912551879882812e-01 -2.724367678165435791e-01 -2.622141242027282715e-01 -2.612530589103698730e-01 -2.772274911403656006e-01 -2.880617380142211914e-01 -2.887699306011199951e-01 -2.830152213573455811e-01 -2.635183036327362061e-01 -2.465294897556304932e-01 -2.353092432022094727e-01 -2.305113524198532104e-01 -2.417315989732742310e-01 -2.551182210445404053e-01 -2.743811011314392090e-01 -2.872369587421417236e-01 -2.811280190944671631e-01 -2.766795158386230469e-01 -2.776155471801757812e-01 -2.807632982730865479e-01 -2.918049395084381104e-01 -3.018973767757415771e-01 -3.082403242588043213e-01 -3.127563595771789551e-01 -3.092338740825653076e-01 -3.060078918933868408e-01 -3.042466342449188232e-01 -3.033036887645721436e-01 -3.069431781768798828e-01 -3.106465637683868408e-01 -3.147602379322052002e-01 -3.207281231880187988e-01 -3.405760228633880615e-01 -3.596177995204925537e-01 -3.714846372604370117e-01 -3.820856809616088867e-01 -3.789141774177551270e-01 -3.770000636577606201e-01 -3.925003111362457275e-01 -4.070042967796325684e-01 -4.027797579765319824e-01 -3.990532755851745605e-01 -4.096207916736602783e-01 -4.198680222034454346e-01 -4.114127755165100098e-01 -4.029575586318969727e-01
-9.586934745311737061e-02 -8.425775915384292603e-02 -7.264616340398788452e-02 -6.486017256975173950e-02 -5.713968724012374878e-02 -6.360002607107162476e-02 -7.055446505546569824e-02 -7.262855768203735352e-02 -7.444304227828979492e-02 -8.377750217914581299e-02 -9.365492314100265503e-02 -9.792061895132064819e-02 -1.016705185174942017e-01 -8.178834617137908936e-02 -5.925088375806808472e-02 -5.202492326498031616e-02 -4.684439674019813538e-02 -4.287547990679740906e-02 -3.909514099359512329e-02 -2.627565711736679077e-02 -1.184204313904047012e-02 -1.360656809993088245e-03 8.320685476064682007e-03 2.804015763103961945e-03 -6.166746839880943298e-03 -1.976623386144638062e-02 -3.453755006194114685e-02 -4.408515244722366333e-02 -5.216921120882034302e-02 -4.029212892055511475e-02 -2.225962467491626740e-02 -1.094793435186147690e-02 -1.906789606437087059e-03 -2.741874195635318756e-04 -1.372845261357724667e-03 -1.201625796966254711e-03 -5.212575197219848633e-04 3.956180065870285034e-03 1.008451730012893677e-02 9.244338609278202057e-03 5.126887466758489609e-03 -7.966075092554092407e-03 -2.561513520777225494e-02 -5.443263426423072815e-02 -8.935788273811340332e-02 -1.022931486368179321e-01 -1.022931486368179321e-01 -9.266986697912216187e-02 -7.696593552827835083e-02 -7.349263131618499756e-02 -7.831127941608428955e-02 -8.171675354242324829e-02 -8.409520983695983887e-02 -8.556702733039855957e-02 -8.633308112621307373e-02 -7.651007920503616333e-02 -5.786287784576416016e-02 -5.668156966567039490e-02 -7.107493281364440918e-02 -7.470769435167312622e-02 -6.807539612054824829e-02 -6.250105053186416626e-02 -5.800623819231987000e-02 -4.872542247176170349e-02 -3.422044962644577026e-02 -1.414594147354364395e-02 1.243312656879425049e-02 2.656757459044456482e-02 2.514624781906604767e-02 3.108653053641319275e-02 4.688093066215515137e-02 5.705708265304565430e-02 5.917427688837051392e-02 6.546836346387863159e-02 7.818843424320220947e-02 8.551131933927536011e-02 8.391919732093811035e-02 8.141900599002838135e-02 7.730637490749359131e-02 7.973634451627731323e-02 9.467422962188720703e-02 1.067611575126647949e-01 1.129698604345321655e-01 1.135209575295448303e-01 1.014654636383056641e-01 8.885516971349716187e-02 7.490570098161697388e-02 6.613776832818984985e-02 7.095557451248168945e-02 7.629618793725967407e-02 8.313056081533432007e-02 8.121206611394882202e-02 5.194084718823432922e-02 3.131478652358055115e-02 4.036612808704376221e-02 5.158903077244758606e-02 7.104286551475524902e-02 9.238846600055694580e-02 1.216994300484657288e-01 1.424265503883361816e-01 1.227106004953384399e-01 1.041464433073997498e-01 9.170877933502197266e-02 8.068214356899261475e-02 7.822251319885253906e-02 7.605171203613281250e-02 7.591050863265991211e-02 7.478104531764984131e-02 6.546758860349655151e-02 5.591132119297981262e-02 4.392684996128082275e-02 3.263903409242630005e-02 3.005933947861194611e-02 2.770919166505336761e-02 2.913981862366199493e-02 3.146601468324661255e-02 5.506207421422004700e-02 7.771429419517517090e-02 6.126461550593376160e-02 4.473222792148590088e-02 1.600095815956592560e-02 -1.273030787706375122e-02 -2.620603702962398529e-02 -3.952609375119209290e-02 -3.484389185905456543e-02 -2.966336533427238464e-02 -3.085312619805335999e-02 -3.233448415994644165e-02 -4.190241545438766479e-02 -5.199206620454788208e-02 -4.289802908897399902e-02 -3.219368681311607361e-02 -9.515875950455665588e-03 1.440824288874864578e-02 2.882566303014755249e-02 4.205474257469177246e-02 3.862281516194343567e-02 3.274641931056976318e-02 2.308151125907897949e-02 1.277524232864379883e-02 1.412244141101837158e-02 1.771608926355838776e-02 3.250858187675476074e-02 4.973360896110534668e-02 5.798069387674331665e-02 6.404902040958404541e-02 5.415456369519233704e-02 3.996242955327033997e-02 4.950535297393798828e-02 6.609623879194259644e-02 9.112519770860671997e-02 1.189040690660476685e-01 1.435038596391677856e-01 1.669714003801345825e-01 1.735296696424484253e-01 1.735296696424484253e-01 1.518520861864089966e-01 1.210470870137214661e-01 1.243335306644439697e-01 1.431616842746734619e-01 1.589628458023071289e-01 1.732733547687530518e-01 1.900885105133056641e-01 2.082334905862808228e-01 2.197602987289428711e-01 2.275052964687347412e-01 2.490845471620559692e-01 2.791598737239837646e-01 2.941716313362121582e-01 2.992532551288604736e-01 3.033391833305358887e-01 3.067212700843811035e-01 2.934949994087219238e-01 2.676895856857299805e-01 2.465624213218688965e-01 2.292291373014450073e-01 2.162096798419952393e-01 2.069342881441116333e-01 1.978298425674438477e-01 1.888842135667800903e-01 1.861231774091720581e-01 1.895052790641784668e-01 1.908581256866455078e-01 1.900548636913299561e-01 1.986855119466781616e-01 2.180395871400833130e-01 2.202917784452438354e-01 2.017409503459930420e-01 1.813542842864990234e-01 1.585766822099685669e-01 1.281559914350509644e-01 8.707195520401000977e-02 6.359630078077316284e-02 6.645924597978591919e-02 7.067620009183883667e-02 7.706667482852935791e-02 8.057157695293426514e-02 7.909951359033584595e-02 8.095238357782363892e-02 8.897557854652404785e-02 9.959254413843154907e-02 1.153970882296562195e-01 1.265313625335693359e-01 1.275798082351684570e-01 1.240249797701835632e-01 1.097119376063346863e-01 8.990852534770965576e-02 5.618308112025260925e-02 3.129433467984199524e-02 3.079040348529815674e-02 3.096693381667137146e-02 3.319404646754264832e-02 3.230451792478561401e-02 2.111653611063957214e-02 1.216350123286247253e-02 1.134706102311611176e-02 1.360813342034816742e-02 2.828356623649597168e-02 4.544044658541679382e-02 7.376383244991302490e-02 9.577468782663345337e-02 8.583638817071914673e-02 7.105697691440582275e-02 2.844117954373359680e-02 -1.484964601695537567e-02 -6.260606646537780762e-02 -1.074385866522789001e-01 -1.296539008617401123e-01 -1.501370221376419067e-01 -1.546123772859573364e-01 -1.586250513792037964e-01 -1.573745310306549072e-01 -1.565418988466262817e-01 -1.618238836526870728e-01 -1.670965552330017090e-01 -1.721806973218917847e-01 -1.767649054527282715e-01 -1.653511673212051392e-01 -1.543773114681243896e-01 -1.756244897842407227e-01 -1.968716830015182495e-01 -2.243470996618270874e-01 -2.518435716629028320e-01 -2.869285643100738525e-01 -3.221700489521026611e-01 -3.383020162582397461e-01 -3.536990284919738770e-01 -3.562084436416625977e-01 -3.579840362071990967e-01 -3.635075986385345459e-01 -3.693163990974426270e-01 -3.673174977302551270e-01 -3.645695447921752930e-01 -3.511440753936767578e-01 -3.364742100238800049e-01 -3.545351326465606689e-01 -3.771106302738189697e-01 -3.877337872982025146e-01 -3.964427113533020020e-01 -4.091031551361083984e-01 -4.224878251552581787e-01 -4.309281110763549805e-01 -4.383433461189270020e-01 -4.438031911849975586e-01 -4.488087594509124756e-01 -4.480429291725158691e-01 -4.457854032516479492e-01 -4.159270823001861572e-01 -3.781828582286834717e-01 -3.330846428871154785e-01 -2.856760621070861816e-01 -2.497811317443847656e-01 -2.178456783294677734e-01 -2.052066177129745483e-01 -1.998037248849868774e-01 -1.943467557430267334e-01 -1.888677477836608887e-01 -1.802523732185363770e-01 -1.702515035867691040e-01 -1.400333940982818604e-01 -1.001593023538589478e-01 -9.535317122936248779e-02 -1.086177527904510498e-01 -1.055734977126121521e-01 -9.347826987504959106e-02 -4.501080513000488281e-02 2.516266703605651855e-02 9.251134842634201050e-02 1.580496430397033691e-01 2.208261638879776001e-01 2.817039489746093750e-01 3.206700682640075684e-01 3.434908092021942139e-01 3.605885207653045654e-01 3.731699287891387939e-01 4.031456708908081055e-01 4.478147327899932861e-01 5.020588636398315430e-01 5.649574398994445801e-01 6.314626932144165039e-01 7.014552950859069824e-01 7.617715597152709961e-01 8.120803236961364746e-01 8.648456335067749023e-01 9.203289747238159180e-01 9.629580974578857422e-01 9.903699755668640137e-01 1.000000000000000000e+00 9.870972633361816406e-01 9.632503986358642578e-01 9.245507121086120605e-01 8.883451223373413086e-01 8.557670116424560547e-01 8.233144283294677734e-01 7.910576462745666504e-01 7.608518004417419434e-01 7.340824604034423828e-01 7.105360627174377441e-01 6.927969455718994141e-01 6.799919605255126953e-01 6.767620444297790527e-01 6.674348115921020508e-01 6.453412175178527832e-01 6.252243518829345703e-01 6.095821261405944824e-01 5.852533578872680664e-01 5.396118760108947754e-01 4.907166957855224609e-01 4.331449270248413086e-01 3.816811144351959229e-01 3.479784727096557617e-01 3.146215379238128662e-01 2.823647558689117432e-01 2.479584813117980957e-01 2.060289084911346436e-01 1.717257797718048096e-01 1.669282764196395874e-01 1.625715941190719604e-01 1.601119637489318848e-01 1.567800194025039673e-01 1.492404639720916748e-01 1.410889774560928345e-01 1.295982897281646729e-01 1.124208644032478333e-01 5.973597615957260132e-02 1.025695726275444031e-02 -1.597941853106021881e-02 -3.953309729695320129e-02 -4.006746411323547363e-02 -4.382425546646118164e-02 -8.116853982210159302e-02 -1.155558973550796509e-01 -1.110805198550224304e-01 -1.056538447737693787e-01 -8.351970463991165161e-02 -6.187608465552330017e-02 -5.298624187707901001e-02 -4.404629766941070557e-02 -3.267652541399002075e-02 -2.145940810441970825e-02 -5.542751401662826538e-02 -8.939562737941741943e-02 -1.259679049253463745e-01 -1.625757366418838501e-01 -1.848328262567520142e-01 -2.066414356231689453e-01 -2.091357707977294922e-01 -2.106746137142181396e-01 -2.120551913976669312e-01 -2.134249508380889893e-01 -2.044890224933624268e-01 -1.946471184492111206e-01 -1.752429753541946411e-01 -1.548041105270385742e-01 -1.352554857730865479e-01 -1.158219426870346069e-01 -1.217108890414237976e-01 -1.314276605844497681e-01 -1.549828201532363892e-01 -1.809446513652801514e-01 -2.147186845541000366e-01 -2.500362396240234375e-01 -2.602209746837615967e-01 -2.648206353187561035e-01 -2.676112055778503418e-01 -2.699533104896545410e-01 -2.572313249111175537e-01 -2.403715550899505615e-01 -2.240180820226669312e-01 -2.078178375959396362e-01 -2.101363092660903931e-01 -2.186000198125839233e-01 -2.114985436201095581e-01 -1.987564861774444580e-01 -1.895435899496078491e-01 -1.817224919795989990e-01 -1.878525018692016602e-01 -1.999519616365432739e-01 -2.131494432687759399e-01 -2.268554121255874634e-01 -2.366381287574768066e-01 -2.444592267274856567e-01 -2.447858452796936035e-01 -2.410740107297897339e-01 -2.282795608043670654e-01 -2.102191597223281860e-01 -1.749914139509201050e-01 -1.290692836046218872e-01 -9.733095020055770874e-02 -7.507505267858505249e-02 -6.847213953733444214e-02 -7.308869808912277222e-02 -8.197005093097686768e-02 -9.412616491317749023e-02 -1.127983480691909790e-01 -1.368273198604583740e-01 -1.528775990009307861e-01 -1.619086414575576782e-01 -1.621959954500198364e-01 -1.542539894580841064e-01 -1.495259255170822144e-01 -1.480336040258407593e-01 -1.354574263095855713e-01 -1.109448000788688660e-01 -7.960805296897888184e-02 -4.040867835283279419e-02 -1.921229995787143707e-02 -2.021509222686290741e-02 -2.976710163056850433e-02 -5.060674622654914856e-02 -7.908703386783599854e-02 -1.183760240674018860e-01 -1.450027227401733398e-01 -1.524213552474975586e-01 -1.586587131023406982e-01 -1.629725843667984009e-01 -1.645890772342681885e-01 -1.614851504564285278e-01 -1.524943560361862183e-01 -1.324156820774078369e-01 -1.146521121263504028e-01 -1.015895977616310120e-01 -8.462584763765335083e-02 -5.910453200340270996e-02 -4.220831766724586487e-02 -4.579672962427139282e-02 -5.536803230643272400e-02 -8.036512136459350586e-02 -1.073316261172294617e-01 -1.398276835680007935e-01 -1.659327745437622070e-01 -1.724272519350051880e-01 -1.747293919324874878e-01 -1.629131734371185303e-01 -1.517304480075836182e-01 -1.429006308317184448e-01 -1.278388798236846924e-01 -8.709727972745895386e-02 -5.124464258551597595e-02 -3.789972513914108276e-02 -2.660566195845603943e-02 -2.595037780702114105e-02 -3.015170805156230927e-02 -6.304092705249786377e-02 -9.706659615039825439e-02 -1.388380527496337891e-01 -1.766042709350585938e-01 -1.823284626007080078e-01 -1.865474283695220947e-01 -1.763056069612503052e-01 -1.680121272802352905e-01 -1.829297244548797607e-01 -1.968012750148773193e-01 -1.944591850042343140e-01 -1.912614703178405762e-01 -1.693725287914276123e-01 -1.474845707416534424e-01 -1.256319880485534668e-01 -1.041614115238189697e-01 -1.201274618506431580e-01 -1.360934972763061523e-01 -1.695591062307357788e-01 -2.031433433294296265e-01 -2.202321738004684448e-01 -2.369228154420852661e-01 -2.360474914312362671e-01 -2.344325333833694458e-01 -2.343400865793228149e-01 -2.343400865793228149e-01 -2.206081449985504150e-01 -2.057776451110839844e-01 -1.893252730369567871e-01 -1.727107167243957520e-01 -1.504885107278823853e-01 -1.275891661643981934e-01 -1.014766618609428406e-01 -7.490690052509307861e-02 -8.600042760372161865e-02 -1.032973304390907288e-01 -1.198469102382659912e-01 -1.362560093402862549e-01 -1.415569484233856201e-01 -1.445001959800720215e-01 -1.172744855284690857e-01 -8.288360387086868286e-02 -7.345512509346008301e-02 -7.061247527599334717e-02 -7.068949937820434570e-02 -7.161704450845718384e-02 -3.871309012174606323e-02 5.016938783228397369e-03 3.750975802540779114e-02 6.606955081224441528e-02 6.737366318702697754e-02 5.828258022665977478e-02 2.707598917186260223e-02 -1.329274103045463562e-02 -3.095257095992565155e-02 -3.842109069228172302e-02 -4.481064528226852417e-02 -5.067689344286918640e-02 -5.453130230307579041e-02 -5.733337253332138062e-02 -5.613759160041809082e-02 -5.269039049744606018e-02 -4.327228292822837830e-02 -3.023936785757541656e-02 2.658768091350793839e-03 4.846929386258125305e-02 7.110034674406051636e-02 7.757199555635452271e-02 5.328650027513504028e-02 6.023614667356014252e-03 -3.862969949841499329e-02 -8.119535446166992188e-02 -9.506336599588394165e-02 -8.435902744531631470e-02 -7.461179792881011963e-02 -6.574138998985290527e-02 -6.567811965942382812e-02 -7.424581050872802734e-02 -7.841432839632034302e-02 -7.797127217054367065e-02 -6.746009737253189087e-02 -4.565824195742607117e-02 -2.366841584444046021e-02 -1.453015138395130634e-03 6.637598853558301926e-03 -3.416704013943672180e-03 -2.060626074671745300e-02 -4.761392250657081604e-02 -7.039639353752136230e-02 -8.694668859243392944e-02 -9.080532193183898926e-02 -7.457801699638366699e-02 -6.088132411241531372e-02 -5.148670822381973267e-02 -4.232404753565788269e-02 -3.358554467558860779e-02 -2.415966987609863281e-02 -1.337965298444032669e-02 -2.233711071312427521e-03 9.690300561487674713e-03 2.200978808104991913e-02 3.523886576294898987e-02 4.351063445210456848e-02 3.941829875111579895e-02 3.104178421199321747e-02 1.104444917291402817e-02 -5.523151718080043793e-03 -1.193873863667249680e-02 -1.541804522275924683e-02 -9.375420399010181427e-03 -3.520302707329392433e-03 1.665554009377956390e-03 1.134743168950080872e-02 3.878859803080558777e-02 6.652372330427169800e-02 9.555227309465408325e-02 1.209224462509155273e-01 1.282201558351516724e-01 1.344488114118576050e-01 1.346906274557113647e-01 1.316690146923065186e-01 1.076797842979431152e-01 8.540817350149154663e-02 7.599409669637680054e-02 6.703618168830871582e-02 6.213805451989173889e-02 5.771500989794731140e-02 5.846075713634490967e-02 6.040384992957115173e-02 7.893014699220657349e-02 9.708683937788009644e-02 1.082951128482818604e-01 1.196432039141654968e-01 1.350038498640060425e-01 1.503693312406539917e-01 1.660166084766387939e-01 1.816638708114624023e-01
-5.271101742982864380e-02 -3.872921690344810486e-02 -2.474742196500301361e-02 -8.554072119295597076e-03 7.677144370973110199e-03 1.314636785537004471e-02 1.824061013758182526e-02 4.313109442591667175e-02 6.907456368207931519e-02 5.425376445055007935e-02 3.648969158530235291e-02 1.468563638627529144e-02 -7.489742711186408997e-03 -5.856468807905912399e-03 -1.548064639791846275e-03 2.919572219252586365e-02 6.347095221281051636e-02 9.226676821708679199e-02 1.202097609639167786e-01 1.388160735368728638e-01 1.557551175355911255e-01 1.855689585208892822e-01 2.179890424013137817e-01 1.865927875041961670e-01 1.406928747892379761e-01 1.357793807983398438e-01 1.412422060966491699e-01 1.234038025140762329e-01 9.903703629970550537e-02 6.391270458698272705e-02 2.547108568251132965e-02 2.283235080540180206e-02 3.228918462991714478e-02 3.599209338426589966e-02 3.757374361157417297e-02 2.022670023143291473e-02 -4.709680099040269852e-03 -1.577883400022983551e-02 -2.081876061856746674e-02 -2.775683254003524780e-02 -3.558759391307830811e-02 -4.747209697961807251e-02 -6.141433864831924438e-02 -8.138435333967208862e-02 -1.046508103609085083e-01 -1.235124766826629639e-01 -1.397830992937088013e-01 -1.215540394186973572e-01 -8.152572810649871826e-02 -4.061624035239219666e-02 8.906816947273910046e-04 2.299419417977333069e-02 3.099638968706130981e-02 4.604012146592140198e-02 6.656526774168014526e-02 7.031083852052688599e-02 6.007339805364608765e-02 5.790668353438377380e-02 6.293680518865585327e-02 6.712244451045989990e-02 7.050250470638275146e-02 6.677258759737014771e-02 5.578759685158729553e-02 5.292978137731552124e-02 5.894317477941513062e-02 7.448294758796691895e-02 1.011484265327453613e-01 1.209931597113609314e-01 1.323119401931762695e-01 1.392277479171752930e-01 1.402497589588165283e-01 1.391892731189727783e-01 1.351416110992431641e-01 1.245755329728126526e-01 1.039811521768569946e-01 7.548951357603073120e-02 3.395333886146545410e-02 5.563710350543260574e-03 5.184269393794238567e-04 4.625974223017692566e-03 2.623157761991024017e-02 3.648893162608146667e-02 2.334781922399997711e-02 2.008282765746116638e-02 3.882440552115440369e-02 5.838492885231971741e-02 7.992220669984817505e-02 1.076558902859687805e-01 1.516362577676773071e-01 1.838681250810623169e-01 1.825329214334487915e-01 1.828541010618209839e-01 1.883515417575836182e-01 1.898960769176483154e-01 1.778709441423416138e-01 1.595119088888168335e-01 1.171453371644020081e-01 8.457664400339126587e-02 9.326209872961044312e-02 9.905078262090682983e-02 9.119117259979248047e-02 9.224342554807662964e-02 1.406992077827453613e-01 1.847922503948211670e-01 2.023972719907760620e-01 2.165758907794952393e-01 2.066771984100341797e-01 1.923274099826812744e-01 1.411171257495880127e-01 9.376915544271469116e-02 8.504413068294525146e-02 7.574997097253799438e-02 5.934171751141548157e-02 4.121590033173561096e-02 -5.199154373258352280e-03 -5.003020912408828735e-02 -5.724117159843444824e-02 -6.418215483427047729e-02 -5.993832647800445557e-02 -5.541753023862838745e-02 -1.004427112638950348e-02 3.532899171113967896e-02 2.341107651591300964e-02 1.090856082737445831e-02 -2.001725882291793823e-02 -5.145306140184402466e-02 -5.940596759319305420e-02 -6.628394871950149536e-02 -7.244188338518142700e-02 -7.855335623025894165e-02 -6.709784269332885742e-02 -5.416772514581680298e-02 -3.674815222620964050e-02 -1.886127330362796783e-02 -1.136273704469203949e-02 -5.162744317203760147e-03 1.363636832684278488e-02 3.428399935364723206e-02 6.317894905805587769e-02 9.347011148929595947e-02 1.007385328412055969e-01 1.035688444972038269e-01 1.055588647723197937e-01 1.073663383722305298e-01 1.314689218997955322e-01 1.609820127487182617e-01 1.819831430912017822e-01 2.006925791501998901e-01 2.150361388921737671e-01 2.280832976102828979e-01 2.237001806497573853e-01 2.136366367340087891e-01 2.498894780874252319e-01 3.026385307312011719e-01 3.319890797138214111e-01 3.522645235061645508e-01 3.448857069015502930e-01 3.258630931377410889e-01 3.264961540699005127e-01 3.360899090766906738e-01 3.504163622856140137e-01 3.670735359191894531e-01 3.825032114982604980e-01 3.972811996936798096e-01 3.929518759250640869e-01 3.777041137218475342e-01 3.541281223297119141e-01 3.254375755786895752e-01 3.276345133781433105e-01 3.501929342746734619e-01 3.660781979560852051e-01 3.772461712360382080e-01 3.917158544063568115e-01 4.086862206459045410e-01 4.037882387638092041e-01 3.811555802822113037e-01 3.416896164417266846e-01 2.876136004924774170e-01 2.588033974170684814e-01 2.534542977809906006e-01 2.307551801204681396e-01 1.908224970102310181e-01 1.628406643867492676e-01 1.475566178560256958e-01 1.243707165122032166e-01 9.220286458730697632e-02 7.771337032318115234e-02 8.472817391157150269e-02 8.710846304893493652e-02 8.345311880111694336e-02 8.021655678749084473e-02 7.756426185369491577e-02 6.216850876808166504e-02 2.771108783781528473e-02 7.901539094746112823e-03 1.160567812621593475e-02 -2.340981271117925644e-03 -4.673121869564056396e-02 -7.863954454660415649e-02 -8.738435059785842896e-02 -9.836275875568389893e-02 -1.138083413243293762e-01 -1.256838142871856689e-01 -1.298493444919586182e-01 -1.270548701286315918e-01 -1.079943105578422546e-01 -9.141217917203903198e-02 -8.111456781625747681e-02 -7.302814722061157227e-02 -7.104346156120300293e-02 -7.209437340497970581e-02 -8.229307085275650024e-02 -9.172029793262481689e-02 -9.859828650951385498e-02 -1.152062416076660156e-01 -1.672374308109283447e-01 -2.089488208293914795e-01 -2.090312540531158447e-01 -2.090417295694351196e-01 -2.087285220623016357e-01 -2.039149403572082520e-01 -1.763238906860351562e-01 -1.529484838247299194e-01 -1.538130789995193481e-01 -1.543009132146835327e-01 -1.522964537143707275e-01 -1.509534120559692383e-01 -1.547266095876693726e-01 -1.607140153646469116e-01 -1.871635615825653076e-01 -2.140992134809494019e-01 -2.465646266937255859e-01 -2.797233760356903076e-01 -3.230270743370056152e-01 -3.640524744987487793e-01 -3.590248525142669678e-01 -3.542544543743133545e-01 -3.577161431312561035e-01 -3.611797988414764404e-01 -3.647897839546203613e-01 -3.683997988700866699e-01 -3.670073151588439941e-01 -3.655979335308074951e-01 -3.615639805793762207e-01 -3.574759364128112793e-01 -3.836666941642761230e-01 -4.110220372676849365e-01 -4.461052119731903076e-01 -4.816284179687500000e-01 -4.880847036838531494e-01 -4.923293292522430420e-01 -4.939944744110107422e-01 -4.954120516777038574e-01 -5.027424693107604980e-01 -5.107619762420654297e-01 -4.911494553089141846e-01 -4.677255749702453613e-01 -4.533809125423431396e-01 -4.404903650283813477e-01 -4.174998402595520020e-01 -3.926583528518676758e-01 -3.758928477764129639e-01 -3.608016371726989746e-01 -3.662492930889129639e-01 -3.764694333076477051e-01 -3.751956820487976074e-01 -3.709509968757629395e-01 -3.769759237766265869e-01 -3.859350383281707764e-01 -3.776719868183135986e-01 -3.639984726905822754e-01 -3.246461749076843262e-01 -2.764631807804107666e-01 -2.464006990194320679e-01 -2.231334447860717773e-01 -2.137669920921325684e-01 -2.100663185119628906e-01 -2.025583386421203613e-01 -1.933684498071670532e-01 -1.892266273498535156e-01 -1.874957978725433350e-01 -1.792292296886444092e-01 -1.675947606563568115e-01 -1.525998115539550781e-01 -1.357398927211761475e-01 -1.432937085628509521e-01 -1.654170006513595581e-01 -1.265704780817031860e-01 -4.864938929677009583e-02 2.497703954577445984e-02 9.565089643001556396e-02 1.770223379135131836e-01 2.662762403488159180e-01 3.435155153274536133e-01 4.112733006477355957e-01 4.576388001441955566e-01 4.859337210655212402e-01 5.114190578460693359e-01 5.343648791313171387e-01 5.573149323463439941e-01 5.802689790725708008e-01 6.190650463104248047e-01 6.742454767227172852e-01 7.284555435180664062e-01 7.815919518470764160e-01 8.233531713485717773e-01 8.516481518745422363e-01 8.731485605239868164e-01 8.860390782356262207e-01 9.182694554328918457e-01 9.767467379570007324e-01 1.000000000000000000e+00 9.720182418823242188e-01 9.358085393905639648e-01 8.867600560188293457e-01 8.451167941093444824e-01 8.158823847770690918e-01 7.852976918220520020e-01 7.522799968719482422e-01 7.115657925605773926e-01 6.559154987335205078e-01 6.090061664581298828e-01 5.803980231285095215e-01 5.507772564888000488e-01 5.188640356063842773e-01 5.033848881721496582e-01 5.282263755798339844e-01 5.358315706253051758e-01 4.974730610847473145e-01 4.556958675384521484e-01 4.039770364761352539e-01 3.590971827507019043e-01 3.359864950180053711e-01 3.091907203197479248e-01 2.694970369338989258e-01 2.298834174871444702e-01 1.905795931816101074e-01 1.514207720756530762e-01 1.128859296441078186e-01 8.018537610769271851e-02 7.562670111656188965e-02 7.241313159465789795e-02 7.653909921646118164e-02 7.667483389377593994e-02 5.189595744013786316e-02 2.401817589998245239e-02 -2.632668800652027130e-02 -7.572808116674423218e-02 -1.170338913798332214e-01 -1.605934053659439087e-01 -2.276432365179061890e-01 -2.905524075031280518e-01 -2.990417182445526123e-01 -3.074333369731903076e-01 -3.141093850135803223e-01 -3.212836384773254395e-01 -3.414106965065002441e-01 -3.608326017856597900e-01 -3.460546433925628662e-01 -3.313544690608978271e-01 -3.396871685981750488e-01 -3.480198681354522705e-01 -3.650365173816680908e-01 -3.821717202663421631e-01 -4.194235205650329590e-01 -4.573039710521697998e-01 -5.056766867637634277e-01 -5.545684695243835449e-01 -5.727091431617736816e-01 -5.887481570243835449e-01 -5.625888109207153320e-01 -5.327196121215820312e-01 -5.132031440734863281e-01 -4.948069155216217041e-01 -4.786439836025238037e-01 -4.627698063850402832e-01 -3.920591175556182861e-01 -3.130591511726379395e-01 -2.974728345870971680e-01 -2.929149568080902100e-01 -3.170423209667205811e-01 -3.468372821807861328e-01 -3.653706312179565430e-01 -3.814014196395874023e-01 -3.767791688442230225e-01 -3.670371174812316895e-01 -3.791176974773406982e-01 -3.971924781799316406e-01 -3.826883733272552490e-01 -3.583249151706695557e-01 -3.120604753494262695e-01 -2.585283815860748291e-01 -2.375377565622329712e-01 -2.283396124839782715e-01 -2.074732780456542969e-01 -1.820053607225418091e-01 -1.538430005311965942e-01 -1.245277002453804016e-01 -1.397482007741928101e-01 -1.755912005901336670e-01 -1.947698742151260376e-01 -2.056163996458053589e-01 -2.157987803220748901e-01 -2.256233096122741699e-01 -2.200258225202560425e-01 -2.054868638515472412e-01 -1.860781908035278320e-01 -1.636359393596649170e-01 -1.346461474895477295e-01 -1.012790575623512268e-01 -7.536397129297256470e-02 -5.479018762707710266e-02 -4.322510212659835815e-02 -3.857741504907608032e-02 -5.733294785022735596e-02 -9.532792866230010986e-02 -1.468346714973449707e-01 -2.102283388376235962e-01 -2.616167068481445312e-01 -3.017060160636901855e-01 -3.298845887184143066e-01 -3.460719585418701172e-01 -3.699817955493927002e-01 -4.022081792354583740e-01 -4.188785851001739502e-01 -4.176258146762847900e-01 -3.942277133464813232e-01 -3.435226678848266602e-01 -3.342176973819732666e-01 -3.795736134052276611e-01 -4.321216046810150146e-01 -4.948434829711914062e-01 -5.570054650306701660e-01 -6.183180212974548340e-01 -6.704174280166625977e-01 -7.075148224830627441e-01 -7.447291612625122070e-01 -7.821480035781860352e-01 -8.168400526046752930e-01 -8.463960289955139160e-01 -8.680651783943176270e-01 -8.737190961837768555e-01 -8.542718887329101562e-01 -7.797638773918151855e-01 -7.271441817283630371e-01 -7.265096306800842285e-01 -7.274596095085144043e-01 -7.324955463409423828e-01 -7.322455048561096191e-01 -7.171543240547180176e-01 -7.069312334060668945e-01 -7.116456031799316406e-01 -7.198153138160705566e-01 -7.396209836006164551e-01 -7.534911036491394043e-01 -7.453149557113647461e-01 -7.400248050689697266e-01 -7.466266751289367676e-01 -7.401281595230102539e-01 -6.733181476593017578e-01 -6.084902286529541016e-01 -5.539444088935852051e-01 -5.046096444129943848e-01 -4.860568344593048096e-01 -4.662775695323944092e-01 -4.381392598152160645e-01 -4.118517041206359863e-01 -4.003705382347106934e-01 -3.914986252784729004e-01 -4.076942503452301025e-01 -4.244495928287506104e-01 -4.478735029697418213e-01 -4.700875580310821533e-01 -4.735491871833801270e-01 -4.754762053489685059e-01 -4.438761770725250244e-01 -4.122888743877410889e-01 -3.811586797237396240e-01 -3.501904606819152832e-01 -3.350993096828460693e-01 -3.200081586837768555e-01 -2.982776761054992676e-01 -2.765022218227386475e-01 -2.558856010437011719e-01 -2.352969944477081299e-01 -2.441932559013366699e-01 -2.543309628963470459e-01 -2.502412796020507812e-01 -2.452878355979919434e-01 -2.578029036521911621e-01 -2.717154622077941895e-01 -2.629773914813995361e-01 -2.519742846488952637e-01 -1.905454546213150024e-01 -1.230274587869644165e-01 -8.974082022905349731e-02 -6.132555752992630005e-02 -6.613162904977798462e-02 -7.640945166349411011e-02 -8.834055066108703613e-02 -1.005824580788612366e-01 -1.233777552843093872e-01 -1.484129428863525391e-01 -1.576320976018905640e-01 -1.630949079990386963e-01 -2.065916806459426880e-01 -2.601229250431060791e-01 -2.927066683769226074e-01 -3.191883265972137451e-01 -3.004199564456939697e-01 -2.671715617179870605e-01 -2.645530402660369873e-01 -2.726549804210662842e-01 -2.981073856353759766e-01 -3.301771581172943115e-01 -3.664661943912506104e-01 -4.045032262802124023e-01 -4.289834797382354736e-01 -4.473796784877777100e-01 -4.635502994060516357e-01 -4.786415100097656250e-01 -5.039494633674621582e-01 -5.346016287803649902e-01 -5.455444455146789551e-01 -5.453878641128540039e-01 -5.391629934310913086e-01 -5.292642712593078613e-01 -5.284118652343750000e-01 -5.334395170211791992e-01 -5.278170108795166016e-01 -5.147698521614074707e-01 -5.106296539306640625e-01 -5.131434798240661621e-01 -5.153962969779968262e-01 -5.174403190612792969e-01 -5.248214602470397949e-01 -5.367723703384399414e-01 -5.412561297416687012e-01 -5.388988852500915527e-01 -5.345560908317565918e-01 -5.282674431800842285e-01 -5.070098638534545898e-01 -4.700607955455780029e-01 -4.402292966842651367e-01 -4.183796048164367676e-01 -3.878121376037597656e-01 -3.467832505702972412e-01 -3.264657855033874512e-01 -3.327544629573822021e-01 -3.116841316223144531e-01 -2.529678046703338623e-01 -2.086376100778579712e-01 -1.855269372463226318e-01 -1.725233048200607300e-01 -1.755151748657226562e-01 -1.755917817354202271e-01 -1.707124859094619751e-01 -1.611538529396057129e-01 -1.430386602878570557e-01 -1.252667605876922607e-01 -1.081711128354072571e-01 -9.383467584848403931e-02 -8.536515384912490845e-02 -6.903691589832305908e-02 -3.463365137577056885e-02 -1.124056428670883179e-02 -1.530817523598670959e-02 -2.257154695689678192e-02 -3.850341588258743286e-02 -6.091214716434478760e-02 -1.024924293160438538e-01 -1.436288356781005859e-01 -1.833257973194122314e-01 -2.179461121559143066e-01 -2.344466745853424072e-01 -2.459154278039932251e-01 -2.375085651874542236e-01 -2.301777154207229614e-01 -2.275814712047576904e-01 -2.269708067178726196e-01 -2.361689209938049316e-01 -2.458553463220596313e-01 -2.582760751247406006e-01 -2.681659460067749023e-01 -2.617948651313781738e-01 -2.577218115329742432e-01 -2.708514034748077393e-01 -2.862512469291687012e-01 -3.218568861484527588e-01 -3.534462451934814453e-01 -3.413386940956115723e-01 -3.306075930595397949e-01 -3.389402925968170166e-01 -3.460425138473510742e-01 -3.300117552280426025e-01 -3.152722120285034180e-01 -3.375916779041290283e-01 -3.592521846294403076e-01 -3.424301743507385254e-01 -3.256081342697143555e-01
-4.411484301090240479e-02 -5.922124534845352173e-02 -7.432764023542404175e-02 -1.172245666384696960e-01 -1.605973541736602783e-01 -1.133367270231246948e-01 -6.291813403367996216e-02 3.109759651124477386e-02 1.274323165416717529e-01 2.244816869497299194e-01 3.215826153755187988e-01 2.695889472961425781e-01 2.038917243480682373e-01 1.354857981204986572e-01 6.677551567554473877e-02 5.272011458873748779e-02 4.596592485904693604e-02 4.222969338297843933e-02 3.896318376064300537e-02 1.709308102726936340e-02 -8.099090307950973511e-03 2.191144041717052460e-02 6.309660524129867554e-02 9.910647571086883545e-02 1.339401304721832275e-01 2.255788892507553101e-01 3.315986394882202148e-01 3.884053230285644531e-01 4.314238429069519043e-01 3.375661969184875488e-01 2.014999985694885254e-01 1.261396855115890503e-01 7.128810137510299683e-02 4.994177073240280151e-02 4.094760492444038391e-02 3.259468451142311096e-02 2.449886128306388855e-02 6.499929726123809814e-02 1.266285479068756104e-01 1.836946606636047363e-01 2.386147379875183105e-01 3.109616935253143311e-01 3.921548128128051758e-01 4.359410703182220459e-01 4.592705070972442627e-01 4.768451452255249023e-01 4.910346269607543945e-01 4.325919449329376221e-01 3.282553553581237793e-01 2.644625604152679443e-01 2.281570881605148315e-01 1.976361870765686035e-01 1.713191121816635132e-01 1.524006873369216919e-01 1.392416805028915405e-01 1.582569032907485962e-01 2.040839791297912598e-01 2.801005840301513672e-01 3.830378055572509766e-01 4.494349062442779541e-01 4.809746742248535156e-01 5.014324784278869629e-01 5.105822682380676270e-01 5.025937557220458984e-01 4.758980274200439453e-01 4.182090461254119873e-01 3.243237435817718506e-01 2.411197721958160400e-01 1.712674647569656372e-01 1.169481202960014343e-01 8.342086523771286011e-02 8.031282573938369751e-02 1.208389103412628174e-01 1.799022704362869263e-01 2.674845457077026367e-01 3.378409743309020996e-01 3.797439038753509521e-01 4.006663858890533447e-01 3.843338191509246826e-01 3.719468116760253906e-01 3.671028614044189453e-01 3.497878611087799072e-01 3.067595660686492920e-01 2.451808601617813110e-01 1.422671228647232056e-01 5.702373385429382324e-02 1.443293225020170212e-02 -1.960668526589870453e-02 -3.122550994157791138e-02 -2.098085917532444000e-02 5.173084884881973267e-02 1.318029314279556274e-01 2.348762005567550659e-01 3.240463137626647949e-01 3.654893338680267334e-01 3.851291835308074951e-01 3.221279680728912354e-01 2.635349929332733154e-01 2.235030829906463623e-01 1.763421148061752319e-01 9.559232741594314575e-02 6.771536543965339661e-03 -1.249800920486450195e-01 -2.363191395998001099e-01 -2.237247824668884277e-01 -2.026593983173370361e-01 -1.220681443810462952e-01 -4.088421911001205444e-02 4.520766809582710266e-02 1.267393529415130615e-01 1.626690328121185303e-01 1.974031627178192139e-01 2.171930819749832153e-01 2.352839261293411255e-01 2.253904342651367188e-01 2.116985768079757690e-01 1.077951937913894653e-01 4.456376191228628159e-03 -7.549361884593963623e-02 -1.554972231388092041e-01 -2.434063404798507690e-01 -3.313154578208923340e-01 -2.867520749568939209e-01 -2.408369034528732300e-01 -1.303454935550689697e-01 -1.806652359664440155e-02 8.388514816761016846e-02 1.853640824556350708e-01 2.035696953535079956e-01 2.164028435945510864e-01 2.423681318759918213e-01 2.694357633590698242e-01 2.264667451381683350e-01 1.762076616287231445e-01 8.579011261463165283e-02 -9.647244587540626526e-03 -4.949813336133956909e-02 -8.119348436594009399e-02 -1.120603010058403015e-01 -1.427868455648422241e-01 -1.240850389003753662e-01 -9.585484862327575684e-02 -7.151500135660171509e-02 -4.802018031477928162e-02 6.472207605838775635e-03 6.848701834678649902e-02 1.360006481409072876e-01 2.049947082996368408e-01 2.140986323356628418e-01 2.054186165332794189e-01 1.034393757581710815e-01 -2.894539572298526764e-02 -9.488616883754730225e-02 -1.371619701385498047e-01 -1.476317793130874634e-01 -1.457656174898147583e-01 -1.261671632528305054e-01 -9.910246729850769043e-02 -4.412169009447097778e-02 2.358554303646087646e-02 7.575371861457824707e-02 1.202694848179817200e-01 1.153929010033607483e-01 8.429253101348876953e-02 9.010167419910430908e-02 1.170019581913948059e-01 1.104700043797492981e-01 8.340629935264587402e-02 2.101969718933105469e-02 -6.465237587690353394e-02 -1.466598361730575562e-01 -2.260768115520477295e-01 -2.825047373771667480e-01 -3.215208649635314941e-01 -2.746004164218902588e-01 -1.579874753952026367e-01 -7.594690471887588501e-02 -2.391249872744083405e-02 7.346643542405217886e-05 -1.985542476177215576e-03 -3.898216644302010536e-03 -5.665538832545280457e-03 -8.968514390289783478e-03 -1.390312053263187408e-02 -4.473016783595085144e-02 -1.049888953566551208e-01 -1.544174849987030029e-01 -1.906720548868179321e-01 -2.192469835281372070e-01 -2.378205060958862305e-01 -2.232351303100585938e-01 -1.623877882957458496e-01 -9.402870386838912964e-02 -1.443363912403583527e-02 5.392218753695487976e-02 1.042360663414001465e-01 1.379510611295700073e-01 1.430367678403854370e-01 1.575681269168853760e-01 1.896284818649291992e-01 1.983864903450012207e-01 1.605397611856460571e-01 1.100375577807426453e-01 3.220492601394653320e-02 -2.367094531655311584e-02 -2.823212370276451111e-02 -4.444010928273200989e-02 -9.018106758594512939e-02 -1.081581413745880127e-01 -4.952090978622436523e-02 2.508740313351154327e-02 1.478247940540313721e-01 2.554041147232055664e-01 3.128959238529205322e-01 3.524276316165924072e-01 3.265734612941741943e-01 2.884288132190704346e-01 2.007056176662445068e-01 1.209845915436744690e-01 7.727320492267608643e-02 4.420508816838264465e-02 6.500488519668579102e-02 7.319892942905426025e-02 8.909890428185462952e-03 -5.039459466934204102e-02 -7.672437280416488647e-02 -8.555819839239120483e-02 4.094430431723594666e-02 1.658105701208114624e-01 2.755558192729949951e-01 3.814106583595275879e-01 4.430125057697296143e-01 4.945421814918518066e-01 3.986996710300445557e-01 3.031494021415710449e-01 2.135062366724014282e-01 1.225439086556434631e-01 -1.063155476003885269e-02 -1.420894414186477661e-01 -1.477348953485488892e-01 -1.533803343772888184e-01 -1.249852925539016724e-01 -9.647522866725921631e-02 -1.094319745898246765e-01 -1.232437044382095337e-01 -5.856134369969367981e-02 9.140015579760074615e-03 2.354300580918788910e-02 3.491121158003807068e-02 1.152630820870399475e-01 2.008637189865112305e-01 1.714442223310470581e-01 1.309895664453506470e-01 6.808581948280334473e-02 2.565814647823572159e-03 -8.373460918664932251e-02 -1.729013025760650635e-01 -1.955837756395339966e-01 -2.076184004545211792e-01 -1.813678741455078125e-01 -1.481009125709533691e-01 -9.908184409141540527e-02 -4.679708555340766907e-02 -3.931454196572303772e-02 -4.224245995283126831e-02 -5.568192154169082642e-02 -7.183833420276641846e-02 -9.529922902584075928e-02 -1.208471134305000305e-01 -1.698796600103378296e-01 -2.262901216745376587e-01 -3.270498514175415039e-01 -4.430609643459320068e-01 -5.394505858421325684e-01 -6.284821033477783203e-01 -6.883421540260314941e-01 -7.363123297691345215e-01 -7.664110660552978516e-01 -7.886150479316711426e-01 -7.547377943992614746e-01 -6.940754055976867676e-01 -6.797297596931457520e-01 -6.892513036727905273e-01 -7.158150672912597656e-01 -7.518367171287536621e-01 -7.649500370025634766e-01 -7.643923163414001465e-01 -7.987582087516784668e-01 -8.555063605308532715e-01 -8.907922506332397461e-01 -9.113229513168334961e-01 -9.484015107154846191e-01 -9.976732134819030762e-01 -1.000000000000000000e+00 -9.652797579765319824e-01 -9.281353950500488281e-01 -8.889430761337280273e-01 -8.115140795707702637e-01 -6.995248794555664062e-01 -5.868691205978393555e-01 -4.735686779022216797e-01 -3.729777336120605469e-01 -2.855314910411834717e-01 -2.113123089075088501e-01 -1.517273336648941040e-01 -1.197900250554084778e-01 -1.205826625227928162e-01 -1.190501302480697632e-01 -1.145711466670036316e-01 -1.077755913138389587e-01 -9.783612191677093506e-02 -9.279206395149230957e-02 -9.486861526966094971e-02 -8.460214734077453613e-02 -5.507632344961166382e-02 -9.994394145905971527e-03 6.115451827645301819e-02 9.409904479980468750e-02 5.820361524820327759e-02 3.134731203317642212e-02 2.203226834535598755e-02 -8.406327106058597565e-03 -8.307236433029174805e-02 -1.639266759157180786e-01 -2.587895989418029785e-01 -3.321287035942077637e-01 -3.526594042778015137e-01 -3.449401557445526123e-01 -2.618877589702606201e-01 -1.824207454919815063e-01 -1.133797094225883484e-01 -5.783148482441902161e-02 -4.523222148418426514e-02 -3.711269423365592957e-02 -4.467225819826126099e-02 -3.989734873175621033e-02 1.259779930114746094e-02 6.016162037849426270e-02 8.650314062833786011e-02 1.046113893389701843e-01 8.300621807575225830e-02 5.760691314935684204e-02 1.150485314428806305e-02 -3.006234578788280487e-02 -4.331432655453681946e-02 -4.525993019342422485e-02 3.476571291685104370e-02 1.107002720236778259e-01 1.515306979417800903e-01 1.828840225934982300e-01 1.154566556215286255e-01 5.161569267511367798e-02 3.491009399294853210e-02 1.976181380450725555e-02 3.196397051215171814e-02 4.325081780552864075e-02 3.073952347040176392e-02 1.814975216984748840e-02 1.753679476678371429e-03 -1.462450250983238220e-02 -2.570696361362934113e-02 -3.678942099213600159e-02 -1.659153588116168976e-02 4.033389501273632050e-03 -2.654080837965011597e-02 -5.871497839689254761e-02 5.374078638851642609e-03 7.422527670860290527e-02 1.004467234015464783e-01 1.237546354532241821e-01 8.140578120946884155e-02 3.328490257263183594e-02 3.223844617605209351e-02 3.628587350249290466e-02 -1.595948124304413795e-03 -4.489827528595924377e-02 -3.916358202695846558e-02 -2.601630799472332001e-02 -3.538729995489120483e-02 -4.867450520396232605e-02 -9.086292982101440430e-02 -1.387616693973541260e-01 -1.236284971237182617e-01 -9.448822587728500366e-02 -8.166920393705368042e-02 -7.289619743824005127e-02 -5.688444897532463074e-02 -3.888437896966934204e-02 -5.043718591332435608e-02 -7.093362510204315186e-02 -7.237916439771652222e-02 -6.750287115573883057e-02 -1.105090528726577759e-01 -1.708671152591705322e-01 -2.144778370857238770e-01 -2.514839470386505127e-01 -2.354147583246231079e-01 -1.966354101896286011e-01 -1.924336850643157959e-01 -2.042432427406311035e-01 -2.001827657222747803e-01 -1.881872862577438354e-01 -1.608198434114456177e-01 -1.251690536737442017e-01 -1.089841797947883606e-01 -1.040854007005691528e-01 -6.720680743455886841e-02 -1.040638145059347153e-02 -2.392684482038021088e-02 -8.445958793163299561e-02 -1.326728314161300659e-01 -1.720559597015380859e-01 -1.615261435508728027e-01 -1.126703470945358276e-01 -8.590307831764221191e-02 -7.729447633028030396e-02 -4.883565008640289307e-02 -2.913652453571557999e-03 1.109137013554573059e-02 -4.943116568028926849e-03 -2.192811854183673859e-02 -3.987005725502967834e-02 -4.740404710173606873e-02 -4.372946545481681824e-02 -4.755644872784614563e-02 -6.002654135227203369e-02 -7.566804438829421997e-02 -9.522014856338500977e-02 -1.236605569720268250e-01 -1.638363003730773926e-01 -1.906774044036865234e-01 -1.986548155546188354e-01 -1.839602738618850708e-01 -1.348735392093658447e-01 -1.046226248145103455e-01 -1.050424426794052124e-01 -1.098402515053749084e-01 -1.222995817661285400e-01 -1.304054111242294312e-01 -1.303114742040634155e-01 -1.231276243925094604e-01 -1.015469133853912354e-01 -7.218705117702484131e-02 -2.576323598623275757e-02 -1.637382199987769127e-03 -3.046919964253902435e-02 -6.305152177810668945e-02 -1.053038388490676880e-01 -1.216758117079734802e-01 -6.538376212120056152e-02 -9.731027297675609589e-03 4.395994916558265686e-02 8.494668453931808472e-02 8.314999938011169434e-02 6.803052872419357300e-02 3.426384413614869118e-03 -4.929491505026817322e-02 -5.305072292685508728e-02 -5.830135568976402283e-02 -7.043383270502090454e-02 -8.167637884616851807e-02 -8.830236643552780151e-02 -1.079370379447937012e-01 -2.044136524200439453e-01 -2.943372428417205811e-01 -3.395967185497283936e-01 -3.750475645065307617e-01 -3.320290148258209229e-01 -2.895114123821258545e-01 -2.518065869808197021e-01 -2.153484672307968140e-01 -1.937423199415206909e-01 -1.742462366819381714e-01 -1.874561160802841187e-01 -2.012884467840194702e-01 -2.287181615829467773e-01 -2.549690604209899902e-01 -2.386364936828613281e-01 -2.226141244173049927e-01 -2.369895279407501221e-01 -2.513648867607116699e-01 -3.132902681827545166e-01 -3.755379617214202881e-01 -4.044380784034729004e-01 -4.325332045555114746e-01 -3.318383097648620605e-01 -2.257206887006759644e-01 -1.631650030612945557e-01 -1.032541543245315552e-01 -1.281529814004898071e-01 -1.598365902900695801e-01 -1.644988209009170532e-01 -1.664589345455169678e-01 -1.381086111068725586e-01 -1.060981452465057373e-01 -7.395491003990173340e-02 -4.179278016090393066e-02 -7.707755267620086670e-02 -1.234712302684783936e-01 -2.019085735082626343e-01 -2.863701581954956055e-01 -2.575060129165649414e-01 -2.045890986919403076e-01 -1.728641539812088013e-01 -1.461723148822784424e-01 -1.177460327744483948e-01 -8.886215090751647949e-02 -1.017875224351882935e-01 -1.268921196460723877e-01 -1.290541142225265503e-01 -1.238744556903839111e-01 -9.961533546447753906e-02 -6.867838650941848755e-02 -6.690920144319534302e-02 -7.626445591449737549e-02 -1.120153889060020447e-01 -1.587016582489013672e-01 -1.855930835008621216e-01 -2.036009877920150757e-01 -2.119996547698974609e-01 -2.157378494739532471e-01 -2.297046929597854614e-01 -2.490219622850418091e-01 -2.331149876117706299e-01 -1.973712444305419922e-01 -2.076074928045272827e-01 -2.456802725791931152e-01 -2.240013182163238525e-01 -1.634837388992309570e-01 -9.922133386135101318e-02 -3.234824538230895996e-02 -4.045455530285835266e-02 -1.045748889446258545e-01 -1.434941887855529785e-01 -1.622526645660400391e-01 -1.603977382183074951e-01 -1.408925950527191162e-01 -1.077561452984809875e-01 -6.213164702057838440e-02 -2.229312993586063385e-02 1.187510043382644653e-02 2.058380050584673882e-03 -5.386669933795928955e-02 -5.110661312937736511e-02 1.746470853686332703e-02 6.334045529365539551e-02 8.198149502277374268e-02 8.108182251453399658e-02 5.507988110184669495e-02 -1.848675869405269623e-02 -1.575024127960205078e-01 -2.583362758159637451e-01 -3.028520643711090088e-01 -3.316884338855743408e-01 -3.357103765010833740e-01 -3.183304071426391602e-01 -2.645669877529144287e-01 -2.142556458711624146e-01 -1.702565550804138184e-01 -1.550067514181137085e-01 -1.963930279016494751e-01 -2.300659567117691040e-01 -2.473379671573638916e-01 -2.505243122577667236e-01 -2.213135659694671631e-01 -1.810041069984436035e-01 -1.130130812525749207e-01 -8.456554263830184937e-02 -1.633797138929367065e-01 -2.249552160501480103e-01 -2.355043590068817139e-01 -2.318973243236541748e-01 -1.823839247226715088e-01 -1.250259876251220703e-01 -3.966900706291198730e-02 3.308933600783348083e-02 5.608311668038368225e-02 6.726737320423126221e-02 2.648968808352947235e-02 -6.095453165471553802e-03 1.790562062524259090e-03 1.312592159956693649e-02 4.377761110663414001e-02 5.900148302316665649e-02 -2.489837259054183960e-02 -1.062632277607917786e-01 -1.686518639326095581e-01 -2.275290638208389282e-01 -2.551544606685638428e-01 -2.783408463001251221e-01 -2.532303929328918457e-01 -2.258864492177963257e-01 -1.676088571548461914e-01 -1.122227236628532410e-01 -1.111961901187896729e-01 -1.105529814958572388e-01 -1.209112927317619324e-01 -1.315264999866485596e-01 -1.571448445320129395e-01 -1.827631890773773193e-01
-1.767501831054687500e-01 -2.140009999275207520e-01 -2.512518167495727539e-01 -2.247670143842697144e-01 -1.971908062696456909e-01 -1.171537786722183228e-01 -3.528882190585136414e-02 -2.718491246923804283e-03 2.722978405654430389e-02 8.589053526520729065e-03 -1.355990674346685410e-02 -6.928960233926773071e-02 -1.281057596206665039e-01 -1.545522361993789673e-01 -1.773616522550582886e-01 -1.566708981990814209e-01 -1.301690340042114258e-01 -1.491684764623641968e-01 -1.752498149871826172e-01 -1.475540399551391602e-01 -1.102551817893981934e-01 -1.100009754300117493e-01 -1.172456964850425720e-01 -1.278917677700519562e-02 1.170539855957031250e-01 1.720779687166213989e-01 2.081603705883026123e-01 2.127724289894104004e-01 2.085673362016677856e-01 2.142214626073837280e-01 2.229159176349639893e-01 2.534075975418090820e-01 2.912631928920745850e-01 3.136851489543914795e-01 3.304173052310943604e-01 4.067408740520477295e-01 5.069572925567626953e-01 6.109448075294494629e-01 7.165719866752624512e-01 7.961387634277343750e-01 8.634496331214904785e-01 8.538712859153747559e-01 8.052628040313720703e-01 7.468640804290771484e-01 6.831114292144775391e-01 6.902219057083129883e-01 7.390167117118835449e-01 7.167766094207763672e-01 6.496520638465881348e-01 5.850977301597595215e-01 5.222860574722290039e-01 4.491259157657623291e-01 3.684450387954711914e-01 3.471682369709014893e-01 3.721341490745544434e-01 3.751201927661895752e-01 3.597897291183471680e-01 3.879429996013641357e-01 4.548715949058532715e-01 4.538660049438476562e-01 3.880549073219299316e-01 3.333052694797515869e-01 2.898428738117218018e-01 2.626005113124847412e-01 2.530630826950073242e-01 2.322070151567459106e-01 1.981320828199386597e-01 1.468625515699386597e-01 7.409979403018951416e-02 4.955432936549186707e-02 8.955169469118118286e-02 1.435308605432510376e-01 2.175659090280532837e-01 2.688803970813751221e-01 2.852400243282318115e-01 2.944101691246032715e-01 2.917048037052154541e-01 2.844156920909881592e-01 2.689872384071350098e-01 2.571574449539184570e-01 2.522073686122894287e-01 2.386447489261627197e-01 2.073241621255874634e-01 1.739058047533035278e-01 1.358129829168319702e-01 1.161488443613052368e-01 1.409676969051361084e-01 1.711923778057098389e-01 2.155908495187759399e-01 2.652256786823272705e-01 3.298213183879852295e-01 3.687866032123565674e-01 3.276571333408355713e-01 2.912088334560394287e-01 2.708303332328796387e-01 2.430170625448226929e-01 1.870236992835998535e-01 1.389330923557281494e-01 1.241172626614570618e-01 1.113471239805221558e-01 1.082153692841529846e-01 9.976541250944137573e-02 6.302724778652191162e-02 2.602653577923774719e-02 -1.256814505904912949e-02 -3.292886167764663696e-02 7.484100759029388428e-02 1.754816919565200806e-01 2.170836478471755981e-01 2.540027201175689697e-01 2.440928071737289429e-01 2.325244098901748657e-01 2.002246081829071045e-01 1.722003370523452759e-01 2.145962566137313843e-01 2.528089582920074463e-01 1.916705071926116943e-01 1.309476941823959351e-01 8.744511753320693970e-02 4.423744976520538330e-02 4.452955350279808044e-02 4.482165351510047913e-02 5.359228700399398804e-02 6.244944036006927490e-02 1.034383550286293030e-01 1.453167498111724854e-01 1.677535772323608398e-01 1.893004924058914185e-01 1.159100979566574097e-01 3.639469295740127563e-02 4.876783117651939392e-02 6.885424256324768066e-02 2.211704291403293610e-02 -3.157577663660049438e-02 -6.860855221748352051e-02 -1.035588309168815613e-01 -1.500983834266662598e-01 -1.983383148908615112e-01 -1.731799244880676270e-01 -1.355958282947540283e-01 -9.154096990823745728e-02 -4.623872414231300354e-02 -2.817637287080287933e-03 4.019483923912048340e-02 5.570312216877937317e-02 6.453675776720046997e-02 1.055746376514434814e-01 1.552829146385192871e-01 1.779077351093292236e-01 1.924902647733688354e-01 1.563108265399932861e-01 1.035884097218513489e-01 3.761384636163711548e-02 -3.308066725730895996e-02 -3.470973297953605652e-02 -9.551730006933212280e-03 1.624776236712932587e-02 4.231735318899154663e-02 9.842775017023086548e-02 1.682332009077072144e-01 1.532632112503051758e-01 9.654449671506881714e-02 6.657050549983978271e-02 5.079602822661399841e-02 7.581475377082824707e-02 1.241438835859298706e-01 1.161666363477706909e-01 7.360995560884475708e-02 2.768710069358348846e-02 -2.045480161905288696e-02 -6.121742725372314453e-02 -9.676366299390792847e-02 -1.195834726095199585e-01 -1.327643096446990967e-01 -9.311988949775695801e-02 -1.063543744385242462e-02 5.359531939029693604e-02 1.019832566380500793e-01 1.069102436304092407e-01 7.148065418004989624e-02 4.752957820892333984e-02 3.497998416423797607e-02 2.347860671579837799e-02 1.309095788747072220e-02 -2.341526746749877930e-02 -8.961024135351181030e-02 -1.678225994110107422e-01 -2.606531083583831787e-01 -3.136486709117889404e-01 -3.147661089897155762e-01 -3.241584897041320801e-01 -3.450957238674163818e-01 -3.393303453922271729e-01 -2.936232686042785645e-01 -2.527208328247070312e-01 -2.195309996604919434e-01 -1.927074790000915527e-01 -1.768643856048583984e-01 -1.842296570539474487e-01 -2.346642464399337769e-01 -2.638633251190185547e-01 -2.505913078784942627e-01 -2.463719397783279419e-01 -2.617023885250091553e-01 -2.872576415538787842e-01 -3.367090821266174316e-01 -3.747109472751617432e-01 -3.836798369884490967e-01 -3.669904470443725586e-01 -2.794971466064453125e-01 -2.114503830671310425e-01 -2.020060867071151733e-01 -2.037248611450195312e-01 -2.423303276300430298e-01 -2.714698314666748047e-01 -2.661472856998443604e-01 -2.476472258567810059e-01 -1.759901344776153564e-01 -1.144256368279457092e-01 -9.827769547700881958e-02 -7.849947363138198853e-02 -4.034755378961563110e-02 -1.180334389209747314e-02 -3.850350528955459595e-02 -4.991033300757408142e-02 3.985410928726196289e-02 1.303114593029022217e-01 2.261286973953247070e-01 3.133471012115478516e-01 3.211005330085754395e-01 3.275929689407348633e-01 3.197415173053741455e-01 3.119916617870330811e-01 3.057281076908111572e-01 2.994913756847381592e-01 2.937963902950286865e-01 2.859000265598297119e-01 2.075608819723129272e-01 1.291146129369735718e-01 4.282108694314956665e-02 -4.347244650125503540e-02 -1.840474084019660950e-02 7.039185613393783569e-03 7.518810778856277466e-02 1.442175358533859253e-01 1.570353507995605469e-01 1.676911860704421997e-01 1.429703533649444580e-01 1.162352040410041809e-01 1.072653383016586304e-01 9.964716434478759766e-02 1.255072057247161865e-01 1.545791774988174438e-01 1.129682064056396484e-01 6.311976909637451172e-02 -4.525869712233543396e-02 -1.617102771997451782e-01 -1.658207178115844727e-01 -1.519390046596527100e-01 -1.351736783981323242e-01 -1.178798899054527283e-01 -6.401634216308593750e-02 -2.571260556578636169e-03 -2.195787057280540466e-02 -6.012694537639617920e-02 -9.715823084115982056e-02 -1.338954269886016846e-01 -2.001154869794845581e-01 -2.747592628002166748e-01 -3.647301793098449707e-01 -4.595162272453308105e-01 -5.481827855110168457e-01 -6.347448229789733887e-01 -7.328698635101318359e-01 -8.353309631347656250e-01 -8.352437019348144531e-01 -7.933593988418579102e-01 -7.650929689407348633e-01 -7.428422570228576660e-01 -7.009823322296142578e-01 -6.497566699981689453e-01 -6.501060128211975098e-01 -6.770322918891906738e-01 -7.651548385620117188e-01 -8.872396945953369141e-01 -9.209213852882385254e-01 -9.018465876579284668e-01 -8.722940087318420410e-01 -8.360263109207153320e-01 -8.795286417007446289e-01 -9.778729081153869629e-01 -1.000000000000000000e+00 -9.659671783447265625e-01 -8.793782591819763184e-01 -7.513141036033630371e-01 -6.217303872108459473e-01 -4.908628761768341064e-01 -4.008440971374511719e-01 -3.477462828159332275e-01 -2.881598472595214844e-01 -2.222997397184371948e-01 -1.807278841733932495e-01 -1.642760634422302246e-01 -1.320246607065200806e-01 -8.229288458824157715e-02 -5.646857991814613342e-02 -5.894654616713523865e-02 -5.707423388957977295e-02 -4.968935251235961914e-02 -1.347264833748340607e-02 6.187294051051139832e-02 1.226696446537971497e-01 1.623043268918991089e-01 2.236258685588836670e-01 3.187863528728485107e-01 3.808619081974029541e-01 3.874979317188262939e-01 3.833938837051391602e-01 3.599375188350677490e-01 3.458245992660522461e-01 3.498434424400329590e-01 3.461251854896545410e-01 3.262073993682861328e-01 2.926448583602905273e-01 2.281942516565322876e-01 1.812693774700164795e-01 1.773436665534973145e-01 1.810533851385116577e-01 2.051243484020233154e-01 2.323890775442123413e-01 2.689410150051116943e-01 3.049563169479370117e-01 3.392635881900787354e-01 3.605253398418426514e-01 3.361279964447021484e-01 3.074867725372314453e-01 2.624266445636749268e-01 2.201607972383499146e-01 1.899204254150390625e-01 1.518074274063110352e-01 7.572049647569656372e-02 6.190468091517686844e-03 -2.756169624626636505e-02 -5.912248045206069946e-02 -7.700048387050628662e-02 -8.572239428758621216e-02 -2.806267887353897095e-02 2.721257135272026062e-02 6.202757731080055237e-02 8.543138951063156128e-02 -1.010451838374137878e-02 -1.022794321179389954e-01 -1.502811610698699951e-01 -1.978122591972351074e-01 -2.370784133672714233e-01 -2.761608660221099854e-01 -3.104681372642517090e-01 -3.445977568626403809e-01 -3.701125681400299072e-01 -3.954583108425140381e-01 -3.707767426967620850e-01 -3.460950851440429688e-01 -3.159788846969604492e-01 -2.857885062694549561e-01 -2.720893621444702148e-01 -2.589056193828582764e-01 -2.603389322757720947e-01 -2.624953985214233398e-01 -2.822311520576477051e-01 -3.031683862209320068e-01 -3.377647697925567627e-01 -3.735619187355041504e-01 -4.069179296493530273e-01 -4.400096535682678223e-01 -4.591962099075317383e-01 -4.765850603580474854e-01 -4.741597175598144531e-01 -4.687391519546508789e-01 -4.131523668766021729e-01 -3.488409221172332764e-01 -2.739890217781066895e-01 -1.970545053482055664e-01 -1.958404630422592163e-01 -2.114532142877578735e-01 -2.503572106361389160e-01 -2.950350344181060791e-01 -3.057622313499450684e-01 -3.071639537811279297e-01 -3.191154301166534424e-01 -3.342596292495727539e-01 -3.289803862571716309e-01 -3.169238269329071045e-01 -3.015073239803314209e-01 -2.848732173442840576e-01 -2.727240920066833496e-01 -2.623436748981475830e-01 -2.503294646739959717e-01 -2.376161813735961914e-01 -1.635654866695404053e-01 -6.111226230859756470e-02 -2.539089508354663849e-02 -2.303545549511909485e-02 -3.611825406551361084e-02 -5.752009898424148560e-02 -1.174015030264854431e-01 -1.995928734540939331e-01 -2.249202281236648560e-01 -2.148240804672241211e-01 -2.233270704746246338e-01 -2.442642897367477417e-01 -2.704315483570098877e-01 -3.003474771976470947e-01 -3.101697266101837158e-01 -3.045629560947418213e-01 -2.830487489700317383e-01 -2.484572082757949829e-01 -2.307296097278594971e-01 -2.278379946947097778e-01 -2.704984247684478760e-01 -3.560312986373901367e-01 -3.841757774353027344e-01 -3.545441329479217529e-01 -3.682093024253845215e-01 -4.285018444061279297e-01 -4.589533209800720215e-01 -4.550226926803588867e-01 -4.552796185016632080e-01 -4.607001543045043945e-01 -4.728122651576995850e-01 -4.937592744827270508e-01 -4.690172970294952393e-01 -3.796419799327850342e-01 -3.013385534286499023e-01 -2.398305386304855347e-01 -1.891531050205230713e-01 -1.561112850904464722e-01 -1.434809565544128418e-01 -1.665707230567932129e-01 -1.615690737962722778e-01 -1.036574542522430420e-01 -6.686745584011077881e-02 -7.296729087829589844e-02 -7.018691301345825195e-02 -4.792738705873489380e-02 -2.587714605033397675e-02 -4.323955159634351730e-03 4.604678601026535034e-03 -1.901675015687942505e-02 -1.821200177073478699e-02 5.117393285036087036e-02 1.034593954682350159e-01 1.032721772789955139e-01 9.275548160076141357e-02 4.745274782180786133e-02 1.297177281230688095e-02 1.868589222431182861e-02 2.856446802616119385e-02 5.560348555445671082e-02 7.991499453783035278e-02 9.166963398456573486e-02 9.988920390605926514e-02 8.977052569389343262e-02 8.340067416429519653e-02 9.917516261339187622e-02 1.217698901891708374e-01 1.908500045537948608e-01 2.508942186832427979e-01 2.386514395475387573e-01 2.328773438930511475e-01 2.892490625381469727e-01 3.378956019878387451e-01 2.945116162300109863e-01 2.503409981727600098e-01 1.939771175384521484e-01 1.420034170150756836e-01 1.859382688999176025e-01 2.276623994112014771e-01 1.895234882831573486e-01 1.515677720308303833e-01 1.315627247095108032e-01 1.115576848387718201e-01 7.406275719404220581e-02 3.644926100969314575e-02 6.033262237906455994e-02 8.570038527250289917e-02 3.568447008728981018e-02 -1.750550419092178345e-02 -6.725873798131942749e-02 -1.168033182621002197e-01 -1.500319838523864746e-01 -1.819553673267364502e-01 -2.731135785579681396e-01 -3.701952695846557617e-01 -4.149306714534759521e-01 -4.533450007438659668e-01 -4.388235211372375488e-01 -4.167688190937042236e-01 -4.115628600120544434e-01 -4.091319441795349121e-01 -4.348695874214172363e-01 -4.659029543399810791e-01 -4.523669481277465820e-01 -4.293712377548217773e-01 -4.015359580516815186e-01 -3.725512027740478516e-01 -3.904660940170288086e-01 -4.207545220851898193e-01 -3.808277249336242676e-01 -3.204469680786132812e-01 -2.975220084190368652e-01 -2.865828871726989746e-01 -2.543188333511352539e-01 -2.145909965038299561e-01 -2.418544441461563110e-01 -2.946680188179016113e-01 -2.438099086284637451e-01 -1.500020921230316162e-01 -1.457530856132507324e-01 -1.816963106393814087e-01 -1.509913802146911621e-01 -8.796208351850509644e-02 -6.714458018541336060e-02 -6.840708851814270020e-02 -9.219954907894134521e-02 -1.286799162626266479e-01 -1.196694076061248779e-01 -8.311845362186431885e-02 -9.058831632137298584e-02 -1.266717016696929932e-01 -1.367017924785614014e-01 -1.285690069198608398e-01 -1.434711813926696777e-01 -1.755817830562591553e-01 -1.652886271476745605e-01 -1.210724636912345886e-01 -1.172949597239494324e-01 -1.481430530548095703e-01 -1.730888336896896362e-01 -1.926272958517074585e-01 -1.725302487611770630e-01 -1.135903820395469666e-01 -8.458971232175827026e-02 -8.697357773780822754e-02 -8.609674870967864990e-02 -8.156329393386840820e-02 -5.905323475599288940e-02 -1.497124973684549332e-02 1.292785163968801498e-02 2.003817819058895111e-02 -5.159930326044559479e-03 -7.481443881988525391e-02 -1.194984167814254761e-01 -1.273508667945861816e-01 -1.070426702499389648e-01 -4.216723144054412842e-02 -1.564470678567886353e-02 -5.432214960455894470e-02 -5.419239029288291931e-02 1.689910329878330231e-02 6.794123351573944092e-02 7.948610931634902954e-02 1.059593111276626587e-01 1.641748100519180298e-01 2.031342685222625732e-01 1.978048831224441528e-01 1.858675926923751831e-01 1.574494391679763794e-01 1.225696727633476257e-01 7.016289234161376953e-02 2.967404015362262726e-02 2.446227706968784332e-02 2.301530539989471436e-02 3.377699851989746094e-02 3.584395349025726318e-02 6.877355277538299561e-03 -1.275079604238271713e-02 4.507910460233688354e-03 2.465534210205078125e-02 5.751316621899604797e-02 8.314380794763565063e-02 7.307218015193939209e-02 5.819173902273178101e-02 1.638197712600231171e-02 -2.149164304137229919e-02 -3.407554700970649719e-02 -4.649437963962554932e-02 -5.767756327986717224e-02 -6.480750441551208496e-02 -3.586354851722717285e-02 -1.459547691047191620e-02 -7.684098929166793823e-02 -1.340262442827224731e-01 -1.211267039179801941e-01 -1.069588959217071533e-01 -6.894744187593460083e-02 -3.168842941522598267e-02 -1.602461747825145721e-02 -1.423081499524414539e-03 -4.885835200548171997e-02 -9.629362821578979492e-02
-2.052415534853935242e-02 -2.494634687900543213e-02 -2.936854213476181030e-02 -1.000796537846326828e-02 9.759848937392234802e-03 2.742374874651432037e-02 4.501434043049812317e-02 5.603507533669471741e-02 6.670634448528289795e-02 8.124754577875137329e-02 9.606815874576568604e-02 9.587737917900085449e-02 9.430687129497528076e-02 8.401729166507720947e-02 7.274804264307022095e-02 5.290087312459945679e-02 3.190780431032180786e-02 1.684362068772315979e-02 2.702219644561409950e-03 1.718573388643562794e-03 3.084526397287845612e-03 2.104626037180423737e-02 4.236746579408645630e-02 5.648609995841979980e-02 6.896778941154479980e-02 8.462341129779815674e-02 1.010825634002685547e-01 1.003901213407516479e-01 9.489228576421737671e-02 7.883702963590621948e-02 5.952618643641471863e-02 4.614967852830886841e-02 3.477801755070686340e-02 1.618674397468566895e-02 -5.066141020506620407e-03 -1.588640548288822174e-02 -2.252377755939960480e-02 -1.836798712611198425e-02 -9.519517421722412109e-03 -1.120959501713514328e-02 -1.785591989755630493e-02 -1.424122508615255356e-02 -5.417892243713140488e-03 7.147009018808603287e-03 2.175808139145374298e-02 2.479917556047439575e-02 2.103440463542938232e-02 9.770260192453861237e-03 -6.232495419681072235e-03 -2.405663393437862396e-02 -4.311560839414596558e-02 -5.567594245076179504e-02 -6.351343542337417603e-02 -6.041532009840011597e-02 -4.880446568131446838e-02 -3.828814253211021423e-02 -2.868392318487167358e-02 -2.100896649062633514e-02 -1.505436468869447708e-02 -8.044614456593990326e-03 -2.830459561664611101e-05 4.115436691790819168e-03 4.307578317821025848e-03 -8.290723199024796486e-04 -1.178236212581396103e-02 -2.616930194199085236e-02 -4.456634819507598877e-02 -6.162435561418533325e-02 -7.700858265161514282e-02 -9.340734779834747314e-02 -1.111641451716423035e-01 -1.174049302935600281e-01 -1.071268245577812195e-01 -1.026733070611953735e-01 -1.071807220578193665e-01 -1.067303642630577087e-01 -9.809078276157379150e-02 -8.879923820495605469e-02 -7.834997028112411499e-02 -7.505461573600769043e-02 -8.543585240840911865e-02 -9.518112242221832275e-02 -1.036151647567749023e-01 -1.084636598825454712e-01 -1.053226441144943237e-01 -1.005107462406158447e-01 -9.166564047336578369e-02 -8.673348277807235718e-02 -9.206089377403259277e-02 -9.462593495845794678e-02 -8.929853141307830811e-02 -8.160359412431716919e-02 -6.651013344526290894e-02 -4.803194105625152588e-02 -1.793452166020870209e-02 5.797064863145351410e-03 5.400105845183134079e-03 5.006417632102966309e-03 4.626503214240074158e-03 3.887858707457780838e-03 1.459046849049627781e-03 -6.549795507453382015e-04 -1.094613573513925076e-03 -2.382481034146621823e-04 8.486687205731868744e-03 1.575828157365322113e-02 1.281721889972686768e-02 1.245582662522792816e-02 3.345734253525733948e-02 5.435014888644218445e-02 7.415584474802017212e-02 9.250459820032119751e-02 9.264136850833892822e-02 9.359712898731231689e-02 1.080417707562446594e-01 1.212584674358367920e-01 1.053113490343093872e-01 8.965075761079788208e-02 8.586020022630691528e-02 8.212162554264068604e-02 8.604894578456878662e-02 8.997629582881927490e-02 8.900150656700134277e-02 8.797670900821685791e-02 9.768486022949218750e-02 1.076901108026504517e-01 9.813616424798965454e-02 8.768690377473831177e-02 1.049539223313331604e-01 1.240091100335121155e-01 1.288872957229614258e-01 1.325754374265670776e-01 1.359230577945709229e-01 1.392352283000946045e-01 1.271276921033859253e-01 1.130926758050918579e-01 1.195755526423454285e-01 1.290687620639801025e-01 1.246609687805175781e-01 1.178998500108718872e-01 1.172364205121994019e-01 1.177484616637229919e-01 1.138278916478157043e-01 1.089445054531097412e-01 9.988415241241455078e-02 8.981014788150787354e-02 9.784357249736785889e-02 1.107520908117294312e-01 1.134441792964935303e-01 1.131025701761245728e-01 9.859572350978851318e-02 7.947250455617904663e-02 7.601121068000793457e-02 7.812813669443130493e-02 6.937015056610107422e-02 5.639432370662689209e-02 4.640391841530799866e-02 3.767053037881851196e-02 3.122988156974315643e-02 2.583444491028785706e-02 2.472303248941898346e-02 2.572133950889110565e-02 3.481138497591018677e-02 4.819756373763084412e-02 6.687520444393157959e-02 8.857654035091400146e-02 9.473913908004760742e-02 9.135893732309341431e-02 8.678445965051651001e-02 8.142267912626266479e-02 7.904229313135147095e-02 7.876944541931152344e-02 7.981771975755691528e-02 8.186659961938858032e-02 7.460034638643264771e-02 5.977973341941833496e-02 4.726712778210639954e-02 3.675770759582519531e-02 3.168907389044761658e-02 3.167260065674781799e-02 3.204954043030738831e-02 3.281724825501441956e-02 2.823135070502758026e-02 1.795725151896476746e-02 1.977564999833703041e-03 -2.048760838806629181e-02 -3.490458801388740540e-02 -3.953159973025321960e-02 -4.773322865366935730e-02 -6.059017404913902283e-02 -7.768150418996810913e-02 -1.006804928183555603e-01 -1.223466470837593079e-01 -1.420191526412963867e-01 -1.562626957893371582e-01 -1.617913097143173218e-01 -1.587867438793182373e-01 -1.410643160343170166e-01 -1.276225298643112183e-01 -1.221247017383575439e-01 -1.247648745775222778e-01 -1.436811387538909912e-01 -1.575827747583389282e-01 -1.606550365686416626e-01 -1.629504412412643433e-01 -1.634302735328674316e-01 -1.662859320640563965e-01 -1.751661300659179688e-01 -1.838825196027755737e-01 -1.921468228101730347e-01 -1.992191821336746216e-01 -2.026996612548828125e-01 -2.080052793025970459e-01 -2.193418592214584351e-01 -2.284561991691589355e-01 -2.294802814722061157e-01 -2.309254854917526245e-01 -2.340693622827529907e-01 -2.363681942224502563e-01 -2.348642647266387939e-01 -2.332374900579452515e-01 -2.309888005256652832e-01 -2.299029082059860229e-01 -2.355031520128250122e-01 -2.415068447589874268e-01 -2.501793801784515381e-01 -2.577106654644012451e-01 -2.564144432544708252e-01 -2.547706961631774902e-01 -2.499152272939682007e-01 -2.451928555965423584e-01 -2.419845461845397949e-01 -2.386713027954101562e-01 -2.338229864835739136e-01 -2.292612940073013306e-01 -2.304930537939071655e-01 -2.316935807466506958e-01 -2.318941056728363037e-01 -2.323081493377685547e-01 -2.483641207218170166e-01 -2.644200921058654785e-01 -2.828456461429595947e-01 -3.012792170047760010e-01 -3.143660426139831543e-01 -3.273425698280334473e-01 -3.225682377815246582e-01 -3.171112537384033203e-01 -3.051835000514984131e-01 -2.928872704505920410e-01 -2.744351029396057129e-01 -2.555145621299743652e-01 -2.347251474857330322e-01 -2.137564271688461304e-01 -1.926722526550292969e-01 -1.715746372938156128e-01 -1.613331139087677002e-01 -1.525889784097671509e-01 -1.515547335147857666e-01 -1.517552435398101807e-01 -1.475757360458374023e-01 -1.425935029983520508e-01 -1.273975074291229248e-01 -1.100839748978614807e-01 -8.377889543771743774e-02 -5.538446456193923950e-02 -4.470936581492424011e-02 -3.861425817012786865e-02 -2.101172134280204773e-02 -1.213496361742727458e-04 3.239749744534492493e-02 6.856954097747802734e-02 9.563802182674407959e-02 1.195758730173110962e-01 1.390944719314575195e-01 1.569558382034301758e-01 1.596500724554061890e-01 1.561624407768249512e-01 1.590725779533386230e-01 1.648088991641998291e-01 1.773886680603027344e-01 1.932369321584701538e-01 2.047561556100845337e-01 2.140445411205291748e-01 2.418655157089233398e-01 2.799715697765350342e-01 3.247557580471038818e-01 3.735252022743225098e-01 4.139674007892608643e-01 4.490728080272674561e-01 4.752704799175262451e-01 4.953440129756927490e-01 5.170750617980957031e-01 5.400274991989135742e-01 5.670226812362670898e-01 5.972081422805786133e-01 6.288028955459594727e-01 6.615880131721496582e-01 6.860487461090087891e-01 7.029855847358703613e-01 7.438110113143920898e-01 8.077341318130493164e-01 8.606451749801635742e-01 9.021673202514648438e-01 9.391539692878723145e-01 9.711225628852844238e-01 9.920793771743774414e-01 1.000000000000000000e+00 9.917730093002319336e-01 9.630842804908752441e-01 9.286046624183654785e-01 8.862661719322204590e-01 8.499351143836975098e-01 8.223420977592468262e-01 7.917618155479431152e-01 7.565202713012695312e-01 7.215839028358459473e-01 6.871588230133056641e-01 6.598545312881469727e-01 6.453813314437866211e-01 6.305330395698547363e-01 6.149567961692810059e-01 5.933783650398254395e-01 5.592325925827026367e-01 5.265920162200927734e-01 4.973590373992919922e-01 4.682068526744842529e-01 4.392531514167785645e-01 4.057896435260772705e-01 3.603001236915588379e-01 3.206839561462402344e-01 2.981468737125396729e-01 2.712510824203491211e-01 2.304809689521789551e-01 1.969343423843383789e-01 1.886700242757797241e-01 1.780486702919006348e-01 1.583081334829330444e-01 1.370806545019149780e-01 1.094539314508438110e-01 8.079829066991806030e-02 4.717959091067314148e-02 1.540534850209951401e-02 -6.304578855633735657e-03 -2.957958728075027466e-02 -6.262680143117904663e-02 -9.314597398042678833e-02 -1.053369119763374329e-01 -1.172070950269699097e-01 -1.263250559568405151e-01 -1.349526792764663696e-01 -1.384696811437606812e-01 -1.416486650705337524e-01 -1.403853893280029297e-01 -1.380826830863952637e-01 -1.175250262022018433e-01 -9.757320582866668701e-02 -9.337301552295684814e-02 -8.921559900045394897e-02 -8.713232725858688354e-02 -8.506033569574356079e-02 -8.632432669401168823e-02 -8.758832514286041260e-02 -9.747585654258728027e-02 -1.074811071157455444e-01 -1.001016795635223389e-01 -9.217897057533264160e-02 -9.304199367761611938e-02 -9.433963894844055176e-02 -7.957550883293151855e-02 -6.371361762285232544e-02 -4.596840217709541321e-02 -2.805762365460395813e-02 -9.430445730686187744e-03 9.274252690374851227e-03 2.072147466242313385e-02 3.123047016561031342e-02 3.676361963152885437e-02 4.154459759593009949e-02 4.927821829915046692e-02 5.752534419298171997e-02 6.203680112957954407e-02 6.581017374992370605e-02 6.033511087298393250e-02 5.280485004186630249e-02 5.871142446994781494e-02 6.794897466897964478e-02 7.595387846231460571e-02 8.362021297216415405e-02 1.000031083822250366e-01 1.190239116549491882e-01 1.275835484266281128e-01 1.326717436313629150e-01 1.424971669912338257e-01 1.540392786264419556e-01 1.541194021701812744e-01 1.496792882680892944e-01 1.421070545911788940e-01 1.331946402788162231e-01 1.224613338708877563e-01 1.108848452568054199e-01 9.976384043693542480e-02 8.887056261301040649e-02 8.960557729005813599e-02 9.660659730434417725e-02 1.042554229497909546e-01 1.122798249125480652e-01 1.133190691471099854e-01 1.100068911910057068e-01 1.003090292215347290e-01 8.634205162525177002e-02 7.373790442943572998e-02 6.211057677865028381e-02 5.315848067402839661e-02 4.626057296991348267e-02 4.887373372912406921e-02 5.930581316351890564e-02 5.275688320398330688e-02 3.126896545290946960e-02 1.944756321609020233e-02 1.672406308352947235e-02 1.500053983181715012e-02 1.428375206887722015e-02 2.533079124987125397e-02 4.904657229781150818e-02 6.568603217601776123e-02 7.417234778404235840e-02 7.668694853782653809e-02 7.183792442083358765e-02 7.015310972929000854e-02 7.264601439237594604e-02 7.363966852426528931e-02 7.251245528459548950e-02 6.848873943090438843e-02 6.007117778062820435e-02 4.942860081791877747e-02 3.516299650073051453e-02 3.531429544091224670e-02 6.069518253207206726e-02 8.647568523883819580e-02 1.130088418722152710e-01 1.397213637828826904e-01 1.667980700731277466e-01 1.837502419948577881e-01 1.784937530755996704e-01 1.720023006200790405e-01 1.625778228044509888e-01 1.528193503618240356e-01 1.421996355056762695e-01 1.337859034538269043e-01 1.315658390522003174e-01 1.297907680273056030e-01 1.293811351060867310e-01 1.245383620262145996e-01 1.047663241624832153e-01 9.296239167451858521e-02 1.107542961835861206e-01 1.266587376594543457e-01 1.347855329513549805e-01 1.405298411846160889e-01 1.353055685758590698e-01 1.313504874706268311e-01 1.339794546365737915e-01 1.359856128692626953e-01 1.343126893043518066e-01 1.337671577930450439e-01 1.409056931734085083e-01 1.461012512445449829e-01 1.357529461383819580e-01 1.266313493251800537e-01 1.292946934700012207e-01 1.333939731121063232e-01 1.545997262001037598e-01 1.759360879659652710e-01 1.992967277765274048e-01 2.219815403223037720e-01 2.299021184444427490e-01 2.373737990856170654e-01 2.286296635866165161e-01 2.200932353734970093e-01 2.319096028804779053e-01 2.437260001897811890e-01 2.620509862899780273e-01 2.804200947284698486e-01 2.769860923290252686e-01 2.730258107185363770e-01 2.516310214996337891e-01 2.295021712779998779e-01 2.220578640699386597e-01 2.155051380395889282e-01 2.422730326652526855e-01 2.717066109180450439e-01 2.753133475780487061e-01 2.763374447822570801e-01 2.551184892654418945e-01 2.312135696411132812e-01 2.172956317663192749e-01 2.047988921403884888e-01 2.198053896427154541e-01 2.393418401479721069e-01 2.389250546693801880e-01 2.347570806741714478e-01 2.303646355867385864e-01 2.259245365858078003e-01 2.248525023460388184e-01 2.245803475379943848e-01 2.272264659404754639e-01 2.306424677371978760e-01 2.381291687488555908e-01 2.468016743659973145e-01 2.313097268342971802e-01 2.080851793289184570e-01 1.941757947206497192e-01 1.835267096757888794e-01 1.708920747041702271e-01 1.575001627206802368e-01 1.404685080051422119e-01 1.219289675354957581e-01 1.184490099549293518e-01 1.217275261878967285e-01 1.149337142705917358e-01 1.032548248767852783e-01 9.070184826850891113e-02 7.769163697957992554e-02 6.630875170230865479e-02 5.584228783845901489e-02 3.810369595885276794e-02 1.596250385046005249e-02 1.409105607308447361e-03 -8.212227374315261841e-03 -1.228768192231655121e-02 -1.249686814844608307e-02 -1.252766046673059464e-02 -1.242517959326505661e-02 -1.163026597350835800e-02 -1.028140727430582047e-02 -6.421441677957773209e-03 -4.113402974326163530e-04 5.964284297078847885e-03 1.267477497458457947e-02 1.982460916042327881e-02 2.740500494837760925e-02 3.332288935780525208e-02 3.749801218509674072e-02 3.609130531549453735e-02 2.842497639358043671e-02 2.214959822595119476e-02 1.754335500299930573e-02 1.408087834715843201e-02 1.208770554512739182e-02 1.259332057088613510e-02 1.653727330267429352e-02 2.447219192981719971e-02 3.829378634691238403e-02 4.686951264739036560e-02 4.714307934045791626e-02 5.027485638856887817e-02 5.826560035347938538e-02 6.096229702234268188e-02 5.397845804691314697e-02 4.901283979415893555e-02 4.802312701940536499e-02 4.657985270023345947e-02 4.417217522859573364e-02 4.372543469071388245e-02 4.778883978724479675e-02 4.785763099789619446e-02 3.796337172389030457e-02 3.428245335817337036e-02 4.745521768927574158e-02 6.132857874035835266e-02 7.727568596601486206e-02 9.048640727996826172e-02 9.482338279485702515e-02 9.708270430564880371e-02 9.192647039890289307e-02 8.785326778888702393e-02 8.805809170007705688e-02 8.801622688770294189e-02 8.688902109861373901e-02 8.314040303230285645e-02 6.644205003976821899e-02 5.353884026408195496e-02 6.188837438821792603e-02 7.080348581075668335e-02 8.335249871015548706e-02 9.591162949800491333e-02 1.085465773940086365e-01 1.207917481660842896e-01 1.295681148767471313e-01 1.372492611408233643e-01 1.330147087574005127e-01 1.292699575424194336e-01 1.323092728853225708e-01 1.348087787628173828e-01 1.271596401929855347e-01 1.195783242583274841e-01 1.139436885714530945e-01 1.081348806619644165e-01 9.215339273214340210e-02 7.617190480232238770e-02
1.965130120515823364e-02 1.092917937785387039e-02 2.207056619226932526e-03 2.168730460107326508e-02 4.165047034621238708e-02 4.209033399820327759e-02 4.184994474053382874e-02 4.803444817662239075e-02 5.456070601940155029e-02 5.548258125782012939e-02 5.599981918931007385e-02 7.431355118751525879e-02 9.426298737525939941e-02 8.863196521997451782e-02 8.012674748897552490e-02 8.750777691602706909e-02 9.701102226972579956e-02 1.093298494815826416e-01 1.220869198441505432e-01 1.343735307455062866e-01 1.465761512517929077e-01 1.534582674503326416e-01 1.592633426189422607e-01 1.631690561771392822e-01 1.666431128978729248e-01 1.600876748561859131e-01 1.509930789470672607e-01 1.466917693614959717e-01 1.437333971261978149e-01 1.482358127832412720e-01 1.550389081239700317e-01 1.611273139715194702e-01 1.669742763042449951e-01 1.702772676944732666e-01 1.726424247026443481e-01 1.649505645036697388e-01 1.532264053821563721e-01 1.342107653617858887e-01 1.120249032974243164e-01 8.928576856851577759e-02 6.628645211458206177e-02 4.438442736864089966e-02 2.303939312696456909e-02 7.721317000687122345e-03 -4.300768021494150162e-03 -1.724804192781448364e-02 -3.073954209685325623e-02 -4.069362953305244446e-02 -4.841254279017448425e-02 -5.398850515484809875e-02 -5.811161175370216370e-02 -6.563970446586608887e-02 -7.564233988523483276e-02 -7.714061439037322998e-02 -7.201870530843734741e-02 -7.684057950973510742e-02 -8.994892984628677368e-02 -9.892320632934570312e-02 -1.042110547423362732e-01 -1.066601052880287170e-01 -1.064011007547378540e-01 -1.047515422105789185e-01 -1.016830652952194214e-01 -9.444168955087661743e-02 -8.264542371034622192e-02 -7.927555590867996216e-02 -8.574676513671875000e-02 -8.888176828622817993e-02 -8.784652501344680786e-02 -9.111205488443374634e-02 -1.001345068216323853e-01 -1.069240197539329529e-01 -1.105105057358741760e-01 -1.134854257106781006e-01 -1.155194491147994995e-01 -1.161448508501052856e-01 -1.144435033202171326e-01 -1.129955276846885681e-01 -1.119975149631500244e-01 -1.051386147737503052e-01 -8.707509189844131470e-02 -7.769472897052764893e-02 -8.621779829263687134e-02 -8.844689279794692993e-02 -7.665139436721801758e-02 -6.502921134233474731e-02 -5.382539704442024231e-02 -4.822627454996109009e-02 -5.732240155339241028e-02 -6.398367881774902344e-02 -6.368822604417800903e-02 -6.324914842844009399e-02 -6.236125528812408447e-02 -6.138588115572929382e-02 -6.011025235056877136e-02 -5.929388105869293213e-02 -6.021822616457939148e-02 -6.153294071555137634e-02 -6.449130922555923462e-02 -6.538448482751846313e-02 -5.654735863208770752e-02 -4.698020592331886292e-02 -3.352987766265869141e-02 -2.270976640284061432e-02 -2.785880863666534424e-02 -3.008383326232433319e-02 -1.176169235259294510e-02 3.413581755012273788e-03 -7.471138611435890198e-03 -1.843069121241569519e-02 -3.013856150209903717e-02 -4.052245989441871643e-02 -3.435679525136947632e-02 -2.760695479810237885e-02 -1.123547926545143127e-02 4.872309044003486633e-03 1.471752673387527466e-02 2.426675334572792053e-02 2.155342511832714081e-02 1.885416358709335327e-02 1.822992041707038879e-02 1.760567724704742432e-02 1.917377114295959473e-02 2.076423354446887970e-02 3.305828198790550232e-02 4.564862325787544250e-02 4.731347411870956421e-02 4.847821593284606934e-02 5.209203064441680908e-02 5.586386471986770630e-02 6.333648413419723511e-02 7.111976295709609985e-02 7.880330085754394531e-02 8.647646754980087280e-02 1.014623641967773438e-01 1.173623725771903992e-01 1.596046686172485352e-01 2.057118713855743408e-01 2.166250795125961304e-01 2.215802669525146484e-01 2.306312620639801025e-01 2.404718548059463501e-01 2.338439822196960449e-01 2.236389368772506714e-01 2.071812003850936890e-01 1.892060935497283936e-01 1.878981441259384155e-01 1.910775303840637207e-01 1.745867878198623657e-01 1.522551327943801880e-01 1.482996940612792969e-01 1.503329575061798096e-01 1.588584482669830322e-01 1.696962565183639526e-01 1.837546825408935547e-01 1.990622282028198242e-01 2.002636343240737915e-01 1.955255866050720215e-01 1.874425560235977173e-01 1.778346300125122070e-01 1.734744906425476074e-01 1.716986745595932007e-01 1.736914515495300293e-01 1.776850521564483643e-01 1.659349054098129272e-01 1.451882869005203247e-01 1.312698721885681152e-01 1.215448454022407532e-01 1.216699853539466858e-01 1.282885223627090454e-01 1.257872581481933594e-01 1.168392449617385864e-01 1.139717027544975281e-01 1.157095134258270264e-01 1.033587083220481873e-01 7.958238571882247925e-02 5.848871544003486633e-02 3.972339630126953125e-02 2.781692519783973694e-02 2.227937988936901093e-02 3.320525633171200752e-03 -2.896955795586109161e-02 -4.791649430990219116e-02 -5.268633738160133362e-02 -6.488888710737228394e-02 -8.554010838270187378e-02 -9.583974629640579224e-02 -9.354749321937561035e-02 -9.112656116485595703e-02 -8.853808790445327759e-02 -9.311280399560928345e-02 -1.076813414692878723e-01 -1.175684779882431030e-01 -1.204531863331794739e-01 -1.235221400856971741e-01 -1.268868446350097656e-01 -1.272661536931991577e-01 -1.224962994456291199e-01 -1.167293637990951538e-01 -1.091120317578315735e-01 -9.824682772159576416e-02 -8.088586479425430298e-02 -7.100344449281692505e-02 -7.727146893739700317e-02 -8.173858374357223511e-02 -8.199681341648101807e-02 -8.174292743206024170e-02 -8.019046485424041748e-02 -8.422430604696273804e-02 -1.036735773086547852e-01 -1.165542230010032654e-01 -1.096402406692504883e-01 -1.062652543187141418e-01 -1.145843714475631714e-01 -1.225610971450805664e-01 -1.292912960052490234e-01 -1.366384625434875488e-01 -1.464743763208389282e-01 -1.547911018133163452e-01 -1.562714576721191406e-01 -1.598616242408752441e-01 -1.741300374269485474e-01 -1.848830878734588623e-01 -1.754224747419357300e-01 -1.688446402549743652e-01 -1.813372671604156494e-01 -1.948383748531341553e-01 -2.161401957273483276e-01 -2.371603697538375854e-01 -2.555775046348571777e-01 -2.731693685054779053e-01 -2.813737094402313232e-01 -2.888592481613159180e-01 -2.858271896839141846e-01 -2.829135954380035400e-01 -2.823940217494964600e-01 -2.821750342845916748e-01 -2.915735840797424316e-01 -3.006592094898223877e-01 -2.868250608444213867e-01 -2.729908823966979980e-01 -2.637319862842559814e-01 -2.544884979724884033e-01 -2.577056288719177246e-01 -2.611796855926513672e-01 -2.817465662956237793e-01 -3.029708564281463623e-01 -3.144004940986633301e-01 -3.252724111080169678e-01 -3.224668204784393311e-01 -3.186205327510833740e-01 -3.033044934272766113e-01 -2.868880629539489746e-01 -2.739858627319335938e-01 -2.614932358264923096e-01 -2.517196536064147949e-01 -2.423211038112640381e-01 -2.350948750972747803e-01 -2.282165437936782837e-01 -2.195294499397277832e-01 -2.105108648538589478e-01 -2.202345579862594604e-01 -2.338438630104064941e-01 -2.339496016502380371e-01 -2.309175431728363037e-01 -1.879237741231918335e-01 -1.346009522676467896e-01 -1.091772839426994324e-01 -9.172482043504714966e-02 -6.870082765817642212e-02 -4.392648860812187195e-02 -2.104005403816699982e-02 1.197142177261412144e-03 3.473550081253051758e-02 7.251179963350296021e-02 1.011826843023300171e-01 1.261423677206039429e-01 1.241466552019119263e-01 1.102434545755386353e-01 1.113796085119247437e-01 1.196987181901931763e-01 1.350943148136138916e-01 1.541364789009094238e-01 1.781975030899047852e-01 2.050438523292541504e-01 2.275826036930084229e-01 2.475506514310836792e-01 2.841017246246337891e-01 3.312806189060211182e-01 3.789006471633911133e-01 4.268240034580230713e-01 4.688717126846313477e-01 5.065900087356567383e-01 5.308331847190856934e-01 5.444424748420715332e-01 5.626211762428283691e-01 5.846596956253051758e-01 6.077857613563537598e-01 6.318947076797485352e-01 6.762291193008422852e-01 7.401190996170043945e-01 7.970331311225891113e-01 8.467321991920471191e-01 8.850556015968322754e-01 9.107930660247802734e-01 9.395097494125366211e-01 9.717532992362976074e-01 9.929046630859375000e-01 1.000000000000000000e+00 9.837574362754821777e-01 9.358419179916381836e-01 8.884034156799316406e-01 8.416588306427001953e-01 7.905285954475402832e-01 7.325553297996520996e-01 6.886179447174072266e-01 6.682001352310180664e-01 6.523267626762390137e-01 6.446419358253479004e-01 6.309683322906494141e-01 6.056728959083557129e-01 5.848715901374816895e-01 5.734801292419433594e-01 5.569232702255249023e-01 5.286733508110046387e-01 4.984968304634094238e-01 4.635934531688690186e-01 4.276410937309265137e-01 3.888914287090301514e-01 3.474351465702056885e-01 2.981082499027252197e-01 2.512728273868560791e-01 2.123680859804153442e-01 1.740731894969940186e-01 1.379127949476242065e-01 1.061794459819793701e-01 9.157369285821914673e-02 7.822991162538528442e-02 7.031713426113128662e-02 5.769765749573707581e-02 2.237530052661895752e-02 -9.767092764377593994e-03 -2.455795183777809143e-02 -4.439591988921165466e-02 -9.574754536151885986e-02 -1.434252858161926270e-01 -1.644673347473144531e-01 -1.854741871356964111e-01 -2.061789333820343018e-01 -2.268062978982925415e-01 -2.466270029544830322e-01 -2.652502059936523438e-01 -2.681349217891693115e-01 -2.703223824501037598e-01 -2.602646946907043457e-01 -2.501713931560516357e-01 -2.391521036624908447e-01 -2.282165288925170898e-01 -2.213381975889205933e-01 -2.145500332117080688e-01 -2.344405204057693481e-01 -2.543310225009918213e-01 -2.939282953739166260e-01 -3.337946236133575439e-01 -3.294081091880798340e-01 -3.236386775970458984e-01 -3.294257521629333496e-01 -3.357844948768615723e-01 -3.357775807380676270e-01 -3.353355526924133301e-01 -3.043003678321838379e-01 -2.705757319927215576e-01 -2.530010342597961426e-01 -2.371739298105239868e-01 -2.243613600730895996e-01 -2.119385153055191040e-01 -1.995763182640075684e-01 -1.872232705354690552e-01 -1.875994950532913208e-01 -1.901895403861999512e-01 -2.003102153539657593e-01 -2.119188308715820312e-01 -2.159646153450012207e-01 -2.183297723531723022e-01 -2.170845270156860352e-01 -2.149442434310913086e-01 -2.039828002452850342e-01 -1.905984133481979370e-01 -1.814108788967132568e-01 -1.734934449195861816e-01 -1.603887975215911865e-01 -1.455627828836441040e-01 -1.539700627326965332e-01 -1.707967370748519897e-01 -1.750219017267227173e-01 -1.742774695158004761e-01 -1.831727325916290283e-01 -1.961926966905593872e-01 -1.923789680004119873e-01 -1.807703524827957153e-01 -1.741401702165603638e-01 -1.699992269277572632e-01 -1.794539839029312134e-01 -1.962348967790603638e-01 -1.980886906385421753e-01 -1.912879049777984619e-01 -1.788824647665023804e-01 -1.629855632781982422e-01 -1.548188924789428711e-01 -1.518202126026153564e-01 -1.542075574398040771e-01 -1.604554206132888794e-01 -1.608693450689315796e-01 -1.568036079406738281e-01 -1.514989882707595825e-01 -1.451759040355682373e-01 -1.478217095136642456e-01 -1.583578735589981079e-01 -1.646487563848495483e-01 -1.669441163539886475e-01 -1.593060493469238281e-01 -1.416674852371215820e-01 -1.297974586486816406e-01 -1.241397187113761902e-01 -1.213857308030128479e-01 -1.219774112105369568e-01 -1.229830235242843628e-01 -1.244990453124046326e-01 -1.270350664854049683e-01 -1.309177726507186890e-01 -1.376028358936309814e-01 -1.482522189617156982e-01 -1.519084572792053223e-01 -1.449564695358276367e-01 -1.393976658582687378e-01 -1.361073851585388184e-01 -1.353445500135421753e-01 -1.390047073364257812e-01 -1.488077789545059204e-01 -1.701809614896774292e-01 -1.817920058965682983e-01 -1.735798865556716919e-01 -1.712756007909774780e-01 -1.819304078817367554e-01 -1.939201354980468750e-01 -2.090803533792495728e-01 -2.235579043626785278e-01 -2.362754344940185547e-01 -2.456143051385879517e-01 -2.454669624567031860e-01 -2.452472001314163208e-01 -2.448051720857620239e-01 -2.412135303020477295e-01 -2.270148694515228271e-01 -2.175848335027694702e-01 -2.258667200803756714e-01 -2.305959314107894897e-01 -2.206855565309524536e-01 -2.153417915105819702e-01 -2.310215532779693604e-01 -2.420028299093246460e-01 -2.286106795072555542e-01 -2.198452353477478027e-01 -2.384096831083297729e-01 -2.548548877239227295e-01 -2.568555772304534912e-01 -2.590449452400207520e-01 -2.627438902854919434e-01 -2.639184296131134033e-01 -2.408408075571060181e-01 -2.183588892221450806e-01 -2.029737681150436401e-01 -1.894089132547378540e-01 -2.040573060512542725e-01 -2.174040079116821289e-01 -2.023135870695114136e-01 -1.874126344919204712e-01 -1.793556213378906250e-01 -1.713605672121047974e-01 -1.694374233484268188e-01 -1.675142943859100342e-01 -1.674243211746215820e-01 -1.673467606306076050e-01 -1.799823045730590820e-01 -1.929247081279754639e-01 -1.807453930377960205e-01 -1.675083190202713013e-01 -1.565719246864318848e-01 -1.457752287387847900e-01 -1.428867429494857788e-01 -1.406309455633163452e-01 -1.600886583328247070e-01 -1.817177534103393555e-01 -2.014703899621963501e-01 -2.209964245557785034e-01 -2.262122631072998047e-01 -2.293916493654251099e-01 -2.342887818813323975e-01 -2.394688278436660767e-01 -2.585849463939666748e-01 -2.803210616111755371e-01 -2.790028154850006104e-01 -2.727913856506347656e-01 -2.762614488601684570e-01 -2.820308506488800049e-01 -3.029556274414062500e-01 -3.278788626194000244e-01 -3.365939855575561523e-01 -3.405875563621520996e-01 -3.628455996513366699e-01 -3.909481763839721680e-01 -4.018528461456298828e-01 -4.067382812500000000e-01 -4.278917908668518066e-01 -4.552499353885650635e-01 -4.628472626209259033e-01 -4.622578918933868408e-01 -4.590137600898742676e-01 -4.545781016349792480e-01 -4.594010412693023682e-01 -4.687142670154571533e-01 -4.828898012638092041e-01 -4.996086657047271729e-01 -5.108358860015869141e-01 -5.189704298973083496e-01 -5.330897569656372070e-01 -5.508322119712829590e-01 -5.638279914855957031e-01 -5.737383365631103516e-01 -5.739757418632507324e-01 -5.674695968627929688e-01 -5.682429075241088867e-01 -5.744543075561523438e-01 -5.749143958091735840e-01 -5.707734823226928711e-01 -5.655965209007263184e-01 -5.595324039459228516e-01 -5.523108839988708496e-01 -5.440289378166198730e-01 -5.264846682548522949e-01 -4.998631477355957031e-01 -4.900662600994110107e-01 -4.979061782360076904e-01 -5.064405798912048340e-01 -5.157538652420043945e-01 -5.219088196754455566e-01 -5.242739915847778320e-01 -5.189375281333923340e-01 -5.037075281143188477e-01 -4.937680661678314209e-01 -4.911082088947296143e-01 -4.856974482536315918e-01 -4.762291014194488525e-01 -4.622358381748199463e-01 -4.410813450813293457e-01 -4.225576519966125488e-01 -4.085063338279724121e-01 -3.982740044593811035e-01 -3.950248062610626221e-01 -3.951098322868347168e-01 -4.017632603645324707e-01 -4.037808179855346680e-01 -3.959408998489379883e-01 -3.870717883110046387e-01 -3.758353888988494873e-01 -3.658662736415863037e-01 -3.590576946735382080e-01 -3.502585887908935547e-01 -3.360599279403686523e-01 -3.275381922721862793e-01 -3.358201086521148682e-01 -3.398489952087402344e-01 -3.300859332084655762e-01 -3.190942108631134033e-01 -3.037168979644775391e-01 -2.914304137229919434e-01 -2.913528978824615479e-01 -2.939880192279815674e-01 -3.085588514804840088e-01 -3.206519186496734619e-01 -3.205045759677886963e-01 -3.182388246059417725e-01 -3.041099607944488525e-01 -2.898923456668853760e-01 -2.751043438911437988e-01 -2.640640139579772949e-01 -2.810775637626647949e-01 -2.954083383083343506e-01 -2.858624756336212158e-01 -2.766782045364379883e-01 -2.714283466339111328e-01 -2.661435008049011230e-01 -2.603740990161895752e-01 -2.550343275070190430e-01 -2.577716708183288574e-01 -2.603745758533477783e-01 -2.591183483600616455e-01 -2.578234672546386719e-01 -2.542718648910522461e-01 -2.507202625274658203e-01
7.082187384366989136e-02 5.872327089309692383e-02 4.662467166781425476e-02 3.452607616782188416e-02 2.878645062446594238e-02 2.701389044523239136e-02 2.524133399128913879e-02 3.141141310334205627e-02 6.392780691385269165e-02 9.644420444965362549e-02 1.289605945348739624e-01 8.657413721084594727e-02 3.070517070591449738e-02 -2.516379579901695251e-02 -6.974727660417556763e-02 -1.012561023235321045e-01 -1.327649354934692383e-01 -1.627222746610641479e-01 -1.746160686016082764e-01 -1.865098327398300171e-01 -1.984036117792129517e-01 -1.826618462800979614e-01 -1.547874361276626587e-01 -1.269130259752273560e-01 -9.566961973905563354e-02 -5.695318430662155151e-02 -1.823674514889717102e-02 2.047969214618206024e-02 2.179263718426227570e-02 2.014067396521568298e-02 1.848871074616909027e-02 -1.232068799436092377e-02 -6.773167103528976440e-02 -1.231426522135734558e-01 -1.720241606235504150e-01 -1.861595064401626587e-01 -2.002948671579360962e-01 -2.144302278757095337e-01 -1.888651102781295776e-01 -1.517085731029510498e-01 -1.145520433783531189e-01 -8.595950156450271606e-02 -7.077147066593170166e-02 -5.558343604207038879e-02 -4.050427302718162537e-02 -4.458654671907424927e-02 -4.866881668567657471e-02 -5.275108665227890015e-02 -6.223488971590995789e-02 -7.500872761011123657e-02 -8.778256922960281372e-02 -9.669722616672515869e-02 -9.320733696222305298e-02 -8.971745520830154419e-02 -8.622757345438003540e-02 -7.375019043684005737e-02 -5.972529947757720947e-02 -4.570040479302406311e-02 -7.208140939474105835e-02 -1.442233026027679443e-01 -2.163651883602142334e-01 -2.806079983711242676e-01 -2.595407664775848389e-01 -2.384734898805618286e-01 -2.174062430858612061e-01 -2.015628367662429810e-01 -1.879521906375885010e-01 -1.743415594100952148e-01 -1.494829356670379639e-01 -1.003206372261047363e-01 -5.115834996104240417e-02 -1.996057108044624329e-03 4.704325273633003235e-02 9.607361257076263428e-02 1.451039910316467285e-01 1.670981198549270630e-01 1.667943149805068970e-01 1.664905399084091187e-01 1.701052635908126831e-01 1.937178969383239746e-01 2.173305302858352661e-01 2.409431785345077515e-01 2.927950024604797363e-01 3.526274859905242920e-01 4.124599993228912354e-01 4.641846716403961182e-01 5.035160779953002930e-01 5.428474545478820801e-01 5.816550254821777344e-01 5.746310353279113770e-01 5.676071047782897949e-01 5.605831742286682129e-01 5.241050124168395996e-01 4.701135456562042236e-01 4.161220490932464600e-01 3.838417232036590576e-01 4.192192852497100830e-01 4.545967578887939453e-01 4.899743199348449707e-01 5.246759057044982910e-01 5.592663884162902832e-01 5.938568115234375000e-01 6.292816400527954102e-01 6.656304001808166504e-01 7.019791007041931152e-01 7.271774411201477051e-01 6.401742696762084961e-01 5.531711578369140625e-01 4.661680459976196289e-01 4.249203801155090332e-01 4.027070403099060059e-01 3.804936707019805908e-01 3.690252900123596191e-01 3.801780045032501221e-01 3.913307189941406250e-01 4.024834334850311279e-01 4.008713960647583008e-01 3.984134495258331299e-01 3.959555625915527344e-01 3.861580193042755127e-01 3.704438805580139160e-01 3.547297120094299316e-01 3.302879631519317627e-01 2.630807757377624512e-01 1.958735883235931396e-01 1.286664307117462158e-01 4.811894893646240234e-02 -3.607551008462905884e-02 -1.202699765563011169e-01 -1.773475855588912964e-01 -1.939408779144287109e-01 -2.105341553688049316e-01 -2.265187799930572510e-01 -2.072005867958068848e-01 -1.878824234008789062e-01 -1.685642451047897339e-01 -1.460137367248535156e-01 -1.215873137116432190e-01 -9.716089069843292236e-02 -1.004502624273300171e-01 -1.875169128179550171e-01 -2.745835483074188232e-01 -3.616501986980438232e-01 -4.266555607318878174e-01 -4.882003068923950195e-01 -5.497450232505798340e-01 -5.615820884704589844e-01 -5.196178555488586426e-01 -4.776536822319030762e-01 -4.301621317863464355e-01 -3.306484222412109375e-01 -2.311347573995590210e-01 -1.316210776567459106e-01 -6.706682592630386353e-02 -1.666282676160335541e-02 3.374117240309715271e-02 5.763354524970054626e-02 2.713135816156864166e-02 -3.370827529579401016e-03 -3.387301415205001831e-02 -3.897717595100402832e-02 -4.256049543619155884e-02 -4.614381492137908936e-02 -7.209625095129013062e-02 -1.156728342175483704e-01 -1.592494249343872070e-01 -1.768508255481719971e-01 -7.211752980947494507e-02 3.261578828096389771e-02 1.373491138219833374e-01 1.723343580961227417e-01 1.888862252235412598e-01 2.054380923509597778e-01 2.014716714620590210e-01 1.675826758146286011e-01 1.336937248706817627e-01 9.995754063129425049e-02 7.282957434654235840e-02 4.570160433650016785e-02 1.857363246381282806e-02 8.230418898165225983e-03 7.393620442599058151e-03 6.556821521371603012e-03 1.930264756083488464e-02 7.189084589481353760e-02 1.244790330529212952e-01 1.770672202110290527e-01 1.938324719667434692e-01 2.052475512027740479e-01 2.166626304388046265e-01 2.282678037881851196e-01 2.400741279125213623e-01 2.518804371356964111e-01 2.563572227954864502e-01 1.960897594690322876e-01 1.358222961425781250e-01 7.555485516786575317e-02 4.130570590496063232e-02 1.729998923838138580e-02 -6.705729756504297256e-03 -2.914218045771121979e-02 -4.844010621309280396e-02 -6.773801892995834351e-02 -8.703594654798507690e-02 -8.398609608411788940e-02 -7.973904162645339966e-02 -7.549198716878890991e-02 -7.781714200973510742e-02 -8.520287275314331055e-02 -9.258861094713211060e-02 -1.053850129246711731e-01 -1.426985114812850952e-01 -1.800119727849960327e-01 -2.173254787921905518e-01 -2.884142100811004639e-01 -3.681263923645019531e-01 -4.478386342525482178e-01 -5.019534230232238770e-01 -5.196008086204528809e-01 -5.372481346130371094e-01 -5.538885593414306641e-01 -5.358914136886596680e-01 -5.178942680358886719e-01 -4.998970925807952881e-01 -4.700269401073455811e-01 -4.335953295230865479e-01 -3.971637487411499023e-01 -3.667312264442443848e-01 -3.533829748630523682e-01 -3.400346934795379639e-01 -3.266864120960235596e-01 -3.560882210731506348e-01 -3.915577828884124756e-01 -4.270274043083190918e-01 -4.540378153324127197e-01 -4.722973108291625977e-01 -4.905568361282348633e-01 -5.107393860816955566e-01 -5.469131469726562500e-01 -5.830870270729064941e-01 -6.192608475685119629e-01 -6.070532202720642090e-01 -5.763245224952697754e-01 -5.455958843231201172e-01 -5.073685050010681152e-01 -4.545185863971710205e-01 -4.016686081886291504e-01 -3.488186299800872803e-01 -3.984821140766143799e-01 -4.529982805252075195e-01 -5.075144767761230469e-01 -5.418934226036071777e-01 -5.611195564270019531e-01 -5.803456306457519531e-01 -5.960533022880554199e-01 -5.964077711105346680e-01 -5.967621803283691406e-01 -5.971165299415588379e-01 -5.621799826622009277e-01 -5.185449719429016113e-01 -4.749099016189575195e-01 -4.464349448680877686e-01 -4.390611946582794189e-01 -4.316874444484710693e-01 -4.219938218593597412e-01 -3.461848497390747070e-01 -2.703758478164672852e-01 -1.945668458938598633e-01 -1.786796003580093384e-01 -1.950979828834533691e-01 -2.115163654088973999e-01 -2.040625661611557007e-01 -1.305793970823287964e-01 -5.709623545408248901e-02 1.638692617416381836e-02 8.573058247566223145e-02 1.545169949531555176e-01 2.233034223318099976e-01 2.733423411846160889e-01 3.044208288192749023e-01 3.354993164539337158e-01 3.712398707866668701e-01 4.435783028602600098e-01 5.159167647361755371e-01 5.882551670074462891e-01 6.410160064697265625e-01 6.864922642707824707e-01 7.319684624671936035e-01 7.631648182868957520e-01 7.672061324119567871e-01 7.712473869323730469e-01 7.752887606620788574e-01 8.482992053031921387e-01 9.241496324539184570e-01 1.000000000000000000e+00 9.815490841865539551e-01 8.937588930130004883e-01 8.059686422348022461e-01 7.208088040351867676e-01 6.467121243476867676e-01 5.726153850555419922e-01 4.985186457633972168e-01 4.839990437030792236e-01 4.836446046829223633e-01 4.832902252674102783e-01 4.617704451084136963e-01 4.114658832550048828e-01 3.611613214015960693e-01 3.116988241672515869e-01 2.826870381832122803e-01 2.536752521991729736e-01 2.246634662151336670e-01 2.133679538965225220e-01 2.113887220621109009e-01 2.094094902276992798e-01 1.987955123186111450e-01 1.649755835533142090e-01 1.311556547880172729e-01 9.733573347330093384e-02 5.888025835156440735e-02 1.983425579965114594e-02 -1.921174675226211548e-02 -2.276551723480224609e-02 8.774150162935256958e-03 4.031381756067276001e-02 6.535969674587249756e-02 4.216601699590682983e-02 1.897233352065086365e-02 -4.221350885927677155e-03 -2.795505337417125702e-02 -5.188399553298950195e-02 -7.581294327974319458e-02 -9.132920205593109131e-02 -9.124129265546798706e-02 -9.115336835384368896e-02 -9.106545150279998779e-02 -8.299460262060165405e-02 -7.464364916086196899e-02 -6.629268825054168701e-02 -5.903349071741104126e-02 -5.255865678191184998e-02 -4.608382657170295715e-02 -4.764915257692337036e-02 -8.183453977108001709e-02 -1.160199269652366638e-01 -1.502053141593933105e-01 -1.689700335264205933e-01 -1.842008829116821289e-01 -1.994317322969436646e-01 -1.981802731752395630e-01 -1.750246882438659668e-01 -1.518691182136535645e-01 -1.316617429256439209e-01 -1.737350374460220337e-01 -2.158083319664001465e-01 -2.578816413879394531e-01 -2.663720548152923584e-01 -2.576404511928558350e-01 -2.489088177680969238e-01 -2.526672780513763428e-01 -2.890528142452239990e-01 -3.254383504390716553e-01 -3.618239164352416992e-01 -3.944910466670989990e-01 -4.267109930515289307e-01 -4.589309692382812500e-01 -4.510639905929565430e-01 -4.044463038444519043e-01 -3.578285872936248779e-01 -3.131589591503143311e-01 -2.822139561176300049e-01 -2.512689828872680664e-01 -2.203240096569061279e-01 -2.217999249696731567e-01 -2.346602976322174072e-01 -2.475206702947616577e-01 -2.609282433986663818e-01 -2.753259539604187012e-01 -2.897236943244934082e-01 -3.041214048862457275e-01 -2.822221219539642334e-01 -2.592676877975463867e-01 -2.363132834434509277e-01 -2.330340892076492310e-01 -2.435654103755950928e-01 -2.540967464447021484e-01 -2.484784275293350220e-01 -1.796073168516159058e-01 -1.107362061738967896e-01 -4.186510667204856873e-02 1.458006910979747772e-03 3.914294391870498657e-02 7.682787626981735229e-02 8.030691742897033691e-02 3.936269506812095642e-02 -1.581519492901861668e-03 -4.036235809326171875e-02 -3.876010328531265259e-02 -3.715785220265388489e-02 -3.555559739470481873e-02 -8.150020241737365723e-02 -1.512182354927062988e-01 -2.209362536668777466e-01 -2.513197958469390869e-01 -1.817937046289443970e-01 -1.122676134109497070e-01 -4.274151846766471863e-02 -2.089739311486482620e-03 3.529324755072593689e-02 7.267623394727706909e-02 6.978931277990341187e-02 2.884509414434432983e-02 -1.209912449121475220e-02 -5.378493666648864746e-02 -1.004362329840660095e-01 -1.470875144004821777e-01 -1.937388181686401367e-01 -1.886904984712600708e-01 -1.660173088312149048e-01 -1.433441042900085449e-01 -1.310833245515823364e-01 -1.372069567441940308e-01 -1.433306038379669189e-01 -1.494542509317398071e-01 -1.505792140960693359e-01 -1.515886187553405762e-01 -1.525980234146118164e-01 -1.682672500610351562e-01 -1.939889192581176758e-01 -2.197105735540390015e-01 -2.428909391164779663e-01 -2.564555406570434570e-01 -2.700201272964477539e-01 -2.835847735404968262e-01 -2.501153945922851562e-01 -2.066594362258911133e-01 -1.632034331560134888e-01 -1.316239982843399048e-01 -1.151186153292655945e-01 -9.861323237419128418e-02 -8.424567431211471558e-02 -1.055794432759284973e-01 -1.269131898880004883e-01 -1.482469588518142700e-01 -1.644443571567535400e-01 -1.781383007764816284e-01 -1.918322443962097168e-01 -2.192248553037643433e-01 -2.804612219333648682e-01 -3.416975736618041992e-01 -4.029338955879211426e-01 -4.373873770236968994e-01 -4.689951837062835693e-01 -5.006029605865478516e-01 -4.889482259750366211e-01 -4.373226165771484375e-01 -3.856970071792602539e-01 -3.395598828792572021e-01 -3.284117877483367920e-01 -3.172636330127716064e-01 -3.061155378818511963e-01 -2.710544168949127197e-01 -2.280821800231933594e-01 -1.851099431514739990e-01 -1.706211715936660767e-01 -2.052115947008132935e-01 -2.398020625114440918e-01 -2.743925154209136963e-01 -3.110100328922271729e-01 -3.476625680923461914e-01 -3.843151032924652100e-01 -3.589543998241424561e-01 -2.920565307140350342e-01 -2.251586616039276123e-01 -1.782013475894927979e-01 -2.041844427585601807e-01 -2.301675528287887573e-01 -2.561506628990173340e-01 -2.588075995445251465e-01 -2.567040920257568359e-01 -2.546005845069885254e-01 -2.613103985786437988e-01 -2.789531052112579346e-01 -2.965958416461944580e-01 -3.144136667251586914e-01 -3.348733186721801758e-01 -3.553330302238464355e-01 -3.757926821708679199e-01 -3.329037129878997803e-01 -2.599240839481353760e-01 -1.869444698095321655e-01 -1.413311660289764404e-01 -1.615022420883178711e-01 -1.816733330488204956e-01 -2.018444240093231201e-01 -2.018716484308242798e-01 -1.998970359563827515e-01 -1.979224085807800293e-01 -1.945862025022506714e-01 -1.900201588869094849e-01 -1.854541450738906860e-01 -1.833182573318481445e-01 -1.959577053785324097e-01 -2.085971385240554810e-01 -2.212365716695785522e-01 -1.933199465274810791e-01 -1.523890793323516846e-01 -1.114582121372222900e-01 -8.263476938009262085e-02 -7.417380064725875854e-02 -6.571283936500549316e-02 -5.725187063217163086e-02 -1.096748467534780502e-02 3.574917092919349670e-02 8.246582001447677612e-02 1.201930046081542969e-01 1.520392298698425293e-01 1.838854253292083740e-01 2.069063931703567505e-01 1.986995041370391846e-01 1.904926151037216187e-01 1.822857409715652466e-01 1.447774469852447510e-01 1.015276685357093811e-01 5.827787518501281738e-02 4.443163052201271057e-02 6.623718887567520142e-02 8.804274350404739380e-02 1.064370200037956238e-01 7.792621105909347534e-02 4.941540211439132690e-02 2.090459875762462616e-02 -1.491314172744750977e-02 -5.411260202527046204e-02 -9.331206232309341431e-02 -1.194593906402587891e-01 -1.150696426630020142e-01 -1.106799095869064331e-01 -1.062901616096496582e-01 -1.366937756538391113e-01 -1.703190058469772339e-01 -2.039442360401153564e-01 -1.795826107263565063e-01 -1.040198802947998047e-01 -2.845714986324310303e-02 3.301087394356727600e-02 1.262115407735109329e-02 -7.768562529236078262e-03 -2.815828099846839905e-02 3.099288325756788254e-03 5.042489990592002869e-02 9.775051474571228027e-02 1.168701797723770142e-01 8.968159556388854980e-02 6.249300017952919006e-02 3.530440852046012878e-02 1.921925134956836700e-02 3.197180340066552162e-03 -1.282489113509654999e-02 -2.117324061691761017e-02 -2.461893483996391296e-02 -2.806463092565536499e-02 -3.639226034283638000e-02 -6.144052743911743164e-02 -8.648879081010818481e-02 -1.115370541810989380e-01 -1.226867064833641052e-01 -1.312245428562164307e-01 -1.397623717784881592e-01 -1.476080417633056641e-01 -1.546333730220794678e-01 -1.616587191820144653e-01 -1.723140478134155273e-01 -2.287634611129760742e-01 -2.852128446102142334e-01 -3.416621983051300049e-01 -3.581148087978363037e-01 -3.565360307693481445e-01 -3.549572527408599854e-01 -3.445246219635009766e-01 -3.139248490333557129e-01 -2.833250463008880615e-01 -2.527253031730651855e-01 -2.287592291831970215e-01 -2.053629308938980103e-01 -1.819666326045989990e-01 -1.830253899097442627e-01 -2.051927298307418823e-01 -2.273600697517395020e-01 -2.491391301155090332e-01 -2.687610685825347900e-01 -2.883830666542053223e-01 -3.080050051212310791e-01 -3.060746192932128906e-01 -2.976467907428741455e-01 -2.892189621925354004e-01 -2.726974785327911377e-01 -2.432024180889129639e-01 -2.137073278427124023e-01 -1.842122673988342285e-01
-2.486878074705600739e-02 4.967540130019187927e-02 1.242195889353752136e-01 1.987637877464294434e-01 2.518484592437744141e-01 2.915455996990203857e-01 3.312427103519439697e-01 3.638113737106323242e-01 3.727345466613769531e-01 3.816576898097991943e-01 3.905808329582214355e-01 4.192066490650177002e-01 4.513789415359497070e-01 4.835512638092041016e-01 5.152420997619628906e-01 5.463751554489135742e-01 5.775082111358642578e-01 6.034125089645385742e-01 5.684381127357482910e-01 5.334637165069580078e-01 4.984893202781677246e-01 4.944548308849334717e-01 5.040036439895629883e-01 5.135525465011596680e-01 5.178450345993041992e-01 5.104780197143554688e-01 5.031109452247619629e-01 4.957439303398132324e-01 4.883718490600585938e-01 4.809993803501129150e-01 4.736268818378448486e-01 4.546627998352050781e-01 4.259183108806610107e-01 3.971738219261169434e-01 3.721062541007995605e-01 3.666054606437683105e-01 3.611046969890594482e-01 3.556039035320281982e-01 3.587784767150878906e-01 3.644860386848449707e-01 3.701936006546020508e-01 3.655652701854705811e-01 3.447591066360473633e-01 3.239529728889465332e-01 3.034405410289764404e-01 3.346280157566070557e-01 3.658154606819152832e-01 3.970029950141906738e-01 3.545346260070800781e-01 2.672031223773956299e-01 1.798716336488723755e-01 1.182500198483467102e-01 1.392672955989837646e-01 1.602845638990402222e-01 1.813018321990966797e-01 1.557353883981704712e-01 1.221479028463363647e-01 8.856043219566345215e-02 5.144001916050910950e-02 1.031845994293689728e-02 -3.080309741199016571e-02 -6.642415374517440796e-02 -4.263984039425849915e-02 -1.885551959276199341e-02 4.928801674395799637e-03 1.291173044592142105e-02 1.414084061980247498e-02 1.536994893103837967e-02 -3.084200900048017502e-03 -6.406825035810470581e-02 -1.250523030757904053e-01 -1.860363483428955078e-01 -1.819733679294586182e-01 -1.731797456741333008e-01 -1.643860787153244019e-01 -1.870124191045761108e-01 -2.355521470308303833e-01 -2.840918898582458496e-01 -3.270848393440246582e-01 -3.417699337005615234e-01 -3.564550578594207764e-01 -3.711401522159576416e-01 -3.652766048908233643e-01 -3.536057472229003906e-01 -3.419349193572998047e-01 -3.179494440555572510e-01 -2.751401066780090332e-01 -2.323307394981384277e-01 -1.901241540908813477e-01 -2.006578147411346436e-01 -2.111915051937103271e-01 -2.217251509428024292e-01 -2.027433365583419800e-01 -1.662117540836334229e-01 -1.296801716089248657e-01 -1.193936839699745178e-01 -1.908942013978958130e-01 -2.623946964740753174e-01 -3.338952362537384033e-01 -3.336587250232696533e-01 -3.216233551502227783e-01 -3.095879852771759033e-01 -3.017124533653259277e-01 -2.984424531459808350e-01 -2.951724529266357422e-01 -2.872636616230010986e-01 -2.326774150133132935e-01 -1.780911535024642944e-01 -1.235048919916152954e-01 -7.145582884550094604e-02 -2.046222239732742310e-02 3.053138591349124908e-02 6.322359293699264526e-02 5.738655105233192444e-02 5.154950916767120361e-02 4.571246355772018433e-02 4.200992360711097717e-02 3.844882547855377197e-02 3.488772734999656677e-02 5.057560279965400696e-02 8.178050071001052856e-02 1.129853874444961548e-01 1.428237855434417725e-01 1.659662872552871704e-01 1.891087889671325684e-01 2.122512906789779663e-01 2.374302297830581665e-01 2.631658911705017090e-01 2.889015674591064453e-01 2.820326983928680420e-01 2.264866530895233154e-01 1.709406226873397827e-01 1.151408255100250244e-01 4.462402686476707458e-02 -2.589276619255542755e-02 -9.640957415103912354e-02 -1.249651685357093811e-01 -1.291683018207550049e-01 -1.333714276552200317e-01 -1.382517814636230469e-01 -1.451791822910308838e-01 -1.521065831184387207e-01 -1.590340137481689453e-01 -1.465395838022232056e-01 -1.309986263513565063e-01 -1.154576614499092102e-01 -1.165001392364501953e-01 -1.354917585849761963e-01 -1.544833630323410034e-01 -1.789496392011642456e-01 -2.549422085285186768e-01 -3.309347629547119141e-01 -4.069273471832275391e-01 -4.229129552841186523e-01 -4.146100878715515137e-01 -4.063071906566619873e-01 -3.992630839347839355e-01 -3.948014974594116211e-01 -3.903399109840393066e-01 -3.858783543109893799e-01 -3.359797596931457520e-01 -2.833604216575622559e-01 -2.307410538196563721e-01 -1.828052252531051636e-01 -1.385594755411148071e-01 -9.431373327970504761e-02 -6.848438084125518799e-02 -1.293902993202209473e-01 -1.902962028980255127e-01 -2.512021362781524658e-01 -2.580207586288452148e-01 -2.505449056625366211e-01 -2.430690377950668335e-01 -2.474784255027770996e-01 -2.692204415798187256e-01 -2.909624278545379639e-01 -3.110416829586029053e-01 -2.592063546180725098e-01 -2.073710411787033081e-01 -1.555357277393341064e-01 -7.852309197187423706e-02 1.274926960468292236e-02 1.040216311812400818e-01 1.722606867551803589e-01 1.729353666305541992e-01 1.736100316047668457e-01 1.742847114801406860e-01 1.367315053939819336e-01 9.346893429756164551e-02 5.020636692643165588e-02 8.658449165523052216e-03 -3.107512183487415314e-02 -7.080870121717453003e-02 -1.020525768399238586e-01 -5.830413103103637695e-02 -1.455568429082632065e-02 2.919276244938373566e-02 4.883468523621559143e-02 5.898585543036460876e-02 6.913701444864273071e-02 9.039496630430221558e-02 1.338664740324020386e-01 1.773379743099212646e-01 2.208094596862792969e-01 1.860554814338684082e-01 1.471108496189117432e-01 1.081662103533744812e-01 7.373380661010742188e-02 4.277582094073295593e-02 1.181783340871334076e-02 -1.813873462378978729e-02 -4.355762153863906860e-02 -6.897651404142379761e-02 -9.439539909362792969e-02 -1.037609577178955078e-01 -1.090277880430221558e-01 -1.142946183681488037e-01 -8.636925369501113892e-02 -1.115638203918933868e-02 6.405649334192276001e-02 1.378761380910873413e-01 1.637685000896453857e-01 1.896608471870422363e-01 2.155532240867614746e-01 1.584975719451904297e-01 5.560227483510971069e-02 -4.729302600026130676e-02 -1.381455957889556885e-01 -1.947025656700134277e-01 -2.512595355510711670e-01 -3.078165054321289062e-01 -2.689996063709259033e-01 -2.166457772254943848e-01 -1.642919182777404785e-01 -1.345214545726776123e-01 -1.281131058931350708e-01 -1.217047870159149170e-01 -1.146976649761199951e-01 -1.027112677693367004e-01 -9.072486311197280884e-02 -7.873847335577011108e-02 -1.094749718904495239e-01 -1.565663367509841919e-01 -2.036577016115188599e-01 -2.718101143836975098e-01 -3.810316324234008789e-01 -4.902530908584594727e-01 -5.994746088981628418e-01 -6.457323431968688965e-01 -6.890096068382263184e-01 -7.322868704795837402e-01 -7.367178797721862793e-01 -7.119181156158447266e-01 -6.871182322502136230e-01 -6.592995524406433105e-01 -6.183075308799743652e-01 -5.773153901100158691e-01 -5.363233685493469238e-01 -5.188894867897033691e-01 -5.072622299194335938e-01 -4.956348836421966553e-01 -4.939891695976257324e-01 -5.062367320060729980e-01 -5.184842944145202637e-01 -5.314494967460632324e-01 -5.648677945137023926e-01 -5.982860326766967773e-01 -6.317043304443359375e-01 -6.353855133056640625e-01 -6.230346560478210449e-01 -6.106836795806884766e-01 -5.615584254264831543e-01 -4.107169508934020996e-01 -2.598755061626434326e-01 -1.090340837836265564e-01 -3.029016777873039246e-02 3.874832764267921448e-02 1.077868267893791199e-01 1.648801267147064209e-01 2.098925113677978516e-01 2.549048662185668945e-01 2.981085777282714844e-01 3.271142542362213135e-01 3.561199307441711426e-01 3.851255774497985840e-01 4.426863193511962891e-01 5.108721852302551270e-01 5.790581107139587402e-01 6.419130563735961914e-01 6.946303844451904297e-01 7.473476529121398926e-01 8.000648617744445801e-01 8.663378357887268066e-01 9.331690073013305664e-01 1.000000000000000000e+00 9.850207567214965820e-01 9.098868370056152344e-01 8.347528576850891113e-01 7.648215889930725098e-01 7.167726159095764160e-01 6.687237024307250977e-01 6.206747293472290039e-01 5.569459795951843262e-01 4.894891679286956787e-01 4.220323562622070312e-01 3.837306797504425049e-01 3.850800693035125732e-01 3.864293992519378662e-01 3.865782320499420166e-01 3.575725853443145752e-01 3.285669088363647461e-01 2.995612621307373047e-01 3.117728829383850098e-01 3.456590473651885986e-01 3.795452117919921875e-01 3.903249502182006836e-01 3.390059769153594971e-01 2.876869738101959229e-01 2.363680452108383179e-01 2.227412611246109009e-01 2.139160633087158203e-01 2.050908505916595459e-01 1.837259083986282349e-01 1.499621421098709106e-01 1.161983683705329895e-01 9.430662542581558228e-02 1.606072485446929932e-01 2.269078642129898071e-01 2.932084500789642334e-01 3.288004994392395020e-01 3.532901704311370850e-01 3.777798712253570557e-01 4.073963463306427002e-01 4.465221166610717773e-01 4.856479465961456299e-01 5.247737765312194824e-01 4.617814719676971436e-01 3.952061235904693604e-01 3.286307454109191895e-01 2.681119740009307861e-01 2.119445949792861938e-01 1.557771861553192139e-01 1.150210872292518616e-01 1.367908418178558350e-01 1.585606038570404053e-01 1.803303509950637817e-01 1.630687564611434937e-01 1.368624418973922729e-01 1.106561496853828430e-01 1.112533360719680786e-01 1.474709808826446533e-01 1.836886256933212280e-01 2.182107716798782349e-01 2.169158160686492920e-01 2.156208753585815430e-01 2.143259346485137939e-01 1.948842108249664307e-01 1.661364436149597168e-01 1.373886764049530029e-01 1.140747070312500000e-01 1.049551442265510559e-01 9.583557397127151489e-02 8.671601116657257080e-02 9.844026714563369751e-02 1.126710474491119385e-01 1.269018352031707764e-01 1.337118148803710938e-01 1.333483606576919556e-01 1.329849213361740112e-01 1.343822181224822998e-01 1.481847912073135376e-01 1.619873791933059692e-01 1.757899522781372070e-01 1.325485110282897949e-01 6.927633285522460938e-02 6.004148162901401520e-03 -4.536932706832885742e-02 -7.521181553602218628e-02 -1.050542965531349182e-01 -1.348967850208282471e-01 -1.575237661600112915e-01 -1.799409985542297363e-01 -2.023582160472869873e-01 -1.898191720247268677e-01 -1.527435034513473511e-01 -1.156678199768066406e-01 -8.165290206670761108e-02 -5.962594971060752869e-02 -3.759900480508804321e-02 -1.557205338031053543e-02 -1.531458646059036255e-02 -1.986142061650753021e-02 -2.440825104713439941e-02 -4.507796838879585266e-02 -8.668649196624755859e-02 -1.282950192689895630e-01 -1.664950400590896606e-01 -1.410695016384124756e-01 -1.156439781188964844e-01 -9.021844714879989624e-02 -5.397378280758857727e-02 -1.231955736875534058e-02 2.933466993272304535e-02 5.402499064803123474e-02 3.562698513269424438e-02 1.722897961735725403e-02 -1.169024966657161713e-03 -4.935760051012039185e-02 -1.009186953306198120e-01 -1.524797976016998291e-01 -1.838551312685012817e-01 -1.961538493633270264e-01 -2.084525525569915771e-01 -2.206159383058547974e-01 -2.318732440471649170e-01 -2.431305795907974243e-01 -2.543878853321075439e-01 -2.378254979848861694e-01 -2.117791771888732910e-01 -1.857328265905380249e-01 -1.713749021291732788e-01 -1.776542961597442627e-01 -1.839337050914764404e-01 -1.902130693197250366e-01 -2.025757133960723877e-01 -2.150789797306060791e-01 -2.275822907686233521e-01 -2.369482666254043579e-01 -2.441629618406295776e-01 -2.513776421546936035e-01 -2.578428089618682861e-01 -2.614719271659851074e-01 -2.651010155677795410e-01 -2.687301635742187500e-01 -2.791675627231597900e-01 -2.910505831241607666e-01 -3.029336035251617432e-01 -3.004807531833648682e-01 -2.798323631286621094e-01 -2.591840028762817383e-01 -2.394618093967437744e-01 -2.352069914340972900e-01 -2.309521734714508057e-01 -2.266973555088043213e-01 -2.186747640371322632e-01 -2.088157832622528076e-01 -1.989567726850509644e-01 -1.998915970325469971e-01 -2.274935096502304077e-01 -2.550953924655914307e-01 -2.826973199844360352e-01 -3.207605779170989990e-01 -3.599353432655334473e-01 -3.991101384162902832e-01 -3.938674628734588623e-01 -3.475867509841918945e-01 -3.013060986995697021e-01 -2.529561519622802734e-01 -1.914141476154327393e-01 -1.298722028732299805e-01 -6.833023577928543091e-02 -2.723023481667041779e-02 7.107011973857879639e-03 4.144426062703132629e-02 6.516307592391967773e-02 7.058551907539367676e-02 7.600796222686767578e-02 8.143040537834167480e-02 4.031949117779731750e-02 -1.593725988641381264e-03 -4.350694268941879272e-02 -8.388805389404296875e-02 -1.232429295778274536e-01 -1.625978201627731323e-01 -1.887196153402328491e-01 -1.664362549781799316e-01 -1.441528648138046265e-01 -1.218694821000099182e-01 -1.406073123216629028e-01 -1.677168011665344238e-01 -1.948262900114059448e-01 -1.975972056388854980e-01 -1.701759397983551025e-01 -1.427546739578247070e-01 -1.169053539633750916e-01 -1.147779524326324463e-01 -1.126505434513092041e-01 -1.105231344699859619e-01 -1.655783653259277344e-01 -2.477953732013702393e-01 -3.300123810768127441e-01 -3.692185580730438232e-01 -3.050333857536315918e-01 -2.408482283353805542e-01 -1.766630560159683228e-01 -1.634977161884307861e-01 -1.554026752710342407e-01 -1.473076343536376953e-01 -1.526526957750320435e-01 -1.701371520757675171e-01 -1.876216381788253784e-01 -2.125747203826904297e-01 -2.829369902610778809e-01 -3.532992601394653320e-01 -4.236615300178527832e-01 -4.805872142314910889e-01 -5.332010984420776367e-01 -5.858150720596313477e-01 -6.128515005111694336e-01 -5.968714952468872070e-01 -5.808914899826049805e-01 -5.649113655090332031e-01 -4.914195239543914795e-01 -4.172703623771667480e-01 -3.431211709976196289e-01 -2.758578360080718994e-01 -2.130993008613586426e-01 -1.503407359123229980e-01 -1.160501241683959961e-01 -1.824921965599060059e-01 -2.489342689514160156e-01 -3.153763115406036377e-01 -3.357207179069519043e-01 -3.470324277877807617e-01 -3.583441674709320068e-01 -3.855102360248565674e-01 -4.318997263908386230e-01 -4.782891869544982910e-01 -5.191414952278137207e-01 -4.838569164276123047e-01 -4.485723972320556641e-01 -4.132879078388214111e-01 -3.839992582798004150e-01 -3.574855625629425049e-01 -3.309718072414398193e-01 -3.115272521972656250e-01 -3.086217939853668213e-01 -3.057163059711456299e-01 -3.028108477592468262e-01 -2.890293896198272705e-01 -2.742409408092498779e-01 -2.594524323940277100e-01 -2.732386291027069092e-01 -3.122556209564208984e-01 -3.512726128101348877e-01 -3.819064497947692871e-01 -3.638534247875213623e-01 -3.458003401756286621e-01 -3.277472853660583496e-01 -3.044280707836151123e-01 -2.794704735279083252e-01 -2.545128762722015381e-01 -2.359955161809921265e-01 -2.280517518520355225e-01 -2.201079577207565308e-01 -2.121641784906387329e-01 -1.927215605974197388e-01 -1.732136160135269165e-01 -1.537056565284729004e-01 -1.656364649534225464e-01 -1.976531445980072021e-01 -2.296698242425918579e-01 -2.581915259361267090e-01 -2.747428715229034424e-01 -2.912942171096801758e-01 -3.078455626964569092e-01 -2.908055186271667480e-01 -2.674529850482940674e-01 -2.441004812717437744e-01 -2.251202613115310669e-01 -2.113220244646072388e-01 -1.975237876176834106e-01 -1.852608919143676758e-01 -1.923667639493942261e-01 -1.994726061820983887e-01 -2.065784782171249390e-01 -2.133993655443191528e-01 -2.200917005538940430e-01 -2.267840653657913208e-01 -2.324007749557495117e-01 -2.355674058198928833e-01 -2.387340515851974487e-01 -2.419006675481796265e-01 -2.422964572906494141e-01 -2.424542456865310669e-01 -2.426120191812515259e-01 -2.273253202438354492e-01 -1.987075954675674438e-01 -1.700898557901382446e-01 -1.412130147218704224e-01 -1.108966246247291565e-01 -8.058023452758789062e-02 -5.026384443044662476e-02 -3.439050540328025818e-02 -2.287132292985916138e-02 -1.135214045643806458e-02 -2.222464606165885925e-02 -6.898970901966094971e-02 -1.157547831535339355e-01 -1.625198423862457275e-01
2.964185923337936401e-02 2.228100597858428955e-02 1.492015272378921509e-02 7.559299468994140625e-03 6.771624553948640823e-03 1.008464768528938293e-02 1.339767035096883774e-02 1.689193211495876312e-02 2.098737657070159912e-02 2.508282102644443512e-02 2.917826361954212189e-02 2.944365888833999634e-02 2.901964448392391205e-02 2.859563194215297699e-02 2.950301580131053925e-02 3.195287659764289856e-02 3.440273553133010864e-02 3.672022372484207153e-02 3.749658167362213135e-02 3.827293589711189270e-02 3.904929384589195251e-02 4.477938637137413025e-02 5.268429219722747803e-02 6.058919429779052734e-02 7.043772935867309570e-02 8.459760248661041260e-02 9.875746071338653564e-02 1.129173189401626587e-01 1.157512441277503967e-01 1.176873743534088135e-01 1.196234971284866333e-01 1.157523840665817261e-01 1.069814041256904602e-01 9.821043163537979126e-02 9.168894588947296143e-02 9.713798016309738159e-02 1.025870144367218018e-01 1.080360487103462219e-01 1.118014380335807800e-01 1.150752753019332886e-01 1.183491051197052002e-01 1.217907667160034180e-01 1.254951357841491699e-01 1.291994750499725342e-01 1.329532712697982788e-01 1.454060375690460205e-01 1.578588336706161499e-01 1.703115999698638916e-01 1.739255487918853760e-01 1.721558123826980591e-01 1.703860908746719360e-01 1.679247766733169556e-01 1.632405668497085571e-01 1.585563868284225464e-01 1.538721770048141479e-01 1.533470004796981812e-01 1.535379588603973389e-01 1.537289172410964966e-01 1.470726430416107178e-01 1.326616853475570679e-01 1.182507202029228210e-01 1.060129180550575256e-01 1.172452718019485474e-01 1.284776329994201660e-01 1.397100090980529785e-01 1.425379067659378052e-01 1.417735666036605835e-01 1.410092413425445557e-01 1.403204053640365601e-01 1.397946327924728394e-01 1.392688751220703125e-01 1.387431323528289795e-01 1.264985799789428711e-01 1.134017631411552429e-01 1.003049463033676147e-01 8.427108824253082275e-02 6.581495702266693115e-02 4.735881835222244263e-02 3.132062777876853943e-02 2.762228064239025116e-02 2.392393723130226135e-02 2.022559382021427155e-02 2.736706659197807312e-02 3.757197409868240356e-02 4.777687788009643555e-02 5.226112529635429382e-02 4.800093546509742737e-02 4.374074935913085938e-02 3.953525051474571228e-02 4.011513665318489075e-02 4.069502651691436768e-02 4.127491265535354614e-02 3.603187203407287598e-02 2.732655592262744904e-02 1.862123608589172363e-02 1.210769638419151306e-02 1.242435444146394730e-02 1.274101063609123230e-02 1.305766869336366653e-02 2.442091517150402069e-02 3.760103508830070496e-02 5.078115314245223999e-02 5.960606411099433899e-02 6.360913813114166260e-02 6.761221587657928467e-02 7.056214660406112671e-02 6.291485577821731567e-02 5.526756495237350464e-02 4.762028157711029053e-02 3.710543364286422729e-02 2.539768628776073456e-02 1.368993707001209259e-02 4.861634224653244019e-03 2.095318399369716644e-03 -6.709970184601843357e-04 -3.437312552705407143e-03 7.577927783131599426e-03 1.950640603899955750e-02 3.143488243222236633e-02 4.232303798198699951e-02 5.237257108092308044e-02 6.242210417985916138e-02 6.960172951221466064e-02 6.271876394748687744e-02 5.583580210804939270e-02 4.895284399390220642e-02 3.841262310743331909e-02 2.687257342040538788e-02 1.533252745866775513e-02 7.758850697427988052e-03 6.106799934059381485e-03 4.454749170690774918e-03 2.796724904328584671e-03 7.922310032881796360e-04 -1.212262664921581745e-03 -3.216756274923682213e-03 -2.361226361244916916e-03 1.541392412036657333e-04 2.669504610821604729e-03 3.279289230704307556e-03 -1.870977575890719891e-03 -7.021244615316390991e-03 -1.217151060700416565e-02 -1.707630418241024017e-02 -2.194259129464626312e-02 -2.680887840688228607e-02 -3.062376566231250763e-02 -3.330066800117492676e-02 -3.597757220268249512e-02 -3.773600235581398010e-02 -3.085003606975078583e-02 -2.396406978368759155e-02 -1.707810163497924805e-02 -1.229324378073215485e-02 -8.358835242688655853e-03 -4.424425773322582245e-03 -2.944173756986856461e-03 -6.499175447970628738e-03 -1.005417667329311371e-02 -1.360917929559946060e-02 -5.196474958211183548e-03 3.932856954634189606e-03 1.306219026446342468e-02 1.866943947970867157e-02 2.150171063840389252e-02 2.433398365974426270e-02 2.791230566799640656e-02 3.500426188111305237e-02 4.209622740745544434e-02 4.918818175792694092e-02 4.966891556978225708e-02 4.840238019824028015e-02 4.713585227727890015e-02 5.223193019628524780e-02 6.660681217908859253e-02 8.098168671131134033e-02 9.526881575584411621e-02 1.057609170675277710e-01 1.162529960274696350e-01 1.267450898885726929e-01 1.369011998176574707e-01 1.468670368194580078e-01 1.568328887224197388e-01 1.643804609775543213e-01 1.648345589637756348e-01 1.652886420488357544e-01 1.657427400350570679e-01 1.761139482259750366e-01 1.879663020372390747e-01 1.998186409473419189e-01 2.040785104036331177e-01 2.003044933080673218e-01 1.965304464101791382e-01 1.936264634132385254e-01 1.984079033136367798e-01 2.031893432140350342e-01 2.079707682132720947e-01 2.105873078107833862e-01 2.123515307903289795e-01 2.141157388687133789e-01 2.146069258451461792e-01 2.125520110130310059e-01 2.104970961809158325e-01 2.084421813488006592e-01 2.027147710323333740e-01 1.967905908823013306e-01 1.908664256334304810e-01 1.856416761875152588e-01 1.809554696083068848e-01 1.762692481279373169e-01 1.714366078376770020e-01 1.659404635429382324e-01 1.604443341493606567e-01 1.549481898546218872e-01 1.450729668140411377e-01 1.340796649456024170e-01 1.230863854289054871e-01 1.089093610644340515e-01 9.019660204648971558e-02 7.148385047912597656e-02 5.268476530909538269e-02 3.091570548713207245e-02 9.146648459136486053e-03 -1.262241322547197342e-02 -2.928500436246395111e-02 -4.312560334801673889e-02 -5.696620419621467590e-02 -7.143957912921905518e-02 -8.771500736474990845e-02 -1.039904281497001648e-01 -1.202658489346504211e-01 -1.388231366872787476e-01 -1.577042788267135620e-01 -1.765854358673095703e-01 -1.918939948081970215e-01 -2.035067677497863770e-01 -2.151195406913757324e-01 -2.289338409900665283e-01 -2.610556781291961670e-01 -2.931774854660034180e-01 -3.252992928028106689e-01 -3.422091305255889893e-01 -3.532956540584564209e-01 -3.643821477890014648e-01 -3.790025711059570312e-01 -4.005140066146850586e-01 -4.220254421234130859e-01 -4.435369074344635010e-01 -4.573772549629211426e-01 -4.708544909954071045e-01 -4.843316972255706787e-01 -4.950833916664123535e-01 -5.037841796875000000e-01 -5.124850273132324219e-01 -5.216493010520935059e-01 -5.328360795974731445e-01 -5.440227985382080078e-01 -5.552095770835876465e-01 -5.683103203773498535e-01 -5.818827152252197266e-01 -5.954552292823791504e-01 -5.961597561836242676e-01 -5.789536237716674805e-01 -5.617474317550659180e-01 -5.448588728904724121e-01 -5.370200872421264648e-01 -5.291814208030700684e-01 -5.213426351547241211e-01 -5.100260376930236816e-01 -4.968345165252685547e-01 -4.836429655551910400e-01 -4.687758684158325195e-01 -4.492742121219635010e-01 -4.297725856304168701e-01 -4.102709591388702393e-01 -3.818771839141845703e-01 -3.522864282131195068e-01 -3.226956725120544434e-01 -2.902318239212036133e-01 -2.548622488975524902e-01 -2.194926589727401733e-01 -1.837207376956939697e-01 -1.447906494140625000e-01 -1.058605462312698364e-01 -6.693044304847717285e-02 -2.870460599660873413e-02 9.259182028472423553e-03 4.722297191619873047e-02 9.106716513633728027e-02 1.460937708616256714e-01 2.011203467845916748e-01 2.561469376087188721e-01 3.077653944492340088e-01 3.592434823513031006e-01 4.107215702533721924e-01 4.628900289535522461e-01 5.155659914016723633e-01 5.682419538497924805e-01 6.218903064727783203e-01 6.796283125877380371e-01 7.373664975166320801e-01 7.951045632362365723e-01 8.353904485702514648e-01 8.715268373489379883e-01 9.076632261276245117e-01 9.374795556068420410e-01 9.587001800537109375e-01 9.799209833145141602e-01 1.000000000000000000e+00 9.923518300056457520e-01 9.847034215927124023e-01 9.770551323890686035e-01 9.547472000122070312e-01 9.247304797172546387e-01 8.947136998176574707e-01 8.631420135498046875e-01 8.273915052413940430e-01 7.916409969329833984e-01 7.558905482292175293e-01 7.257326841354370117e-01 6.962872743606567383e-01 6.668418645858764648e-01 6.363404393196105957e-01 6.047950983047485352e-01 5.732495784759521484e-01 5.433596372604370117e-01 5.257675647735595703e-01 5.081754922866821289e-01 4.905834496021270752e-01 4.647088944911956787e-01 4.358397722244262695e-01 4.069707691669464111e-01 3.773486018180847168e-01 3.463294208049774170e-01 3.153102099895477295e-01 2.842910289764404297e-01 2.600556313991546631e-01 2.360582202672958374e-01 2.120608389377593994e-01 1.916403472423553467e-01 1.737896651029586792e-01 1.559389680624008179e-01 1.404224485158920288e-01 1.343759894371032715e-01 1.283295154571533203e-01 1.222830638289451599e-01 1.109965443611145020e-01 9.850919246673583984e-02 8.602181822061538696e-02 7.385532557964324951e-02 6.211525201797485352e-02 5.037517473101615906e-02 3.857445716857910156e-02 2.549267187714576721e-02 1.241088658571243286e-02 -6.708981818519532681e-04 -2.368459478020668030e-03 1.772042247466742992e-03 5.912544205784797668e-03 1.151763461530208588e-02 2.094858698546886444e-02 3.037954121828079224e-02 3.981049731373786926e-02 5.044995993375778198e-02 6.123474985361099243e-02 7.201953977346420288e-02 7.567983865737915039e-02 7.245311886072158813e-02 6.922640651464462280e-02 6.718797981739044189e-02 7.352163642644882202e-02 7.985527813434600830e-02 8.618892729282379150e-02 9.422001242637634277e-02 1.028471440076828003e-01 1.114742681384086609e-01 1.217178106307983398e-01 1.348863095045089722e-01 1.480548083782196045e-01 1.612232923507690430e-01 1.795222610235214233e-01 1.979703903198242188e-01 2.164185047149658203e-01 2.259647846221923828e-01 2.292626798152923584e-01 2.325605601072311401e-01 2.375893592834472656e-01 2.493976354598999023e-01 2.612058520317077637e-01 2.730140686035156250e-01 2.800430953502655029e-01 2.860173881053924561e-01 2.919916808605194092e-01 2.921640574932098389e-01 2.848014235496520996e-01 2.774388492107391357e-01 2.709149122238159180e-01 2.800467312335968018e-01 2.891785800457000732e-01 2.983104288578033447e-01 3.069611489772796631e-01 3.153712451457977295e-01 3.237813413143157959e-01 3.306666314601898193e-01 3.336788117885589600e-01 3.366910517215728760e-01 3.397032320499420166e-01 3.449891209602355957e-01 3.505323827266693115e-01 3.560755848884582520e-01 3.543471693992614746e-01 3.457466363906860352e-01 3.371460735797882080e-01 3.287128806114196777e-01 3.214003741741180420e-01 3.140878677368164062e-01 3.067753911018371582e-01 3.084073364734649658e-01 3.130885362625122070e-01 3.177697360515594482e-01 3.230235874652862549e-01 3.292885720729827881e-01 3.355535566806793213e-01 3.418185412883758545e-01 3.443898856639862061e-01 3.468758463859558105e-01 3.493618071079254150e-01 3.474236130714416504e-01 3.424516916275024414e-01 3.374797999858856201e-01 3.302302062511444092e-01 3.143622577190399170e-01 2.984943091869354248e-01 2.826263606548309326e-01 2.697143852710723877e-01 2.574299871921539307e-01 2.451456189155578613e-01 2.439620047807693481e-01 2.568678855895996094e-01 2.697737514972686768e-01 2.824148535728454590e-01 2.906345129013061523e-01 2.988541424274444580e-01 3.070738017559051514e-01 3.072939515113830566e-01 3.036151528358459473e-01 2.999363541603088379e-01 2.938054203987121582e-01 2.816162705421447754e-01 2.694271206855773926e-01 2.572379708290100098e-01 2.409441024065017700e-01 2.242140620946884155e-01 2.074840813875198364e-01 2.088907659053802490e-01 2.270541936159133911e-01 2.452176511287689209e-01 2.638540565967559814e-01 2.855058610439300537e-01 3.071576356887817383e-01 3.288094103336334229e-01 3.422361314296722412e-01 3.529416918754577637e-01 3.636472821235656738e-01 3.686305880546569824e-01 3.637539744377136230e-01 3.588772714138031006e-01 3.540006279945373535e-01 3.462120592594146729e-01 3.383733332157135010e-01 3.305345773696899414e-01 3.286508619785308838e-01 3.307558894157409668e-01 3.328609466552734375e-01 3.360947072505950928e-01 3.434573113918304443e-01 3.508199453353881836e-01 3.581825494766235352e-01 3.798350095748901367e-01 4.044037461280822754e-01 4.289724826812744141e-01 4.388196468353271484e-01 4.304045438766479492e-01 4.219893813133239746e-01 4.141150116920471191e-01 4.144006967544555664e-01 4.146863818168640137e-01 4.149720370769500732e-01 4.035279750823974609e-01 3.865123093128204346e-01 3.694966137409210205e-01 3.564697504043579102e-01 3.530315458774566650e-01 3.495933413505554199e-01 3.461551070213317871e-01 3.608841896057128906e-01 3.774187266826629639e-01 3.939532935619354248e-01 3.998409211635589600e-01 3.961119651794433594e-01 3.923830986022949219e-01 3.876015245914459229e-01 3.764197528362274170e-01 3.652380108833312988e-01 3.540562689304351807e-01 3.396492898464202881e-01 3.242073953151702881e-01 3.087654709815979004e-01 2.929684221744537354e-01 2.765742540359497070e-01 2.601800262928009033e-01 2.437858432531356812e-01 2.526292502880096436e-01 2.617610991001129150e-01 2.708929181098937988e-01 2.819002270698547363e-01 2.941344678401947021e-01 3.063687384128570557e-01 3.169078528881072998e-01 3.214486837387084961e-01 3.259895741939544678e-01 3.305304050445556641e-01 3.193263709545135498e-01 3.050372004508972168e-01 2.907480597496032715e-01 2.746217250823974609e-01 2.562678456306457520e-01 2.379139363765716553e-01 2.202111035585403442e-01 2.114601582288742065e-01 2.027092278003692627e-01 1.939583122730255127e-01 2.032158821821212769e-01 2.208079397678375244e-01 2.384000122547149658e-01 2.541596293449401855e-01 2.656320929527282715e-01 2.771044969558715820e-01 2.885769605636596680e-01 2.792691588401794434e-01 2.680373489856719971e-01 2.568054795265197754e-01 2.453686594963073730e-01 2.337508648633956909e-01 2.221330851316452026e-01 2.101086080074310303e-01 1.957222074270248413e-01 1.813358068466186523e-01 1.669493913650512695e-01 1.710105836391448975e-01 1.808110326528549194e-01 1.906114518642425537e-01 2.011339813470840454e-01 2.128419578075408936e-01 2.245499640703201294e-01 2.362579703330993652e-01 2.426932454109191895e-01 2.490985542535781860e-01 2.555038630962371826e-01 2.545879781246185303e-01 2.489945739507675171e-01 2.434012144804000854e-01 2.359616011381149292e-01 2.221986949443817139e-01 2.084357738494873047e-01 1.946728676557540894e-01 1.900823414325714111e-01 1.872154772281646729e-01 1.843486428260803223e-01 1.843900829553604126e-01 1.878784298896789551e-01 1.913667768239974976e-01 1.959679126739501953e-01 2.146074920892715454e-01 2.332470715045928955e-01 2.518866360187530518e-01 2.554400563240051270e-01 2.521922588348388672e-01 2.489444911479949951e-01 2.420789301395416260e-01 2.269727885723114014e-01 2.118666619062423706e-01 1.967605501413345337e-01 1.882145106792449951e-01 1.802319288253784180e-01 1.722493320703506470e-01 1.725800633430480957e-01 1.800865083932876587e-01 1.875929832458496094e-01 1.937425881624221802e-01 1.923542767763137817e-01 1.909659504890441895e-01 1.895776242017745972e-01 1.871611028909683228e-01 1.844345629215240479e-01 1.817080527544021606e-01 1.742363125085830688e-01 1.591582447290420532e-01 1.440801918506622314e-01 1.290021240711212158e-01
3.301150798797607422e-01 3.367019891738891602e-01 3.432888984680175781e-01 3.498758077621459961e-01 3.696746528148651123e-01 3.977157771587371826e-01 4.257568717002868652e-01 4.423221647739410400e-01 4.208212196826934814e-01 3.993202149868011475e-01 3.778192400932312012e-01 3.843654096126556396e-01 3.959600329399108887e-01 4.075546562671661377e-01 4.186896085739135742e-01 4.292920231819152832e-01 4.398944675922393799e-01 4.471971690654754639e-01 4.160807430744171143e-01 3.849643170833587646e-01 3.538479208946228027e-01 3.475242853164672852e-01 3.520852625370025635e-01 3.566461801528930664e-01 3.636994957923889160e-01 3.762810826301574707e-01 3.888627588748931885e-01 4.014443457126617432e-01 3.880491852760314941e-01 3.725948631763458252e-01 3.571405708789825439e-01 3.519475460052490234e-01 3.554124236106872559e-01 3.588773012161254883e-01 3.575463593006134033e-01 3.306948244571685791e-01 3.038432896137237549e-01 2.769917845726013184e-01 2.473236769437789917e-01 2.168332487344741821e-01 1.863428056240081787e-01 1.754934489727020264e-01 1.953866481781005859e-01 2.152798473834991455e-01 2.351759523153305054e-01 2.555860280990600586e-01 2.759961187839508057e-01 2.964061498641967773e-01 2.803315818309783936e-01 2.420345395803451538e-01 2.037374675273895264e-01 1.640023887157440186e-01 1.196451559662818909e-01 7.528792321681976318e-02 3.093069605529308319e-02 -4.350942559540271759e-03 -3.806989639997482300e-02 -7.178884744644165039e-02 -8.282551169395446777e-02 -6.817378848791122437e-02 -5.352207273244857788e-02 -3.927889466285705566e-02 -2.944798581302165985e-02 -1.961707323789596558e-02 -9.786162525415420532e-03 -2.958180755376815796e-02 -6.204042211174964905e-02 -9.449902921915054321e-02 -1.144076809287071228e-01 -1.071994900703430176e-01 -9.999129176139831543e-02 -9.278308600187301636e-02 -7.861276715993881226e-02 -6.393612176179885864e-02 -4.925946518778800964e-02 -4.786581546068191528e-02 -5.742722377181053162e-02 -6.698863208293914795e-02 -7.271586358547210693e-02 -5.887556448578834534e-02 -4.503525793552398682e-02 -3.119495138525962830e-02 -2.719888463616371155e-02 -2.598487399518489838e-02 -2.477086894214153290e-02 -1.856587640941143036e-02 -4.731806460767984390e-03 9.102262556552886963e-03 2.335496991872787476e-02 7.423833012580871582e-02 1.251216977834701538e-01 1.760050654411315918e-01 1.913132518529891968e-01 1.854686737060546875e-01 1.796240955591201782e-01 1.721483767032623291e-01 1.595896184444427490e-01 1.470308452844619751e-01 1.344720870256423950e-01 1.151705160737037659e-01 9.475991874933242798e-02 7.434932887554168701e-02 7.648557424545288086e-02 1.035843715071678162e-01 1.306831538677215576e-01 1.574436724185943604e-01 1.808001846075057983e-01 2.041567116975784302e-01 2.275132089853286743e-01 2.183700799942016602e-01 1.957070529460906982e-01 1.730440109968185425e-01 1.475247442722320557e-01 1.159922480583190918e-01 8.445974439382553101e-02 5.292725190520286560e-02 4.338840767741203308e-02 3.530697524547576904e-02 2.722554281353950500e-02 6.643103901296854019e-03 -2.401667647063732147e-02 -5.467645823955535889e-02 -8.368721604347229004e-02 -1.046178042888641357e-01 -1.255483925342559814e-01 -1.464789658784866333e-01 -1.681112200021743774e-01 -1.899352967739105225e-01 -2.117593735456466675e-01 -2.327182739973068237e-01 -2.523854970932006836e-01 -2.720527052879333496e-01 -2.919609248638153076e-01 -3.258461058139801025e-01 -3.597312867641448975e-01 -3.936164677143096924e-01 -3.871563076972961426e-01 -3.572814464569091797e-01 -3.274066150188446045e-01 -3.004760146141052246e-01 -2.824451327323913574e-01 -2.644142210483551025e-01 -2.463833391666412354e-01 -2.133412063121795654e-01 -1.779443621635437012e-01 -1.425475180149078369e-01 -1.267897337675094604e-01 -1.322883516550064087e-01 -1.377869546413421631e-01 -1.424933671951293945e-01 -1.397438049316406250e-01 -1.369942575693130493e-01 -1.342446655035018921e-01 -1.129761859774589539e-01 -8.421196788549423218e-02 -5.544774234294891357e-02 -3.338685259222984314e-02 -2.507934533059597015e-02 -1.677183806896209717e-02 -8.464330807328224182e-03 -1.793037541210651398e-02 -2.846070379018783569e-02 -3.899103403091430664e-02 -3.444428369402885437e-02 -1.801861450076103210e-02 -1.592949731275439262e-03 1.456916239112615585e-02 2.949002012610435486e-02 4.441088065505027771e-02 5.933173745870590210e-02 7.017043977975845337e-02 7.993028312921524048e-02 8.969014137983322144e-02 9.341917186975479126e-02 8.835327625274658203e-02 8.328738063573837280e-02 7.850866764783859253e-02 8.615063130855560303e-02 9.379258751869201660e-02 1.014345362782478333e-01 9.048704802989959717e-02 6.901102513074874878e-02 4.753499850630760193e-02 3.997655957937240601e-02 7.324305176734924316e-02 1.065095514059066772e-01 1.397760361433029175e-01 1.295729279518127441e-01 1.128776147961616516e-01 9.618227928876876831e-02 7.520555704832077026e-02 4.969852045178413391e-02 2.419147826731204987e-02 1.681376161286607385e-04 -1.074918732047080994e-02 -2.166651375591754913e-02 -3.258384019136428833e-02 -6.182108819484710693e-02 -9.827090799808502197e-02 -1.347207278013229370e-01 -1.578233987092971802e-01 -1.542317718267440796e-01 -1.506401449441909790e-01 -1.470485031604766846e-01 -1.263526678085327148e-01 -1.047405377030372620e-01 -8.312840759754180908e-02 -8.029681444168090820e-02 -9.192624688148498535e-02 -1.035556718707084656e-01 -1.105635911226272583e-01 -9.663031995296478271e-02 -8.269702643156051636e-02 -6.876373291015625000e-02 -8.281109482049942017e-02 -1.040024533867835999e-01 -1.251938045024871826e-01 -1.420175582170486450e-01 -1.526189446449279785e-01 -1.632203459739685059e-01 -1.734494864940643311e-01 -1.708734333515167236e-01 -1.682973653078079224e-01 -1.657212972640991211e-01 -1.895977705717086792e-01 -2.280927449464797974e-01 -2.665877044200897217e-01 -3.046056032180786133e-01 -3.412647843360900879e-01 -3.779239654541015625e-01 -4.145830869674682617e-01 -4.691155254840850830e-01 -5.261847376823425293e-01 -5.832539796829223633e-01 -6.287336349487304688e-01 -6.622240543365478516e-01 -6.957144141197204590e-01 -7.285026907920837402e-01 -7.554529309272766113e-01 -7.824031710624694824e-01 -8.093533515930175781e-01 -8.116563558578491211e-01 -8.045240044593811035e-01 -7.973916530609130859e-01 -8.004021644592285156e-01 -8.231914639472961426e-01 -8.459807038307189941e-01 -8.687700033187866211e-01 -8.616607189178466797e-01 -8.531361818313598633e-01 -8.446116447448730469e-01 -8.284008502960205078e-01 -8.064064383506774902e-01 -7.844119668006896973e-01 -7.658895850181579590e-01 -7.625182867050170898e-01 -7.591468095779418945e-01 -7.557754516601562500e-01 -7.236315608024597168e-01 -6.843957901000976562e-01 -6.451600790023803711e-01 -5.980123877525329590e-01 -5.398523211479187012e-01 -4.816921353340148926e-01 -4.235001504421234131e-01 -3.643997907638549805e-01 -3.052993714809417725e-01 -2.461990267038345337e-01 -1.828444600105285645e-01 -1.171963363885879517e-01 -5.154822394251823425e-02 -1.550416229292750359e-03 5.159297492355108261e-03 1.186901144683361053e-02 1.857872493565082550e-02 6.942998617887496948e-02 1.262234002351760864e-01 1.830167770385742188e-01 2.299730032682418823e-01 2.669802010059356689e-01 3.039874136447906494e-01 3.477794826030731201e-01 4.448325037956237793e-01 5.418855547904968262e-01 6.389385461807250977e-01 6.885077357292175293e-01 7.204085588455200195e-01 7.523093819618225098e-01 7.792958617210388184e-01 7.969371080398559570e-01 8.145784735679626465e-01 8.322197198867797852e-01 8.863974809646606445e-01 9.420797824859619141e-01 9.977620244026184082e-01 1.000000000000000000e+00 9.629408121109008789e-01 9.258816838264465332e-01 8.856264948844909668e-01 8.319285511970520020e-01 7.782307267189025879e-01 7.245329022407531738e-01 6.581814289093017578e-01 5.888214707374572754e-01 5.194615125656127930e-01 4.499144852161407471e-01 3.801129758358001709e-01 3.103114366531372070e-01 2.428903877735137939e-01 2.332801520824432373e-01 2.236699163913726807e-01 2.140596657991409302e-01 1.869641542434692383e-01 1.506738215684890747e-01 1.143834814429283142e-01 8.270351588726043701e-02 6.341394782066345215e-02 4.412437975406646729e-02 2.483481168746948242e-02 -2.164508961141109467e-02 -7.158872485160827637e-02 -1.215323582291603088e-01 -1.269672363996505737e-01 -8.839345723390579224e-02 -4.981965944170951843e-02 -1.681209728121757507e-02 -2.515363134443759918e-02 -3.349516168236732483e-02 -4.183669388294219971e-02 -3.326999768614768982e-02 -1.859033294022083282e-02 -3.910666797310113907e-03 1.812448026612401009e-04 -1.536542177200317383e-02 -3.091208636760711670e-02 -4.645875096321105957e-02 -3.722788393497467041e-02 -2.712762355804443359e-02 -1.702736690640449524e-02 4.930233262712135911e-05 2.213815040886402130e-02 4.422700032591819763e-02 6.369177997112274170e-02 7.251034677028656006e-02 8.132891356945037842e-02 9.014748036861419678e-02 9.725272655487060547e-02 1.039653494954109192e-01 1.106779798865318298e-01 1.141041740775108337e-01 1.131628826260566711e-01 1.122216060757637024e-01 1.104977503418922424e-01 9.224192053079605103e-02 7.398610562086105347e-02 5.573028698563575745e-02 4.759765788912773132e-02 4.465640708804130554e-02 4.171515256166458130e-02 4.160923138260841370e-02 4.890989512205123901e-02 5.621055886149406433e-02 6.351123005151748657e-02 7.941927760839462280e-02 9.636238962411880493e-02 1.133054941892623901e-01 1.177667528390884399e-01 1.101621910929679871e-01 1.025576367974281311e-01 9.393555670976638794e-02 7.814463973045349121e-02 6.235372275114059448e-02 4.656279459595680237e-02 9.157065302133560181e-03 -3.583859652280807495e-02 -8.083425462245941162e-02 -1.108460500836372375e-01 -1.137441918253898621e-01 -1.166423261165618896e-01 -1.195404604077339172e-01 -9.337333589792251587e-02 -6.636129319667816162e-02 -3.934924677014350891e-02 -3.515106812119483948e-02 -4.696646332740783691e-02 -5.878186598420143127e-02 -6.720161437988281250e-02 -6.232168152928352356e-02 -5.744175985455513000e-02 -5.256183445453643799e-02 -7.754193246364593506e-02 -1.091118305921554565e-01 -1.406817287206649780e-01 -1.580545604228973389e-01 -1.569896489381790161e-01 -1.559247225522994995e-01 -1.544995754957199097e-01 -1.463500857353210449e-01 -1.382006108760833740e-01 -1.300511062145233154e-01 -9.897860139608383179e-02 -5.644457042217254639e-02 -1.391052640974521637e-02 1.490091253072023392e-02 8.856954984366893768e-03 2.812997438013553619e-03 -3.230960108339786530e-03 3.635980933904647827e-02 8.111677318811416626e-02 1.258737295866012573e-01 1.492502689361572266e-01 1.524211317300796509e-01 1.555919945240020752e-01 1.596478670835494995e-01 1.696295440196990967e-01 1.796111911535263062e-01 1.895928531885147095e-01 1.970079839229583740e-01 2.035481333732604980e-01 2.100882977247238159e-01 2.072954624891281128e-01 1.880240738391876221e-01 1.687526702880859375e-01 1.494812965393066406e-01 1.511762440204620361e-01 1.533559411764144897e-01 1.555356532335281372e-01 1.488692611455917358e-01 1.361369937658309937e-01 1.234047263860702515e-01 1.028952151536941528e-01 5.295833945274353027e-02 3.021456999704241753e-03 -4.691542685031890869e-02 -8.393929153680801392e-02 -1.182213500142097473e-01 -1.525034159421920776e-01 -1.740369349718093872e-01 -1.793895661830902100e-01 -1.847421973943710327e-01 -1.898930966854095459e-01 -1.916749030351638794e-01 -1.934566944837570190e-01 -1.952384710311889648e-01 -1.910257488489151001e-01 -1.838913261890411377e-01 -1.767568886280059814e-01 -1.754042208194732666e-01 -1.883359700441360474e-01 -2.012677192687988281e-01 -2.141994535923004150e-01 -2.519372403621673584e-01 -2.923105955123901367e-01 -3.326840102672576904e-01 -3.467936813831329346e-01 -3.366380035877227783e-01 -3.264823257923126221e-01 -3.165886700153350830e-01 -3.083654344081878662e-01 -3.001421988010406494e-01 -2.919189333915710449e-01 -2.721572816371917725e-01 -2.485784441232681274e-01 -2.249995917081832886e-01 -2.062946259975433350e-01 -1.959877908229827881e-01 -1.856809258460998535e-01 -1.753740757703781128e-01 -1.830896884202957153e-01 -1.911160796880722046e-01 -1.991424560546875000e-01 -1.938317865133285522e-01 -1.795878559350967407e-01 -1.653439253568649292e-01 -1.458726972341537476e-01 -1.072805747389793396e-01 -6.868844479322433472e-02 -3.009632416069507599e-02 -3.843906149268150330e-02 -5.636034160852432251e-02 -7.428161799907684326e-02 -8.805709332227706909e-02 -9.668969362974166870e-02 -1.053222864866256714e-01 -1.167111173272132874e-01 -1.696941852569580078e-01 -2.226772606372833252e-01 -2.756603360176086426e-01 -2.926240861415863037e-01 -2.924785912036895752e-01 -2.923331260681152344e-01 -2.877329289913177490e-01 -2.724240720272064209e-01 -2.571152150630950928e-01 -2.418063730001449585e-01 -2.013970613479614258e-01 -1.584933251142501831e-01 -1.155895739793777466e-01 -9.366670250892639160e-02 -9.069427102804183960e-02 -8.772186189889907837e-02 -8.769524097442626953e-02 -1.055791154503822327e-01 -1.234629973769187927e-01 -1.413468718528747559e-01 -1.350401490926742554e-01 -1.209707558155059814e-01 -1.069013550877571106e-01 -9.366778284311294556e-02 -8.183992654085159302e-02 -7.001204788684844971e-02 -5.818419158458709717e-02 -5.429148301482200623e-02 -5.048946291208267212e-02 -4.668744653463363647e-02 -6.198481470346450806e-02 -8.977710455656051636e-02 -1.175693944096565247e-01 -1.404768675565719604e-01 -1.460996568202972412e-01 -1.517224311828613281e-01 -1.573451906442642212e-01 -1.198353394865989685e-01 -7.387382537126541138e-02 -2.791230566799640656e-02 7.323638536036014557e-03 2.955482341349124908e-02 5.178600922226905823e-02 7.173878699541091919e-02 6.036337465047836304e-02 4.898796975612640381e-02 3.761256113648414612e-02 3.754842281341552734e-02 4.271924868226051331e-02 4.789008200168609619e-02 4.959700256586074829e-02 4.319969937205314636e-02 3.680239617824554443e-02 3.040509484708309174e-02 3.218124434351921082e-02 3.471418842673301697e-02 3.724713623523712158e-02 4.013182967901229858e-02 4.332710057497024536e-02 4.652238264679908752e-02 4.742855951189994812e-02 3.504038974642753601e-02 2.265221998095512390e-02 1.026404835283756256e-02 -1.605272665619850159e-02 -4.670284688472747803e-02 -7.735296338796615601e-02 -9.062525629997253418e-02 -7.536679506301879883e-02 -6.010833010077476501e-02 -4.484986513853073120e-02 -7.838405668735504150e-02 -1.121954768896102905e-01 -1.460068970918655396e-01 -1.602608710527420044e-01 -1.620198041200637817e-01 -1.637787371873855591e-01 -1.646979451179504395e-01 -1.627410948276519775e-01 -1.607842445373535156e-01 -1.588273942470550537e-01 -1.696732491254806519e-01 -1.829249858856201172e-01 -1.961767226457595825e-01 -2.120933532714843750e-01 -2.311684042215347290e-01 -2.502434253692626953e-01 -2.705588042736053467e-01 -3.065218627452850342e-01 -3.424849510192871094e-01 -3.784480392932891846e-01 -3.786307275295257568e-01 -3.626829087734222412e-01 -3.467351198196411133e-01 -3.371931910514831543e-01 -3.422424793243408203e-01 -3.472917377948760986e-01 -3.523410260677337646e-01 -3.578495383262634277e-01 -3.633975088596343994e-01 -3.689454495906829834e-01 -3.784832358360290527e-01 -3.914648592472076416e-01 -4.044465124607086182e-01 -4.136189818382263184e-01 -4.016295075416564941e-01 -3.896401226520538330e-01 -3.776507079601287842e-01 -3.898732662200927734e-01 -4.093950092792510986e-01 -4.289168417453765869e-01 -4.220951795578002930e-01 -3.730465769767761230e-01 -3.239980041980743408e-01 -2.749494314193725586e-01
1.402599960565567017e-01 1.697444915771484375e-01 1.992290019989013672e-01 2.287135124206542969e-01 2.284237891435623169e-01 2.095593065023422241e-01 1.906948536634445190e-01 1.634434014558792114e-01 1.083717718720436096e-01 5.330015718936920166e-02 -1.771460170857608318e-03 8.849335834383964539e-03 3.129476681351661682e-02 5.374019593000411987e-02 6.450232118368148804e-02 6.172891706228256226e-02 5.895551294088363647e-02 5.833566188812255859e-02 8.278938382863998413e-02 1.072431132197380066e-01 1.316968500614166260e-01 1.389808952808380127e-01 1.387270390987396240e-01 1.384731829166412354e-01 1.360358893871307373e-01 1.287553310394287109e-01 1.214747577905654907e-01 1.141941696405410767e-01 7.720921188592910767e-02 3.786964341998100281e-02 -1.469933427870273590e-03 -5.034322384744882584e-03 2.158660441637039185e-02 4.820752888917922974e-02 7.277499139308929443e-02 8.641507476568222046e-02 1.000551655888557434e-01 1.136952564120292664e-01 1.214212104678153992e-01 1.274204105138778687e-01 1.334196031093597412e-01 1.446157544851303101e-01 1.639462560415267944e-01 1.832767575979232788e-01 2.023029923439025879e-01 1.677774637937545776e-01 1.332519501447677612e-01 9.872643649578094482e-02 7.817421853542327881e-02 6.613299995660781860e-02 5.409179255366325378e-02 3.746565803885459900e-02 6.102282553911209106e-03 -2.526109293103218079e-02 -5.662447214126586914e-02 -2.680762670934200287e-02 1.354356203228235245e-02 5.389475449919700623e-02 7.986519485712051392e-02 8.954899758100509644e-02 9.923282265663146973e-02 1.076167523860931396e-01 1.019619554281234741e-01 9.630715847015380859e-02 9.065236151218414307e-02 7.383116334676742554e-02 5.223723500967025757e-02 3.064329922199249268e-02 1.590843498706817627e-02 1.599406264722347260e-02 1.607968844473361969e-02 1.616531610488891602e-02 2.352760173380374908e-03 -1.247057318687438965e-02 -2.729390747845172882e-02 -9.479262866079807281e-03 3.525330126285552979e-02 7.998587191104888916e-02 1.187331378459930420e-01 1.269347667694091797e-01 1.351364105939865112e-01 1.433380395174026489e-01 9.447929263114929199e-02 2.949479222297668457e-02 -3.548971191048622131e-02 -9.570121765136718750e-02 -1.486168503761291504e-01 -2.015324681997299194e-01 -2.539441585540771484e-01 -2.622567713260650635e-01 -2.705694139003753662e-01 -2.788820564746856689e-01 -2.856526672840118408e-01 -2.915063798427581787e-01 -2.973600625991821289e-01 -2.886901795864105225e-01 -2.347606718540191650e-01 -1.808311492204666138e-01 -1.269016265869140625e-01 -1.461724340915679932e-01 -1.774827688932418823e-01 -2.087931036949157715e-01 -2.422199547290802002e-01 -2.779901027679443359e-01 -3.137602210044860840e-01 -3.433997929096221924e-01 -3.113502264022827148e-01 -2.793007194995880127e-01 -2.472511976957321167e-01 -2.371986955404281616e-01 -2.362969517707824707e-01 -2.353952378034591675e-01 -2.114982008934020996e-01 -1.391900330781936646e-01 -6.688188016414642334e-02 5.426278803497552872e-03 -2.868378069251775742e-03 -1.650418713688850403e-02 -3.013999387621879578e-02 -3.890172019600868225e-02 -4.373434931039810181e-02 -4.856697469949722290e-02 -4.693396389484405518e-02 -1.361935120075941086e-02 1.969526149332523346e-02 5.300987511873245239e-02 1.087410971522331238e-01 1.706005781888961792e-01 2.324600815773010254e-01 2.648096978664398193e-01 2.531022727489471436e-01 2.413948476314544678e-01 2.296690791845321655e-01 2.168780416250228882e-01 2.040870338678359985e-01 1.912960112094879150e-01 1.563358753919601440e-01 1.085097566246986389e-01 6.068363040685653687e-02 2.554705739021301270e-02 2.876754477620124817e-02 3.198803216218948364e-02 3.520851582288742065e-02 6.223877519369125366e-02 9.300389140844345093e-02 1.237690225243568420e-01 1.518904268741607666e-01 1.771504133939743042e-01 2.024103999137878418e-01 2.227177470922470093e-01 1.964120566844940186e-01 1.701063662767410278e-01 1.438006609678268433e-01 1.284401565790176392e-01 1.175098121166229248e-01 1.065794751048088074e-01 8.985412865877151489e-02 6.123900413513183594e-02 3.262387216091156006e-02 4.008748568594455719e-03 3.499859943985939026e-02 6.955760717391967773e-02 1.041166186332702637e-01 1.375964730978012085e-01 1.702260673046112061e-01 2.028556615114212036e-01 2.199311405420303345e-01 1.637518256902694702e-01 1.075725182890892029e-01 5.139321088790893555e-02 7.676076143980026245e-03 -3.274747729301452637e-02 -7.317102700471878052e-02 -1.063599884510040283e-01 -1.289985030889511108e-01 -1.516370028257369995e-01 -1.745796501636505127e-01 -2.106756120920181274e-01 -2.467715889215469360e-01 -2.828675806522369385e-01 -2.961030602455139160e-01 -2.963910102844238281e-01 -2.966789603233337402e-01 -2.888649404048919678e-01 -2.572852373123168945e-01 -2.257055193185806274e-01 -1.941258013248443604e-01 -1.707196980714797974e-01 -1.485343426465988159e-01 -1.263489723205566406e-01 -1.208070889115333557e-01 -1.328763216733932495e-01 -1.449455767869949341e-01 -1.545361727476119995e-01 -1.422320306301116943e-01 -1.299278736114501953e-01 -1.176237091422080994e-01 -1.207716464996337891e-01 -1.300030797719955444e-01 -1.392345130443572998e-01 -1.265336722135543823e-01 -6.996827572584152222e-02 -1.340288110077381134e-02 4.316251352429389954e-02 1.095375046133995056e-01 1.764380037784576416e-01 2.433385103940963745e-01 2.655216753482818604e-01 2.532724440097808838e-01 2.410232126712799072e-01 2.288459390401840210e-01 2.169945389032363892e-01 2.051431536674499512e-01 1.932917535305023193e-01 1.392030268907546997e-01 7.433028519153594971e-02 9.457550942897796631e-03 -2.976812608540058136e-02 -3.245552629232406616e-02 -3.514292836189270020e-02 -3.730466216802597046e-02 -2.138333022594451904e-02 -5.461999680846929550e-03 1.045933086425065994e-02 2.924283035099506378e-02 4.960805177688598633e-02 6.997327506542205811e-02 8.681124448776245117e-02 9.360420703887939453e-02 1.003971472382545471e-01 1.071901097893714905e-01 7.825560122728347778e-02 4.425010085105895996e-02 1.024459674954414368e-02 -6.580148823559284210e-03 -5.631696432828903198e-03 -4.683243576437234879e-03 -4.899851512163877487e-03 -1.480485778301954269e-02 -2.470986358821392059e-02 -3.461486846208572388e-02 -1.057357713580131531e-02 2.646278403699398041e-02 6.349913775920867920e-02 9.232226014137268066e-02 1.051295697689056396e-01 1.179368868470191956e-01 1.307441890239715576e-01 1.249250248074531555e-01 1.182241439819335938e-01 1.115232557058334351e-01 8.962573111057281494e-02 5.629312619566917419e-02 2.296051755547523499e-02 -9.658004157245159149e-03 -3.916050866246223450e-02 -6.866300851106643677e-02 -9.816551208496093750e-02 -8.486014604568481445e-02 -6.100353226065635681e-02 -3.714692220091819763e-02 4.640498198568820953e-03 7.138566672801971436e-02 1.381308287382125854e-01 2.026538997888565063e-01 2.038473635911941528e-01 2.050408422946929932e-01 2.062343209981918335e-01 1.928966343402862549e-01 1.717247813940048218e-01 1.505529135465621948e-01 1.233930438756942749e-01 7.967057824134826660e-02 3.594810888171195984e-02 -7.774360943585634232e-03 -3.323158621788024902e-02 -5.623003467917442322e-02 -7.922848314046859741e-02 -6.630737334489822388e-02 -1.705855131149291992e-02 3.219027444720268250e-02 7.831771671772003174e-02 9.994234144687652588e-02 1.215669661760330200e-01 1.431915909051895142e-01 1.223046407103538513e-01 8.559941500425338745e-02 4.889419674873352051e-02 -2.508540824055671692e-02 -1.699474602937698364e-01 -3.148095309734344482e-01 -4.596715569496154785e-01 -5.300177335739135742e-01 -5.972956418991088867e-01 -6.645735502243041992e-01 -7.103232145309448242e-01 -7.402434349060058594e-01 -7.701636552810668945e-01 -7.863962650299072266e-01 -7.450603842735290527e-01 -7.037244439125061035e-01 -6.623886227607727051e-01 -6.337803602218627930e-01 -6.081983447074890137e-01 -5.826163291931152344e-01 -5.869802832603454590e-01 -6.320708990097045898e-01 -6.771615147590637207e-01 -7.240642309188842773e-01 -8.149766921997070312e-01 -9.058892130851745605e-01 -9.968016147613525391e-01 -1.000000000000000000e+00 -9.570728540420532227e-01 -9.141455888748168945e-01 -8.713756203651428223e-01 -8.290280699729919434e-01 -7.866805195808410645e-01 -7.443330287933349609e-01 -6.653203368186950684e-01 -5.816369652748107910e-01 -4.979535639286041260e-01 -4.539497196674346924e-01 -4.491796195507049561e-01 -4.444094896316528320e-01 -4.431375563144683838e-01 -4.678519666194915771e-01 -4.925663173198699951e-01 -5.172807574272155762e-01 -5.390231609344482422e-01 -5.596910715103149414e-01 -5.803591012954711914e-01 -5.630571842193603516e-01 -4.753272831439971924e-01 -3.875974416732788086e-01 -2.998676002025604248e-01 -1.901805996894836426e-01 -7.972320914268493652e-02 3.073419257998466492e-02 9.693226218223571777e-02 1.313323676586151123e-01 1.657324880361557007e-01 1.849436312913894653e-01 1.425309330224990845e-01 1.001182645559310913e-01 5.770558118820190430e-02 -1.020672917366027832e-02 -8.396269381046295166e-02 -1.577186733484268188e-01 -2.167163491249084473e-01 -2.561010122299194336e-01 -2.954856455326080322e-01 -3.299269080162048340e-01 -2.599377632141113281e-01 -1.899485886096954346e-01 -1.199594661593437195e-01 -4.870356619358062744e-02 2.320195361971855164e-02 9.510748088359832764e-02 1.397570222616195679e-01 1.132073327898979187e-01 8.665763586759567261e-02 6.010794639587402344e-02 1.907711289823055267e-02 -2.369512245059013367e-02 -6.646735966205596924e-02 -1.112015545368194580e-01 -1.578323096036911011e-01 -2.044630646705627441e-01 -2.430431395769119263e-01 -2.249023318290710449e-01 -2.067614942789077759e-01 -1.886206865310668945e-01 -1.559944897890090942e-01 -1.182818263769149780e-01 -8.056917041540145874e-02 -4.227743670344352722e-02 -2.937861252576112747e-03 3.640171140432357788e-02 7.574129104614257812e-02 6.318985670804977417e-02 4.912997037172317505e-02 3.507008403539657593e-02 -3.323127457406371832e-04 -5.071550980210304260e-02 -1.010987013578414917e-01 -1.480913162231445312e-01 -1.818041354417800903e-01 -2.155169546604156494e-01 -2.492297440767288208e-01 -2.817879617214202881e-01 -3.140913248062133789e-01 -3.463947474956512451e-01 -3.446026444435119629e-01 -2.985307276248931885e-01 -2.524588108062744141e-01 -2.069180607795715332e-01 -1.712918728590011597e-01 -1.356657147407531738e-01 -1.000395491719245911e-01 -9.022375941276550293e-02 -9.331315010786056519e-02 -9.640254080295562744e-02 -1.107397750020027161e-01 -1.536464989185333252e-01 -1.965532302856445312e-01 -2.394599914550781250e-01 -2.649863660335540771e-01 -2.885452210903167725e-01 -3.121040165424346924e-01 -3.367400169372558594e-01 -3.623940348625183105e-01 -3.880480825901031494e-01 -4.015508890151977539e-01 -3.336932957172393799e-01 -2.658357620239257812e-01 -1.979781836271286011e-01 -1.983492225408554077e-01 -2.219800204038619995e-01 -2.456108331680297852e-01 -2.707047462463378906e-01 -2.983819842338562012e-01 -3.260592222213745117e-01 -3.537364900112152100e-01 -4.355209767818450928e-01 -5.185565352439880371e-01 -6.015920042991638184e-01 -6.226792335510253906e-01 -6.012876033782958984e-01 -5.798959732055664062e-01 -5.544413924217224121e-01 -5.136131644248962402e-01 -4.727849960327148438e-01 -4.319567680358886719e-01 -3.927349746227264404e-01 -3.538542091846466064e-01 -3.149734735488891602e-01 -2.813320457935333252e-01 -2.543406188488006592e-01 -2.273491173982620239e-01 -2.036280035972595215e-01 -2.345219403505325317e-01 -2.654158771038055420e-01 -2.963098287582397461e-01 -3.021105527877807617e-01 -2.956809401512145996e-01 -2.892513573169708252e-01 -2.711705565452575684e-01 -2.243045121431350708e-01 -1.774384677410125732e-01 -1.305724084377288818e-01 -7.464405894279479980e-02 -1.775282248854637146e-02 3.913840651512145996e-02 7.256297767162322998e-02 8.430638909339904785e-02 9.604980051517486572e-02 9.866565465927124023e-02 4.309330135583877563e-02 -1.247904356569051743e-02 -6.805139034986495972e-02 -9.852410107851028442e-02 -1.206931769847869873e-01 -1.428622454404830933e-01 -1.545943915843963623e-01 -1.483428329229354858e-01 -1.420913040637969971e-01 -1.358397752046585083e-01 -1.174576207995414734e-01 -9.886632114648818970e-02 -8.027502149343490601e-02 -6.220649555325508118e-02 -4.448813199996948242e-02 -2.676976844668388367e-02 -1.734199188649654388e-02 -3.824029862880706787e-02 -5.913860723376274109e-02 -8.003691583871841431e-02 -6.502227485179901123e-02 -4.267846420407295227e-02 -2.033464796841144562e-02 -8.339466527104377747e-03 -9.181831963360309601e-03 -1.002419833093881607e-02 -1.232785917818546295e-02 -3.668379411101341248e-02 -6.103973463177680969e-02 -8.539566397666931152e-02 -7.835409790277481079e-02 -5.639871209859848022e-02 -3.444333001971244812e-02 -3.511696308851242065e-02 -9.018729627132415771e-02 -1.452576220035552979e-01 -2.003279477357864380e-01 -2.212487310171127319e-01 -2.387757450342178345e-01 -2.563027739524841309e-01 -2.544619739055633545e-01 -2.351277023553848267e-01 -2.157934159040451050e-01 -1.964088380336761475e-01 -1.767183840274810791e-01 -1.570279449224472046e-01 -1.373375058174133301e-01 -1.701926290988922119e-01 -2.199093699455261230e-01 -2.696261107921600342e-01 -2.877362370491027832e-01 -2.526897788047790527e-01 -2.176432758569717407e-01 -1.825968027114868164e-01 -1.659809947013854980e-01 -1.495758444070816040e-01 -1.331706941127777100e-01 -1.186115965247154236e-01 -1.052602082490921021e-01 -9.190882742404937744e-02 -8.100572973489761353e-02 -7.876577973365783691e-02 -7.652583718299865723e-02 -7.428589463233947754e-02 -8.524845540523529053e-02 -9.879799187183380127e-02 -1.123475283384323120e-01 -1.232763230800628662e-01 -1.310274749994277954e-01 -1.387785971164703369e-01 -1.451186537742614746e-01 -1.320559680461883545e-01 -1.189932972192764282e-01 -1.059306263923645020e-01 -9.110850095748901367e-02 -7.547208666801452637e-02 -5.983567982912063599e-02 -6.027708947658538818e-02 -9.833452850580215454e-02 -1.363919824361801147e-01 -1.744494289159774780e-01 -1.556490510702133179e-01 -1.315840482711791992e-01 -1.075190454721450806e-01 -1.003312394022941589e-01 -1.080456376075744629e-01 -1.157600283622741699e-01 -1.219962239265441895e-01 -1.196475476026535034e-01 -1.172988638281822205e-01 -1.149501800537109375e-01 -1.184310317039489746e-01 -1.237255185842514038e-01 -1.290200054645538330e-01 -1.284050792455673218e-01 -1.180881410837173462e-01 -1.077712103724479675e-01 -9.745429456233978271e-02 -9.062334895133972168e-02 -8.381220698356628418e-02 -7.700105756521224976e-02 -6.913734972476959229e-02 -6.060117110610008240e-02 -5.206498131155967712e-02 -3.946017473936080933e-02 -1.292033027857542038e-02 1.361951325088739395e-02 4.015936329960823059e-02 4.314097762107849121e-02 4.169554635882377625e-02 4.025011882185935974e-02 2.840394340455532074e-02 4.230968654155731201e-03 -1.994200795888900757e-02 -4.420452937483787537e-02 -6.959674507379531860e-02 -9.498896449804306030e-02 -1.203811764717102051e-01 -1.185584813356399536e-01 -1.044667586684226990e-01 -9.037504345178604126e-02 -7.989901304244995117e-02 -7.765869051218032837e-02 -7.541836798191070557e-02 -7.317804545164108276e-02 -5.027629435062408447e-02 -2.559993416070938110e-02 -9.235761244781315327e-04 -1.555459480732679367e-02 -6.411407887935638428e-02 -1.126735806465148926e-01 -1.559641212224960327e-01 -1.699827015399932861e-01 -1.840012818574905396e-01 -1.980198919773101807e-01 -1.741576939821243286e-01 -1.388755440711975098e-01 -1.035934016108512878e-01 -6.812684237957000732e-02 -3.236465901136398315e-02 3.397524822503328323e-03 3.915970772504806519e-02
8.073662221431732178e-02 8.700989931821823120e-02 9.328316897153854370e-02 9.955643862485885620e-02 8.669666945934295654e-02 6.190068274736404419e-02 3.710468858480453491e-02 1.645855046808719635e-02 9.577773511409759521e-03 2.696996089071035385e-03 -4.183781333267688751e-03 -3.148703603073954582e-03 -6.887725903652608395e-04 1.771158771589398384e-03 5.557070951908826828e-03 1.087918039411306381e-02 1.620128937065601349e-02 2.221116609871387482e-02 3.622860834002494812e-02 5.024605616927146912e-02 6.426350027322769165e-02 6.715327501296997070e-02 6.515773385763168335e-02 6.316218525171279907e-02 5.835716798901557922e-02 4.732022807002067566e-02 3.628327697515487671e-02 2.524633333086967468e-02 3.161158040165901184e-02 3.935627639293670654e-02 4.710097238421440125e-02 5.866742879152297974e-02 7.345850765705108643e-02 8.824958652257919312e-02 1.042164117097854614e-01 1.264398992061614990e-01 1.486633867025375366e-01 1.708868741989135742e-01 1.811590641736984253e-01 1.879418045282363892e-01 1.947245746850967407e-01 1.961024254560470581e-01 1.890204846858978271e-01 1.819385290145874023e-01 1.748906672000885010e-01 1.738429516553878784e-01 1.727952212095260620e-01 1.717474907636642456e-01 1.766535639762878418e-01 1.851859986782073975e-01 1.937184482812881470e-01 2.077901363372802734e-01 2.396665066480636597e-01 2.715428769588470459e-01 3.034192323684692383e-01 3.152058124542236328e-01 3.235332071781158447e-01 3.318606317043304443e-01 3.243303596973419189e-01 2.988407611846923828e-01 2.733511626720428467e-01 2.482884675264358521e-01 2.278361022472381592e-01 2.073837667703628540e-01 1.869314163923263550e-01 1.814705282449722290e-01 1.824172884225845337e-01 1.833640784025192261e-01 1.789215505123138428e-01 1.628342866897583008e-01 1.467470228672027588e-01 1.306597590446472168e-01 1.383344680070877075e-01 1.477373093366622925e-01 1.571401655673980713e-01 1.544600725173950195e-01 1.418146491050720215e-01 1.291692554950714111e-01 1.167116984724998474e-01 1.052128672599792480e-01 9.371405094861984253e-02 8.221521973609924316e-02 6.805739551782608032e-02 5.314809828996658325e-02 3.823880478739738464e-02 2.671921811997890472e-02 2.038102969527244568e-02 1.404284033924341202e-02 7.939559407532215118e-03 2.239068783819675446e-02 3.684181720018386841e-02 5.129294097423553467e-02 6.641846895217895508e-02 8.194500207901000977e-02 9.747152030467987061e-02 1.066205129027366638e-01 9.589532017707824707e-02 8.517013490200042725e-02 7.444493472576141357e-02 5.699126794934272766e-02 3.843094781041145325e-02 1.987062022089958191e-02 1.025027781724929810e-02 1.052777003496885300e-02 1.080526411533355713e-02 1.144040655344724655e-02 1.567440852522850037e-02 1.990841142833232880e-02 2.414241433143615723e-02 3.540457412600517273e-02 4.959044978022575378e-02 6.377632915973663330e-02 7.481961697340011597e-02 7.924695312976837158e-02 8.367428928613662720e-02 8.810161799192428589e-02 7.951117306947708130e-02 7.005810737609863281e-02 6.060503795742988586e-02 6.159197539091110229e-02 7.099482417106628418e-02 8.039768040180206299e-02 9.000780433416366577e-02 1.006336137652397156e-01 1.112594231963157654e-01 1.218852177262306213e-01 1.323343962430953979e-01 1.427352875471115112e-01 1.531361639499664307e-01 1.583042889833450317e-01 1.556601226329803467e-01 1.530159711837768555e-01 1.502056717872619629e-01 1.377595663070678711e-01 1.253134310245513916e-01 1.128673180937767029e-01 1.057242825627326965e-01 1.016589179635047913e-01 9.759356081485748291e-02 9.215780347585678101e-02 8.257972449064254761e-02 7.300163805484771729e-02 6.342355906963348389e-02 6.870093196630477905e-02 7.630858570337295532e-02 8.391623198986053467e-02 9.294915944337844849e-02 1.035247519612312317e-01 1.141003370285034180e-01 1.234972774982452393e-01 1.218009442090988159e-01 1.201045960187911987e-01 1.184082403779029846e-01 1.103288978338241577e-01 9.966595470905303955e-02 8.900301158428192139e-02 7.931689918041229248e-02 7.163497805595397949e-02 6.395304948091506958e-02 5.627112463116645813e-02 5.533125251531600952e-02 5.479510128498077393e-02 5.425894632935523987e-02 5.652677267789840698e-02 6.100379303097724915e-02 6.548082083463668823e-02 6.885922700166702271e-02 6.706350296735763550e-02 6.526777893304824829e-02 6.347205489873886108e-02 5.974252894520759583e-02 5.550193041563034058e-02 5.126134306192398071e-02 4.520618170499801636e-02 3.650477901101112366e-02 2.780337817966938019e-02 1.939041726291179657e-02 2.345264144241809845e-02 2.751486748456954956e-02 3.157708793878555298e-02 4.385029152035713196e-02 6.077395752072334290e-02 7.769762724637985229e-02 9.252543002367019653e-02 1.012053862214088440e-01 1.098853424191474915e-01 1.185652986168861389e-01 1.098405793309211731e-01 9.851647168397903442e-02 8.719234913587570190e-02 8.010391145944595337e-02 7.749741524457931519e-02 7.489091902971267700e-02 7.286402583122253418e-02 7.595698535442352295e-02 7.904994487762451172e-02 8.214290440082550049e-02 9.233158826828002930e-02 1.053138673305511475e-01 1.182961389422416687e-01 1.298775970935821533e-01 1.386574655771255493e-01 1.474373340606689453e-01 1.562172025442123413e-01 1.570424437522888184e-01 1.574415564537048340e-01 1.578406691551208496e-01 1.466705948114395142e-01 1.265922337770462036e-01 1.065138801932334900e-01 8.550145477056503296e-02 6.025645509362220764e-02 3.501145541667938232e-02 9.766456671059131622e-03 -2.881276654079556465e-03 -1.231268700212240219e-02 -2.174409665167331696e-02 -2.735518105328083038e-02 -2.752361446619033813e-02 -2.769204415380954742e-02 -2.830347977578639984e-02 -4.415431246161460876e-02 -6.000514701008796692e-02 -7.585597783327102661e-02 -1.054111346602439880e-01 -1.425397247076034546e-01 -1.796683371067047119e-01 -2.166635692119598389e-01 -2.532790303230285645e-01 -2.898945212364196777e-01 -3.265099525451660156e-01 -3.433325290679931641e-01 -3.573457896709442139e-01 -3.713590502738952637e-01 -3.781424760818481445e-01 -3.774467706680297852e-01 -3.767510950565338135e-01 -3.774153590202331543e-01 -3.893886208534240723e-01 -4.013618826866149902e-01 -4.133351445198059082e-01 -4.336757361888885498e-01 -4.572194218635559082e-01 -4.807632267475128174e-01 -5.037324428558349609e-01 -5.255813598632812500e-01 -5.474303364753723145e-01 -5.692793130874633789e-01 -5.852249860763549805e-01 -6.008911728858947754e-01 -6.165573596954345703e-01 -6.166787147521972656e-01 -6.051029562950134277e-01 -5.935273170471191406e-01 -5.839800834655761719e-01 -5.832843780517578125e-01 -5.825886726379394531e-01 -5.818929672241210938e-01 -5.839962959289550781e-01 -5.867895483970642090e-01 -5.895827412605285645e-01 -5.899551510810852051e-01 -5.869578719139099121e-01 -5.839606523513793945e-01 -5.806795358657836914e-01 -5.693078041076660156e-01 -5.579360723495483398e-01 -5.465643405914306641e-01 -5.204125046730041504e-01 -4.862920939922332764e-01 -4.521717131137847900e-01 -4.189250171184539795e-01 -3.880947828292846680e-01 -3.572646081447601318e-01 -3.264343440532684326e-01 -3.029942512512207031e-01 -2.805489897727966309e-01 -2.581036984920501709e-01 -2.319980561733245850e-01 -2.021904736757278442e-01 -1.723828613758087158e-01 -1.433476507663726807e-01 -1.203756406903266907e-01 -9.740361571311950684e-02 -7.443159818649291992e-02 -3.713538125157356262e-02 5.490764975547790527e-03 4.811691120266914368e-02 9.638297557830810547e-02 1.553741544485092163e-01 2.143653184175491333e-01 2.733564972877502441e-01 3.177044689655303955e-01 3.614494800567626953e-01 4.051944911479949951e-01 4.521920084953308105e-01 5.015810132026672363e-01 5.509700775146484375e-01 6.032900214195251465e-01 6.679371595382690430e-01 7.325844168663024902e-01 7.972316741943359375e-01 8.299641609191894531e-01 8.551084399223327637e-01 8.802528381347656250e-01 9.079328179359436035e-01 9.390611648559570312e-01 9.701895117759704590e-01 1.000000000000000000e+00 9.978030323982238770e-01 9.956060647964477539e-01 9.934090971946716309e-01 9.815382361412048340e-01 9.645799994468688965e-01 9.476218223571777344e-01 9.264959692955017090e-01 8.941698074340820312e-01 8.618436455726623535e-01 8.295173645019531250e-01 7.908208370208740234e-01 7.513127326965332031e-01 7.118045687675476074e-01 6.785168647766113281e-01 6.513795852661132812e-01 6.242423057556152344e-01 5.991883873939514160e-01 5.896108150482177734e-01 5.800333023071289062e-01 5.704557299613952637e-01 5.470284223556518555e-01 5.185939073562622070e-01 4.901594221591949463e-01 4.595224857330322266e-01 4.248005747795104980e-01 3.900786340236663818e-01 3.553567230701446533e-01 3.170721232891082764e-01 2.786625027656555176e-01 2.402528971433639526e-01 2.095777988433837891e-01 1.844595968723297119e-01 1.593414098024368286e-01 1.393726468086242676e-01 1.402958631515502930e-01 1.412191092967987061e-01 1.421423405408859253e-01 1.366528868675231934e-01 1.296938508749008179e-01 1.227348223328590393e-01 1.135053336620330811e-01 1.012585014104843140e-01 8.901167660951614380e-02 7.567924261093139648e-02 3.941319510340690613e-02 3.147150157019495964e-03 -3.311889246106147766e-02 -5.342518910765647888e-02 -6.554699689149856567e-02 -7.766880840063095093e-02 -8.462231606245040894e-02 -7.807494699954986572e-02 -7.152758538722991943e-02 -6.498021632432937622e-02 -3.980847075581550598e-02 -1.239709369838237762e-02 1.501428615301847458e-02 3.099259734153747559e-02 3.591895103454589844e-02 4.084529355168342590e-02 4.428311809897422791e-02 3.723359480500221252e-02 3.018407523632049561e-02 2.313455194234848022e-02 1.707284711301326752e-02 1.135801244527101517e-02 5.643174983561038971e-03 4.007698036730289459e-03 9.753919206559658051e-03 1.550014037638902664e-02 2.124636061489582062e-02 5.023650825023651123e-02 7.990235090255737305e-02 1.095682010054588318e-01 1.300981938838958740e-01 1.442155539989471436e-01 1.583329141139984131e-01 1.702835559844970703e-01 1.737478971481323242e-01 1.772122383117675781e-01 1.806765794754028320e-01 1.760536730289459229e-01 1.696459501981735229e-01 1.632382571697235107e-01 1.588259637355804443e-01 1.570051312446594238e-01 1.551842838525772095e-01 1.551832854747772217e-01 1.891525089740753174e-01 2.231216877698898315e-01 2.570908963680267334e-01 2.766960561275482178e-01 2.891191542148590088e-01 3.015422523021697998e-01 3.090182840824127197e-01 3.039287328720092773e-01 2.988391816616058350e-01 2.937496304512023926e-01 2.809117138385772705e-01 2.671966254711151123e-01 2.534815073013305664e-01 2.439186275005340576e-01 2.382798492908477783e-01 2.326410710811614990e-01 2.295110970735549927e-01 2.431790977716445923e-01 2.568471431732177734e-01 2.705151438713073730e-01 2.800911366939544678e-01 2.882720828056335449e-01 2.964529991149902344e-01 2.972387373447418213e-01 2.849673330783843994e-01 2.726959288120269775e-01 2.604245245456695557e-01 2.505406737327575684e-01 2.407120466232299805e-01 2.308833897113800049e-01 2.247566729784011841e-01 2.211683392524719238e-01 2.175800055265426636e-01 2.130207419395446777e-01 2.047874778509140015e-01 1.965542435646057129e-01 1.883209943771362305e-01 1.975362151861190796e-01 2.104562371969223022e-01 2.233762592077255249e-01 2.326266020536422729e-01 2.372191995382308960e-01 2.418118566274642944e-01 2.455474436283111572e-01 2.349707931280136108e-01 2.243941575288772583e-01 2.138175219297409058e-01 2.011445611715316772e-01 1.874498575925827026e-01 1.737551391124725342e-01 1.625762134790420532e-01 1.576127409934997559e-01 1.526492387056350708e-01 1.476857513189315796e-01 1.483367681503295898e-01 1.495843082666397095e-01 1.508318483829498291e-01 1.537125855684280396e-01 1.581022590398788452e-01 1.624919325113296509e-01 1.651702970266342163e-01 1.569391489028930664e-01 1.487079858779907227e-01 1.404768377542495728e-01 1.330329477787017822e-01 1.258495301008224487e-01 1.186660900712013245e-01 1.154397279024124146e-01 1.190317124128341675e-01 1.226236820220947266e-01 1.262156516313552856e-01 1.284341812133789062e-01 1.306290030479431152e-01 1.328238397836685181e-01 1.432926952838897705e-01 1.593036055564880371e-01 1.753144860267639160e-01 1.910368800163269043e-01 2.057039886713027954e-01 2.203711122274398804e-01 2.350381910800933838e-01 2.356214076280593872e-01 2.333303242921829224e-01 2.310392260551452637e-01 2.240018099546432495e-01 2.110765725374221802e-01 1.981513202190399170e-01 1.856047809123992920e-01 1.787733882665634155e-01 1.719419658184051514e-01 1.651105731725692749e-01 1.629780083894729614e-01 1.630773991346359253e-01 1.631767898797988892e-01 1.688898205757141113e-01 1.880972534418106079e-01 2.073046714067459106e-01 2.265121191740036011e-01 2.285195589065551758e-01 2.288177311420440674e-01 2.291158884763717651e-01 2.309613525867462158e-01 2.342044711112976074e-01 2.374475300312042236e-01 2.421556860208511353e-01 2.557713985443115234e-01 2.693871259689331055e-01 2.830028235912322998e-01 2.809487283229827881e-01 2.738662660121917725e-01 2.667838037014007568e-01 2.696349918842315674e-01 2.891928851604461670e-01 3.087507784366607666e-01 3.283086717128753662e-01 3.435223400592803955e-01 3.586863577365875244e-01 3.738503754138946533e-01 3.738742470741271973e-01 3.639933168888092041e-01 3.541123569011688232e-01 3.431883752346038818e-01 3.285735845565795898e-01 3.139587640762329102e-01 2.993439733982086182e-01 2.839375436305999756e-01 2.683759629726409912e-01 2.528143823146820068e-01 2.390992492437362671e-01 2.276229262351989746e-01 2.161465883255004883e-01 2.044354826211929321e-01 1.894963830709457397e-01 1.745572835206985474e-01 1.596181839704513550e-01 1.528795510530471802e-01 1.499361842870712280e-01 1.469928175210952759e-01 1.433623433113098145e-01 1.381242424249649048e-01 1.328861266374588013e-01 1.276480257511138916e-01 1.292589157819747925e-01 1.315039545297622681e-01 1.337490081787109375e-01 1.306293308734893799e-01 1.227726936340332031e-01 1.149160712957382202e-01 1.096973046660423279e-01 1.197984665632247925e-01 1.298996210098266602e-01 1.400007754564285278e-01 1.496080309152603149e-01 1.590616106986999512e-01 1.685152053833007812e-01 1.782602667808532715e-01 1.884838193655014038e-01 1.987073868513107300e-01 2.089309394359588623e-01 2.097844928503036499e-01 2.105847746133804321e-01 2.113851159811019897e-01 2.058531492948532104e-01 1.962755769491195679e-01 1.866980344057083130e-01 1.782083511352539062e-01 1.734446883201599121e-01 1.686810106039047241e-01 1.639173477888107300e-01 1.693579107522964478e-01 1.767160445451736450e-01 1.840741783380508423e-01 1.865354478359222412e-01 1.831929683685302734e-01 1.798505038022994995e-01 1.757459789514541626e-01 1.620277315378189087e-01 1.483094841241836548e-01 1.345912367105484009e-01 1.257554292678833008e-01 1.191207095980644226e-01 1.124859675765037537e-01 1.045804992318153381e-01 9.378050267696380615e-02 8.298050612211227417e-02 7.218052446842193604e-02 6.545767188072204590e-02 5.908501893281936646e-02 5.271236225962638855e-02 4.544579610228538513e-02 3.740766271948814392e-02 2.936952002346515656e-02 2.004737406969070435e-02 3.591864136978983879e-03 -1.286364626139402390e-02 -2.931915782392024994e-02 -3.677221387624740601e-02 -4.151130467653274536e-02 -4.625039175152778625e-02 -4.929802939295768738e-02 -4.963436722755432129e-02 -4.997070506215095520e-02 -5.030704289674758911e-02
6.158952787518501282e-02 6.088003516197204590e-02 6.017054617404937744e-02 5.946105346083641052e-02 5.723980814218521118e-02 5.407543852925300598e-02 5.091107264161109924e-02 5.009185150265693665e-02 5.705166608095169067e-02 6.401147693395614624e-02 7.097128778696060181e-02 6.334306299686431885e-02 5.308898165822029114e-02 4.283490031957626343e-02 3.816353157162666321e-02 3.995993360877037048e-02 4.175632819533348083e-02 4.400212317705154419e-02 5.148011445999145508e-02 5.895811319351196289e-02 6.643611192703247070e-02 8.278120309114456177e-02 1.030191779136657715e-01 1.232571378350257874e-01 1.342738121747970581e-01 1.248359754681587219e-01 1.153981462121009827e-01 1.059603020548820496e-01 1.011560931801795959e-01 9.671917557716369629e-02 9.228225797414779663e-02 8.117780834436416626e-02 6.444761902093887329e-02 4.771742597222328186e-02 3.084929101169109344e-02 1.324711740016937256e-02 -4.355058073997497559e-03 -2.195723354816436768e-02 -4.391253925859928131e-03 2.344279922544956207e-02 5.127684772014617920e-02 6.766758859157562256e-02 6.614704430103302002e-02 6.462650746107101440e-02 6.301762163639068604e-02 4.585994407534599304e-02 2.870226278901100159e-02 1.154458336532115936e-02 2.451513195410370827e-03 -1.729475450702011585e-03 -5.910464562475681305e-03 -1.071012578904628754e-02 -1.749837584793567657e-02 -2.428662590682506561e-02 -3.107487410306930542e-02 -2.604553103446960449e-02 -1.898137666285037994e-02 -1.191721763461828232e-02 -5.287452135235071182e-03 8.503517019562423229e-04 6.988156586885452271e-03 1.147222518920898438e-02 -1.904038479551672935e-03 -1.528030261397361755e-02 -2.865656651556491852e-02 -3.040169365704059601e-02 -2.717544697225093842e-02 -2.394920028746128082e-02 -1.926727965474128723e-02 -1.144006568938493729e-02 -3.612851258367300034e-03 4.214363172650337219e-03 5.204339511692523956e-03 5.697063170373439789e-03 6.189785897731781006e-03 1.229278650134801865e-02 2.302281744778156281e-02 3.375285118818283081e-02 4.430251196026802063e-02 5.393165349960327148e-02 6.356079876422882080e-02 7.318994402885437012e-02 6.445423513650894165e-02 5.052847415208816528e-02 3.660270571708679199e-02 3.482281044125556946e-02 5.160874128341674805e-02 6.839466840028762817e-02 8.507975190877914429e-02 9.294083714485168457e-02 1.008019149303436279e-01 1.086630076169967651e-01 1.095742732286453247e-01 1.063532233238220215e-01 1.031321659684181213e-01 1.041629165410995483e-01 1.184434220194816589e-01 1.327239274978637695e-01 1.470044404268264771e-01 1.489245146512985229e-01 1.488116383552551270e-01 1.486987322568893433e-01 1.449836045503616333e-01 1.372802853584289551e-01 1.295769810676574707e-01 1.228428557515144348e-01 1.258612722158432007e-01 1.288796663284301758e-01 1.318980604410171509e-01 1.115374639630317688e-01 8.145117759704589844e-02 5.136489123106002808e-02 2.867340669035911560e-02 2.154991962015628815e-02 1.442643254995346069e-02 7.302946411073207855e-03 2.411873266100883484e-02 4.252085834741592407e-02 6.092297658324241638e-02 6.778317689895629883e-02 6.533916294574737549e-02 6.289514899253845215e-02 6.010567396879196167e-02 5.562340840697288513e-02 5.114115029573440552e-02 4.665888100862503052e-02 3.716872632503509521e-02 2.630950137972831726e-02 1.545027550309896469e-02 9.214669466018676758e-03 9.881931357085704803e-03 1.054919231683015823e-02 1.140194013714790344e-02 2.301288582384586334e-02 3.462382778525352478e-02 4.623477533459663391e-02 5.428988859057426453e-02 6.028135493397712708e-02 6.627281755208969116e-02 6.770519167184829712e-02 5.535664781928062439e-02 4.300810769200325012e-02 3.065956756472587585e-02 3.284498676657676697e-02 3.731024637818336487e-02 4.177550226449966431e-02 4.404244199395179749e-02 4.393001273274421692e-02 4.381759464740753174e-02 4.492199420928955078e-02 5.747885257005691528e-02 7.003570348024368286e-02 8.259255439043045044e-02 9.272061288356781006e-02 1.018655821681022644e-01 1.110105514526367188e-01 1.148412451148033142e-01 1.077685505151748657e-01 1.006958335638046265e-01 9.362312406301498413e-02 9.800521284341812134e-02 1.030732020735740662e-01 1.081411987543106079e-01 1.127809137105941772e-01 1.170832142233848572e-01 1.213854923844337463e-01 1.266502887010574341e-01 1.364480555057525635e-01 1.462458223104476929e-01 1.560436189174652100e-01 1.767630875110626221e-01 2.003690004348754883e-01 2.239749282598495483e-01 2.400113791227340698e-01 2.450089901685714722e-01 2.500065863132476807e-01 2.549300193786621094e-01 2.566446959972381592e-01 2.583593726158142090e-01 2.600740492343902588e-01 2.577899694442749023e-01 2.532411217689514160e-01 2.486922591924667358e-01 2.463758736848831177e-01 2.506082653999328613e-01 2.548406422138214111e-01 2.590730190277099609e-01 2.655411660671234131e-01 2.723432183265686035e-01 2.791452705860137939e-01 2.874138653278350830e-01 2.972343266010284424e-01 3.070547580718994141e-01 3.153178691864013672e-01 3.098242878913879395e-01 3.043306767940521240e-01 2.988370954990386963e-01 2.978003621101379395e-01 2.985183894634246826e-01 2.992363572120666504e-01 2.979436814785003662e-01 2.926295697689056396e-01 2.873154878616333008e-01 2.820013761520385742e-01 2.792518138885498047e-01 2.766396403312683105e-01 2.740274667739868164e-01 2.715167105197906494e-01 2.690840363502502441e-01 2.666513621807098389e-01 2.613356113433837891e-01 2.429559230804443359e-01 2.245762348175048828e-01 2.061965614557266235e-01 1.860039085149765015e-01 1.653483510017395020e-01 1.446928381919860840e-01 1.250920295715332031e-01 1.069938838481903076e-01 8.889571577310562134e-02 7.049628347158432007e-02 4.173309355974197388e-02 1.296990085393190384e-02 -1.579329371452331543e-02 -3.919617831707000732e-02 -5.963679030537605286e-02 -8.007739484310150146e-02 -9.874141216278076172e-02 -1.123459637165069580e-01 -1.259505152702331543e-01 -1.395550817251205444e-01 -1.594103425741195679e-01 -1.801527887582778931e-01 -2.008952498435974121e-01 -2.260788083076477051e-01 -2.558566331863403320e-01 -2.856344878673553467e-01 -3.134347796440124512e-01 -3.247904181480407715e-01 -3.361460268497467041e-01 -3.475016653537750244e-01 -3.637387156486511230e-01 -3.818444311618804932e-01 -3.999501764774322510e-01 -4.168356955051422119e-01 -4.313420355319976807e-01 -4.458483159542083740e-01 -4.603546261787414551e-01 -4.670313000679016113e-01 -4.733373522758483887e-01 -4.796434342861175537e-01 -5.002945065498352051e-01 -5.317397713661193848e-01 -5.631850361824035645e-01 -5.925131440162658691e-01 -6.126027703285217285e-01 -6.326924562454223633e-01 -6.527821421623229980e-01 -6.567546129226684570e-01 -6.567546129226684570e-01 -6.567546129226684570e-01 -6.577341556549072266e-01 -6.600770354270935059e-01 -6.624200344085693359e-01 -6.641308069229125977e-01 -6.478247642517089844e-01 -6.315187811851501465e-01 -6.152127385139465332e-01 -6.013066768646240234e-01 -5.886946320533752441e-01 -5.760824680328369141e-01 -5.619865059852600098e-01 -5.437863469123840332e-01 -5.255861282348632812e-01 -5.073859691619873047e-01 -4.779908657073974609e-01 -4.470888376235961914e-01 -4.161867797374725342e-01 -3.893147408962249756e-01 -3.665184080600738525e-01 -3.437221348285675049e-01 -3.187828361988067627e-01 -2.770211398601531982e-01 -2.352594286203384399e-01 -1.934977322816848755e-01 -1.455173045396804810e-01 -9.522295743227005005e-02 -4.492861032485961914e-02 5.009323824197053909e-03 5.426948145031929016e-02 1.035296320915222168e-01 1.527898013591766357e-01 2.092987746000289917e-01 2.661062180995941162e-01 3.229136466979980469e-01 3.783949017524719238e-01 4.329009950160980225e-01 4.874071180820465088e-01 5.418097376823425293e-01 5.957773327827453613e-01 6.497449278831481934e-01 7.037125825881958008e-01 7.536768317222595215e-01 8.026893138885498047e-01 8.517017960548400879e-01 8.949880003929138184e-01 9.304860234260559082e-01 9.659842848777770996e-01 1.000000000000000000e+00 9.980161190032958984e-01 9.960321784019470215e-01 9.940482378005981445e-01 9.795483946800231934e-01 9.584667086601257324e-01 9.373850822448730469e-01 9.100484251976013184e-01 8.659012913703918457e-01 8.217542171478271484e-01 7.776070237159729004e-01 7.412907481193542480e-01 7.059721350669860840e-01 6.706534624099731445e-01 6.419045329093933105e-01 6.196514964103698730e-01 5.973984003067016602e-01 5.736808776855468750e-01 5.390849709510803223e-01 5.044889450073242188e-01 4.698930680751800537e-01 4.268908798694610596e-01 3.808495402336120605e-01 3.348082602024078369e-01 2.893602848052978516e-01 2.450128197669982910e-01 2.006653994321823120e-01 1.563179641962051392e-01 1.324338167905807495e-01 1.092676594853401184e-01 8.610150963068008423e-02 7.235956192016601562e-02 6.538841873407363892e-02 5.841727182269096375e-02 5.175230652093887329e-02 4.632956162095069885e-02 4.090682417154312134e-02 3.548408299684524536e-02 8.841276168823242188e-03 -2.266446501016616821e-02 -5.417020246386528015e-02 -8.021878451108932495e-02 -9.901509433984756470e-02 -1.178114041686058044e-01 -1.364026069641113281e-01 -1.506609171628952026e-01 -1.649192422628402710e-01 -1.791775524616241455e-01 -1.804981529712677002e-01 -1.751840561628341675e-01 -1.698699742555618286e-01 -1.618797183036804199e-01 -1.468986868858337402e-01 -1.319176703691482544e-01 -1.169366389513015747e-01 -1.020386740565299988e-01 -8.715070039033889771e-02 -7.226273417472839355e-02 -6.197286397218704224e-02 -5.612783133983612061e-02 -5.028280243277549744e-02 -4.371055215597152710e-02 -3.201472014188766479e-02 -2.031889185309410095e-02 -8.623063564300537109e-03 -3.028746927157044411e-03 4.230535705573856831e-04 3.874853951856493950e-03 9.549462236464023590e-03 1.924629323184490204e-02 2.894312329590320587e-02 3.863995522260665894e-02 6.376708298921585083e-02 8.934276551008224487e-02 1.149184480309486389e-01 1.318982094526290894e-01 1.428443044424057007e-01 1.537903994321823120e-01 1.635458320379257202e-01 1.686379313468933105e-01 1.737300157546997070e-01 1.788221001625061035e-01 1.909221112728118896e-01 2.045687139034271240e-01 2.182153016328811646e-01 2.286706119775772095e-01 2.349814027547836304e-01 2.412921786308288574e-01 2.480012029409408569e-01 2.621437907218933105e-01 2.762863636016845703e-01 2.904289662837982178e-01 3.030725419521331787e-01 3.149667084217071533e-01 3.268608152866363525e-01 3.366680145263671875e-01 3.411743342876434326e-01 3.456807136535644531e-01 3.501870632171630859e-01 3.425491750240325928e-01 3.335364758968353271e-01 3.245237469673156738e-01 3.124098181724548340e-01 2.973650097846984863e-01 2.823202311992645264e-01 2.698798179626464844e-01 2.748774290084838867e-01 2.798750400543212891e-01 2.848726511001586914e-01 3.039152920246124268e-01 3.277460634708404541e-01 3.515768349170684814e-01 3.736979067325592041e-01 3.928003311157226562e-01 4.119027256965637207e-01 4.310051798820495605e-01 4.123275279998779297e-01 3.927763700485229492e-01 3.732252120971679688e-01 3.497454524040222168e-01 3.235717415809631348e-01 2.973980605602264404e-01 2.744927406311035156e-01 2.639543116092681885e-01 2.534158527851104736e-01 2.428774088621139526e-01 2.444098293781280518e-01 2.485052198171615601e-01 2.526006102561950684e-01 2.666440010070800781e-01 2.933136820793151855e-01 3.199833631515502930e-01 3.448919355869293213e-01 3.403903245925903320e-01 3.358886539936065674e-01 3.313870429992675781e-01 3.158273398876190186e-01 2.948780059814453125e-01 2.739286422729492188e-01 2.581322491168975830e-01 2.550666034221649170e-01 2.520009577274322510e-01 2.489352971315383911e-01 2.516554594039916992e-01 2.549903392791748047e-01 2.583252489566802979e-01 2.712354958057403564e-01 2.929926216602325439e-01 3.147496879100799561e-01 3.352059423923492432e-01 3.473693132400512695e-01 3.595326840877532959e-01 3.716960549354553223e-01 3.673405349254608154e-01 3.575200736522674561e-01 3.476996123790740967e-01 3.410224020481109619e-01 3.397611677646636963e-01 3.384999632835388184e-01 3.372387588024139404e-01 3.357128798961639404e-01 3.341824114322662354e-01 3.326519429683685303e-01 3.358682990074157715e-01 3.422641158103942871e-01 3.486599028110504150e-01 3.580544292926788330e-01 3.784180581569671631e-01 3.987816870212554932e-01 4.191452860832214355e-01 4.093526303768157959e-01 3.934056460857391357e-01 3.774586021900177002e-01 3.569872081279754639e-01 3.309032618999481201e-01 3.048193156719207764e-01 2.801576554775238037e-01 2.769597470760345459e-01 2.737618684768676758e-01 2.705639600753784180e-01 2.686470448970794678e-01 2.673385739326477051e-01 2.660301327705383301e-01 2.672112882137298584e-01 2.743770480155944824e-01 2.815428078174591064e-01 2.887085676193237305e-01 2.902586460113525391e-01 2.912505865097045898e-01 2.922425568103790283e-01 2.787699401378631592e-01 2.522324919700622559e-01 2.256951034069061279e-01 2.003006339073181152e-01 1.818552911281585693e-01 1.634099483489990234e-01 1.449646055698394775e-01 1.453430652618408203e-01 1.517620384693145752e-01 1.581809967756271362e-01 1.655829548835754395e-01 1.746381819248199463e-01 1.836933940649032593e-01 1.927486211061477661e-01 2.061238437891006470e-01 2.195484191179275513e-01 2.329729944467544556e-01 2.299754023551940918e-01 2.162343561649322510e-01 2.024932652711868286e-01 1.896063983440399170e-01 1.797420084476470947e-01 1.698776185512542725e-01 1.600132435560226440e-01 1.610721945762634277e-01 1.642715036869049072e-01 1.674708425998687744e-01 1.695294380187988281e-01 1.702049076557159424e-01 1.708804070949554443e-01 1.710687130689620972e-01 1.645586043596267700e-01 1.580484807491302490e-01 1.515383571386337280e-01 1.534059643745422363e-01 1.591508537530899048e-01 1.648957282304763794e-01 1.640976518392562866e-01 1.479914486408233643e-01 1.318852603435516357e-01 1.157790571451187134e-01 1.050342172384262085e-01 9.478580951690673828e-02 8.453740179538726807e-02 8.540158718824386597e-02 9.607795625925064087e-02 1.067543327808380127e-01 1.161634922027587891e-01 1.182130798697471619e-01 1.202626675367355347e-01 1.223122552037239075e-01 1.275229156017303467e-01 1.337170302867889404e-01 1.399111449718475342e-01 1.398216933012008667e-01 1.294159889221191406e-01 1.190102919936180115e-01 1.086045801639556885e-01 1.040662974119186401e-01 9.956137090921401978e-02 9.505642950534820557e-02 1.014638766646385193e-01 1.148431152105331421e-01 1.282223463058471680e-01 1.405839473009109497e-01 1.494601517915725708e-01 1.583363413810729980e-01 1.672125309705734253e-01 1.781322062015533447e-01 1.894358843564987183e-01 2.007395476102828979e-01 2.113644480705261230e-01 2.211849093437194824e-01 2.310053557157516479e-01 2.393735349178314209e-01 2.294208258390426636e-01 2.194681167602539062e-01 2.095154076814651489e-01 2.026329785585403442e-01 1.971346288919448853e-01 1.916363090276718140e-01 1.874450892210006714e-01 1.862311065196990967e-01 1.850171387195587158e-01 1.838031709194183350e-01 1.755543351173400879e-01 1.667012870311737061e-01 1.578482389450073242e-01 1.543634086847305298e-01 1.555121988058090210e-01 1.566609889268875122e-01 1.528432071208953857e-01 1.214333474636077881e-01 9.002350270748138428e-02 5.861365795135498047e-02 2.265209518373012543e-02 -1.468167174607515335e-02 -5.201543122529983521e-02 -7.537830621004104614e-02 -7.634665817022323608e-02 -7.731500267982482910e-02 -7.828334718942642212e-02
5.153669044375419617e-02 5.241313576698303223e-02 5.328957736492156982e-02 5.416602268815040588e-02 5.557627230882644653e-02 5.731954798102378845e-02 5.906282365322113037e-02 5.911489948630332947e-02 5.355713889002799988e-02 4.799937456846237183e-02 4.244161024689674377e-02 4.765404388308525085e-02 5.480510741472244263e-02 6.195617467164993286e-02 6.529151648283004761e-02 6.420619785785675049e-02 6.312087923288345337e-02 6.168022006750106812e-02 5.610240623354911804e-02 5.052458867430686951e-02 4.494677856564521790e-02 4.548765346407890320e-02 4.871477931737899780e-02 5.194191262125968933e-02 5.429009720683097839e-02 5.468863248825073242e-02 5.508716776967048645e-02 5.548570305109024048e-02 5.656702816486358643e-02 5.770247429609298706e-02 5.883792415261268616e-02 6.007578223943710327e-02 6.140005216002464294e-02 6.272432953119277954e-02 6.388801336288452148e-02 6.419714540243148804e-02 6.450628489255905151e-02 6.481541693210601807e-02 6.547861546277999878e-02 6.624519079923629761e-02 6.701175868511199951e-02 6.505674868822097778e-02 5.884186923503875732e-02 5.262697860598564148e-02 4.642992839217185974e-02 4.337241128087043762e-02 4.031488671898841858e-02 3.725736588239669800e-02 3.621137514710426331e-02 3.639059513807296753e-02 3.656980767846107483e-02 3.660251200199127197e-02 3.616429120302200317e-02 3.572607040405273438e-02 3.528784960508346558e-02 3.232605382800102234e-02 2.892973460257053375e-02 2.553341723978519440e-02 2.143060602247714996e-02 1.652766950428485870e-02 1.162473019212484360e-02 6.321282591670751572e-03 -3.307675709947943687e-03 -1.293663308024406433e-02 -2.256559021770954132e-02 -2.738860249519348145e-02 -3.015745617449283600e-02 -3.292631357908248901e-02 -3.369728848338127136e-02 -3.015141561627388000e-02 -2.660554461181163788e-02 -2.305966988205909729e-02 -3.125897794961929321e-02 -4.031248763203620911e-02 -4.936599358916282654e-02 -5.654747784137725830e-02 -6.218503043055534363e-02 -6.782259047031402588e-02 -7.336540520191192627e-02 -7.842479646205902100e-02 -8.348418027162551880e-02 -8.854357153177261353e-02 -8.711133897304534912e-02 -8.384452015161514282e-02 -8.057770878076553345e-02 -7.832711935043334961e-02 -7.762988656759262085e-02 -7.693266123533248901e-02 -7.629620283842086792e-02 -8.097753673791885376e-02 -8.565885573625564575e-02 -9.034017473459243774e-02 -9.423450380563735962e-02 -9.766090661287307739e-02 -1.010873019695281982e-01 -1.034296005964279175e-01 -1.023935750126838684e-01 -1.013575568795204163e-01 -1.003215312957763672e-01 -1.007226482033729553e-01 -1.013601422309875488e-01 -1.019976213574409485e-01 -9.944915771484375000e-02 -9.337338805198669434e-02 -8.729761093854904175e-02 -8.170263469219207764e-02 -8.094567060470581055e-02 -8.018869906663894653e-02 -7.943173497915267944e-02 -7.256957888603210449e-02 -6.316767632961273193e-02 -5.376576259732246399e-02 -4.507740586996078491e-02 -3.789124637842178345e-02 -3.070508688688278198e-02 -2.351892925798892975e-02 -2.119252644479274750e-02 -1.918815635144710541e-02 -1.718378625810146332e-02 -1.474087499082088470e-02 -1.194444764405488968e-02 -9.148022159934043884e-03 -5.675969645380973816e-03 1.106639625504612923e-03 7.889249362051486969e-03 1.467185840010643005e-02 2.001951448619365692e-02 2.497488074004650116e-02 2.993024513125419617e-02 3.191304206848144531e-02 2.945791557431221008e-02 2.700279466807842255e-02 2.457779645919799805e-02 2.390020340681076050e-02 2.322261221706867218e-02 2.254501916468143463e-02 2.121239341795444489e-02 1.949961297214031219e-02 1.778683252632617950e-02 1.691075228154659271e-02 1.856379583477973938e-02 2.021683752536773682e-02 2.186987921595573425e-02 2.208968624472618103e-02 2.208467386662960052e-02 2.207965962588787079e-02 2.273005619645118713e-02 2.408983558416366577e-02 2.544961683452129364e-02 2.712885849177837372e-02 3.181477263569831848e-02 3.650068864226341248e-02 4.118660837411880493e-02 4.754261672496795654e-02 5.457462742924690247e-02 6.160663440823554993e-02 6.709808111190795898e-02 6.942871212959289551e-02 7.175935059785842896e-02 7.408998161554336548e-02 6.944771856069564819e-02 6.438791751861572266e-02 5.932811275124549866e-02 5.664717406034469604e-02 5.584049969911575317e-02 5.503382161259651184e-02 5.605876818299293518e-02 6.571007519960403442e-02 7.536137849092483521e-02 8.501268923282623291e-02 8.909402787685394287e-02 9.170329570770263672e-02 9.431257843971252441e-02 9.224648773670196533e-02 8.336217701435089111e-02 7.447785884141921997e-02 6.565386801958084106e-02 5.943898111581802368e-02 5.322409793734550476e-02 4.700920730829238892e-02 4.427235946059226990e-02 4.350536689162254333e-02 4.273837804794311523e-02 4.133838787674903870e-02 3.808159753680229187e-02 3.482480719685554504e-02 3.156802058219909668e-02 3.215853124856948853e-02 3.332363814115524292e-02 3.448874503374099731e-02 3.606528416275978088e-02 3.807717561721801758e-02 4.008906707167625427e-02 4.235317930579185486e-02 4.684526100754737854e-02 5.133733898401260376e-02 5.582941696047782898e-02 5.091677978634834290e-02 4.230149462819099426e-02 3.368620947003364563e-02 2.752772159874439240e-02 2.628282271325588226e-02 2.503792382776737213e-02 2.379302307963371277e-02 3.421344235539436340e-02 4.525878652930259705e-02 5.630413070321083069e-02 6.497513502836227417e-02 7.181789726018905640e-02 7.866066694259643555e-02 8.233414590358734131e-02 7.164680957794189453e-02 6.095948442816734314e-02 5.027215555310249329e-02 3.731796145439147949e-02 2.378499135375022888e-02 1.025202218443155289e-02 -1.993126235902309418e-03 -1.240357197821140289e-02 -2.281401678919792175e-02 -3.296133503317832947e-02 -3.405709564685821533e-02 -3.515285998582839966e-02 -3.624862059950828552e-02 -4.052601382136344910e-02 -4.656168818473815918e-02 -5.259735882282257080e-02 -5.987808853387832642e-02 -7.070452719926834106e-02 -8.153097331523895264e-02 -9.235741198062896729e-02 -1.004888117313385010e-01 -1.082376763224601746e-01 -1.159865409135818481e-01 -1.261053979396820068e-01 -1.386759430170059204e-01 -1.512465029954910278e-01 -1.638232916593551636e-01 -1.764518916606903076e-01 -1.890805363655090332e-01 -2.017091512680053711e-01 -2.152893990278244019e-01 -2.292339354753494263e-01 -2.431784719228744507e-01 -2.536521255970001221e-01 -2.573575973510742188e-01 -2.610630393028259277e-01 -2.647684812545776367e-01 -2.715173065662384033e-01 -2.784102261066436768e-01 -2.853031158447265625e-01 -2.950827479362487793e-01 -3.070346117019653320e-01 -3.189864754676818848e-01 -3.311462998390197754e-01 -3.442135751247406006e-01 -3.572808504104614258e-01 -3.703480958938598633e-01 -3.684544861316680908e-01 -3.628733456134796143e-01 -3.572921752929687500e-01 -3.464504480361938477e-01 -3.282866179943084717e-01 -3.101227879524230957e-01 -2.923410534858703613e-01 -2.854481637477874756e-01 -2.785552442073822021e-01 -2.716623544692993164e-01 -2.595934867858886719e-01 -2.447340637445449829e-01 -2.298746407032012939e-01 -2.139458954334259033e-01 -1.950593590736389160e-01 -1.761728227138519287e-01 -1.572862863540649414e-01 -1.258938908576965332e-01 -9.281800687313079834e-02 -5.974213778972625732e-02 -2.387275733053684235e-02 1.482187211513519287e-02 5.351649969816207886e-02 9.212200343608856201e-02 1.300279349088668823e-01 1.679338514804840088e-01 2.058397531509399414e-01 2.459414601325988770e-01 2.868601977825164795e-01 3.277789354324340820e-01 3.678309619426727295e-01 4.062348604202270508e-01 4.446387588977813721e-01 4.830425977706909180e-01 5.175464749336242676e-01 5.518898367881774902e-01 5.862331986427307129e-01 6.269584894180297852e-01 6.723763942718505859e-01 7.177942991256713867e-01 7.628447413444519043e-01 8.063493371009826660e-01 8.498539924621582031e-01 8.933585882186889648e-01 9.260494709014892578e-01 9.561693668365478516e-01 9.862892031669616699e-01 1.000000000000000000e+00 9.913942813873291016e-01 9.827886223793029785e-01 9.736283421516418457e-01 9.509987235069274902e-01 9.283691644668579102e-01 9.057396054267883301e-01 8.869730830192565918e-01 8.702379465103149414e-01 8.535027503967285156e-01 8.359904885292053223e-01 8.163896799087524414e-01 7.967887520790100098e-01 7.771878838539123535e-01 7.440174818038940430e-01 7.091186046600341797e-01 6.742196083068847656e-01 6.391190290451049805e-01 6.038190126419067383e-01 5.685189962387084961e-01 5.334178209304809570e-01 4.997929930686950684e-01 4.661681950092315674e-01 4.325434565544128418e-01 4.069972932338714600e-01 3.843718469142913818e-01 3.617464601993560791e-01 3.379474878311157227e-01 3.119717240333557129e-01 2.859959006309509277e-01 2.600201368331909180e-01 2.363892346620559692e-01 2.128406018018722534e-01 1.892919540405273438e-01 1.702902168035507202e-01 1.545551866292953491e-01 1.388201862573623657e-01 1.220981031656265259e-01 1.013713777065277100e-01 8.064464479684829712e-02 5.991791561245918274e-02 4.101643338799476624e-02 2.253323607146739960e-02 4.050039220601320267e-03 -9.457336738705635071e-03 -1.635211333632469177e-02 -2.324688993394374847e-02 -2.970039658248424530e-02 -2.683211676776409149e-02 -2.396383695304393768e-02 -2.109555713832378387e-02 -2.029750309884548187e-02 -2.056110464036464691e-02 -2.082470618188381195e-02 -2.315090224146842957e-02 -3.086509555578231812e-02 -3.857929259538650513e-02 -4.629348590970039368e-02 -4.009784013032913208e-02 -3.222949802875518799e-02 -2.436115033924579620e-02 -1.419595349580049515e-02 -1.810463261790573597e-03 1.057502720504999161e-02 2.358562871813774109e-02 4.100042581558227539e-02 5.841521918773651123e-02 7.583002001047134399e-02 8.247875422239303589e-02 8.534702658653259277e-02 8.821531385183334351e-02 9.137442708015441895e-02 9.505984187126159668e-02 9.874523431062698364e-02 1.024306416511535645e-01 1.188511103391647339e-01 1.356417834758758545e-01 1.524324566125869751e-01 1.642273366451263428e-01 1.725155115127563477e-01 1.808037161827087402e-01 1.883543729782104492e-01 1.930164545774459839e-01 1.976785808801651001e-01 2.023406922817230225e-01 2.070335894823074341e-01 2.117332965135574341e-01 2.164329886436462402e-01 2.226592600345611572e-01 2.308680713176727295e-01 2.390768975019454956e-01 2.465946972370147705e-01 2.412140667438507080e-01 2.358334362506866455e-01 2.304527908563613892e-01 2.255261242389678955e-01 2.208264172077178955e-01 2.161267250776290894e-01 2.133505642414093018e-01 2.154601961374282837e-01 2.175698578357696533e-01 2.196794897317886353e-01 2.281611859798431396e-01 2.373642325401306152e-01 2.465673089027404785e-01 2.525959908962249756e-01 2.556246817111968994e-01 2.586533725261688232e-01 2.593885660171508789e-01 2.447672635316848755e-01 2.301459759473800659e-01 2.155246883630752563e-01 2.057478874921798706e-01 1.976226270198822021e-01 1.894973516464233398e-01 1.837768405675888062e-01 1.823021620512008667e-01 1.808275133371353149e-01 1.793528497219085693e-01 1.859790682792663574e-01 1.927925944328308105e-01 1.996061056852340698e-01 2.073167562484741211e-01 2.156425118446350098e-01 2.239683121442794800e-01 2.301039546728134155e-01 2.279525250196456909e-01 2.258011102676391602e-01 2.236496806144714355e-01 2.125597000122070312e-01 1.995718181133270264e-01 1.865839213132858276e-01 1.792661398649215698e-01 1.791449785232543945e-01 1.790238320827484131e-01 1.792652010917663574e-01 1.855607330799102783e-01 1.918562203645706177e-01 1.981517523527145386e-01 2.097246497869491577e-01 2.238696962594985962e-01 2.380147725343704224e-01 2.509079873561859131e-01 2.607084214687347412e-01 2.705088555812835693e-01 2.803093194961547852e-01 2.649370431900024414e-01 2.468902170658111572e-01 2.288433611392974854e-01 2.131350487470626831e-01 1.995873898267745972e-01 1.860397160053253174e-01 1.748586148023605347e-01 1.787646114826202393e-01 1.826705783605575562e-01 1.865765452384948730e-01 1.933547258377075195e-01 2.010831385850906372e-01 2.088115364313125610e-01 2.121646404266357422e-01 2.079787701368331909e-01 2.037928998470306396e-01 1.996070146560668945e-01 1.842262744903564453e-01 1.686525344848632812e-01 1.530787497758865356e-01 1.368097364902496338e-01 1.200750321149826050e-01 1.033403351902961731e-01 8.893246948719024658e-02 8.303590863943099976e-02 7.713934779167175293e-02 7.124278694391250610e-02 7.075650990009307861e-02 7.137436419725418091e-02 7.199221104383468628e-02 7.480594515800476074e-02 8.034364879131317139e-02 8.588135987520217896e-02 9.084466099739074707e-02 8.713962882757186890e-02 8.343458920717239380e-02 7.972954958677291870e-02 6.676658242940902710e-02 4.940609261393547058e-02 3.204560652375221252e-02 1.753742806613445282e-02 9.885771200060844421e-03 2.234112937003374100e-03 -5.417544860392808914e-03 -5.053801927715539932e-03 -3.893497865647077560e-03 -2.733193803578615189e-03 2.622850704938173294e-03 1.176859624683856964e-02 2.091434039175510406e-02 2.838148176670074463e-02 2.564270421862602234e-02 2.290392667055130005e-02 2.016515098512172699e-02 5.508607253432273865e-03 -1.297229062765836716e-02 -3.145319223403930664e-02 -4.790438711643218994e-02 -6.094198301434516907e-02 -7.397957891225814819e-02 -8.701717853546142578e-02 -9.354583173990249634e-02 -1.000000834465026855e-01 -1.064543500542640686e-01 -1.076820567250251770e-01 -1.054905280470848083e-01 -1.032989993691444397e-01 -9.923782944679260254e-02 -8.856093883514404297e-02 -7.788405567407608032e-02 -6.720716506242752075e-02 -6.717328727245330811e-02 -6.922486424446105957e-02 -7.127644121646881104e-02 -7.676745206117630005e-02 -8.642879128456115723e-02 -9.609012305736541748e-02 -1.054543331265449524e-01 -1.107330396771430969e-01 -1.160117462277412415e-01 -1.212904378771781921e-01 -1.231376081705093384e-01 -1.233966127038002014e-01 -1.236556246876716614e-01 -1.210037916898727417e-01 -1.115417256951332092e-01 -1.020796671509742737e-01 -9.261759370565414429e-02 -8.836999535560607910e-02 -8.460522443056106567e-02 -8.084044605493545532e-02 -8.089471608400344849e-02 -8.432111144065856934e-02 -8.774750679731369019e-02 -9.219506382942199707e-02 -1.025732606649398804e-01 -1.129514649510383606e-01 -1.233296617865562439e-01 -1.305340379476547241e-01 -1.367510110139846802e-01 -1.429679840803146362e-01 -1.466197371482849121e-01 -1.460599601268768311e-01 -1.455001831054687500e-01 -1.449403911828994751e-01 -1.422633528709411621e-01 -1.395742744207382202e-01 -1.368852257728576660e-01 -1.406868994235992432e-01 -1.486354619264602661e-01 -1.565840095281600952e-01 -1.630147695541381836e-01 -1.642471551895141602e-01 -1.654795259237289429e-01 -1.667118966579437256e-01 -1.695900410413742065e-01 -1.727774888277053833e-01 -1.759649366140365601e-01 -1.770207881927490234e-01 -1.755502820014953613e-01 -1.740798205137252808e-01 -1.717193871736526489e-01 -1.581320315599441528e-01 -1.445446610450744629e-01 -1.309573054313659668e-01 -1.266940683126449585e-01 -1.266343295574188232e-01 -1.265745908021926880e-01 -1.267580240964889526e-01 -1.274953633546829224e-01 -1.282326877117156982e-01 -1.289700120687484741e-01 -1.317062973976135254e-01 -1.346142739057540894e-01 -1.375222355127334595e-01 -1.363783776760101318e-01 -1.317371726036071777e-01 -1.270959377288818359e-01 -1.208047717809677124e-01 -1.053471341729164124e-01 -8.988949656486511230e-02 -7.443186640739440918e-02 -6.536406278610229492e-02 -5.822261050343513489e-02 -5.108115077018737793e-02 -4.721901938319206238e-02 -4.861347749829292297e-02 -5.000793561339378357e-02 -5.140238627791404724e-02
1.145961359143257141e-01 1.141120940446853638e-01 1.136280447244644165e-01 1.131440103054046631e-01 1.057320311665534973e-01 9.399802237749099731e-02 8.226401358842849731e-02 7.561836391687393188e-02 8.585118502378463745e-02 9.608399868011474609e-02 1.063168197870254517e-01 1.247146427631378174e-01 1.445821672677993774e-01 1.644496917724609375e-01 1.752934008836746216e-01 1.756826639175415039e-01 1.760719120502471924e-01 1.721097230911254883e-01 1.174841970205307007e-01 6.285867094993591309e-02 8.233137428760528564e-03 -2.360345982015132904e-02 -4.543516412377357483e-02 -6.726686656475067139e-02 -8.206900209188461304e-02 -8.127829432487487793e-02 -8.048759400844573975e-02 -7.969687879085540771e-02 -6.340517103672027588e-02 -4.588471725583076477e-02 -2.836425974965095520e-02 -2.228106185793876648e-02 -2.584804221987724304e-02 -2.941502444446086884e-02 -3.275095671415328979e-02 -3.485736250877380371e-02 -3.696377202868461609e-02 -3.907017782330513000e-02 -4.979039728641510010e-02 -6.302560120820999146e-02 -7.626079767942428589e-02 -8.879071474075317383e-02 -1.002167016267776489e-01 -1.116426885128021240e-01 -1.230028644204139709e-01 -1.227794662117958069e-01 -1.225560531020164490e-01 -1.223326623439788818e-01 -1.062031313776969910e-01 -8.038532733917236328e-02 -5.456753075122833252e-02 -2.978415600955486298e-02 -8.325740694999694824e-03 1.313267927616834641e-02 3.459109738469123840e-02 1.204962935298681259e-02 -1.806797832250595093e-02 -4.818558692932128906e-02 -7.882618904113769531e-02 -1.100591272115707397e-01 -1.412920355796813965e-01 -1.692186295986175537e-01 -1.614368110895156860e-01 -1.536549627780914307e-01 -1.458731442689895630e-01 -1.073205247521400452e-01 -5.561587214469909668e-02 -3.911221865564584732e-03 3.536442667245864868e-02 4.778455197811126709e-02 6.020467355847358704e-02 7.262479513883590698e-02 5.954146385192871094e-02 4.460333287715911865e-02 2.966519631445407867e-02 1.365246903151273727e-02 -3.246522042900323868e-03 -2.014551311731338501e-02 -3.189308196306228638e-02 -1.735064387321472168e-02 -2.808201825246214867e-03 1.173423882573843002e-02 3.905657306313514709e-02 6.999061256647109985e-02 1.009246557950973511e-01 1.204802915453910828e-01 1.226432099938392639e-01 1.248061507940292358e-01 1.270256191492080688e-01 1.341914087533950806e-01 1.413571834564208984e-01 1.485229730606079102e-01 1.461747288703918457e-01 1.381694823503494263e-01 1.301642656326293945e-01 1.207196563482284546e-01 1.067895293235778809e-01 9.285942465066909790e-02 7.892930507659912109e-02 8.778779953718185425e-02 1.003944352269172668e-01 1.130010560154914856e-01 1.188891604542732239e-01 1.173388957977294922e-01 1.157886162400245667e-01 1.157208085060119629e-01 1.305702477693557739e-01 1.454197168350219727e-01 1.602691560983657837e-01 1.473055034875869751e-01 1.227715760469436646e-01 9.823766350746154785e-02 7.059569656848907471e-02 3.641048446297645569e-02 2.225272823125123978e-03 -3.195993974804878235e-02 -3.886019065976142883e-02 -4.395239800214767456e-02 -4.904460534453392029e-02 -5.190267786383628845e-02 -5.295977368950843811e-02 -5.401687324047088623e-02 -5.690002813935279846e-02 -6.873083859682083130e-02 -8.056165277957916260e-02 -9.239247441291809082e-02 -8.990048617124557495e-02 -8.349291980266571045e-02 -7.708535343408584595e-02 -8.721358329057693481e-02 -1.220290586352348328e-01 -1.568445265293121338e-01 -1.911694556474685669e-01 -1.970422118902206421e-01 -2.029149830341339111e-01 -2.087877392768859863e-01 -2.000788301229476929e-01 -1.829073578119277954e-01 -1.657358705997467041e-01 -1.542289555072784424e-01 -1.598444730043411255e-01 -1.654599756002426147e-01 -1.710754930973052979e-01 -1.251514852046966553e-01 -7.114285230636596680e-02 -1.713421940803527832e-02 9.898457676172256470e-03 7.733626756817102432e-03 5.568795371800661087e-03 1.239880220964550972e-03 -2.345688454806804657e-02 -4.815364629030227661e-02 -7.285040616989135742e-02 -7.839225232601165771e-02 -7.618090510368347168e-02 -7.396957278251647949e-02 -7.192760705947875977e-02 -7.023313641548156738e-02 -6.853866577148437500e-02 -6.684419512748718262e-02 -4.188789799809455872e-02 -1.553867105394601822e-02 1.081055495887994766e-02 2.383499965071678162e-02 2.636113204061985016e-02 2.888726443052291870e-02 2.196188643574714661e-02 -2.947705425322055817e-02 -8.091598749160766602e-02 -1.323549300432205200e-01 -1.497474014759063721e-01 -1.581419110298156738e-01 -1.665364056825637817e-01 -1.693888753652572632e-01 -1.641592234373092651e-01 -1.589296013116836548e-01 -1.532713770866394043e-01 -1.290759444236755371e-01 -1.048805117607116699e-01 -8.068507909774780273e-02 -7.277122884988784790e-02 -7.407881319522857666e-02 -7.538639008998870850e-02 -8.120373636484146118e-02 -1.002497598528862000e-01 -1.192957758903503418e-01 -1.383417993783950806e-01 -1.559276431798934937e-01 -1.732954531908035278e-01 -1.906632483005523682e-01 -1.885339766740798950e-01 -1.657740771770477295e-01 -1.430141627788543701e-01 -1.235867142677307129e-01 -1.335957795381546021e-01 -1.436048597097396851e-01 -1.536139398813247681e-01 -1.494467109441757202e-01 -1.396982818841934204e-01 -1.299498379230499268e-01 -1.314989626407623291e-01 -1.556432843208312988e-01 -1.797876060009002686e-01 -2.039319127798080444e-01 -2.139240354299545288e-01 -2.231579571962356567e-01 -2.323919087648391724e-01 -2.247913479804992676e-01 -2.042282372713088989e-01 -1.836651116609573364e-01 -1.636241078376770020e-01 -1.459489762783050537e-01 -1.282738298177719116e-01 -1.105986759066581726e-01 -9.766924381256103516e-02 -8.595148473978042603e-02 -7.423372566699981689e-02 -6.937908381223678589e-02 -7.430204749107360840e-02 -7.922501116991043091e-02 -8.474384248256683350e-02 -1.107606813311576843e-01 -1.367775052785873413e-01 -1.627943515777587891e-01 -1.709536164999008179e-01 -1.692442595958709717e-01 -1.675348877906799316e-01 -1.644488275051116943e-01 -1.574421375989913940e-01 -1.504354327917098999e-01 -1.434287577867507935e-01 -1.449914276599884033e-01 -1.477704048156738281e-01 -1.505494117736816406e-01 -1.576740890741348267e-01 -1.692943871021270752e-01 -1.809146553277969360e-01 -1.918246001005172729e-01 -1.968274414539337158e-01 -2.018302977085113525e-01 -2.068331390619277954e-01 -2.202173173427581787e-01 -2.368099689483642578e-01 -2.534026205539703369e-01 -2.683969438076019287e-01 -2.802744507789611816e-01 -2.921519875526428223e-01 -3.040295243263244629e-01 -3.073425292968750000e-01 -3.102501630783081055e-01 -3.131577968597412109e-01 -3.057860136032104492e-01 -2.906793355941772461e-01 -2.755726277828216553e-01 -2.611393034458160400e-01 -2.496442645788192749e-01 -2.381492108106613159e-01 -2.266541570425033569e-01 -2.043892741203308105e-01 -1.794698238372802734e-01 -1.545503586530685425e-01 -1.368103623390197754e-01 -1.290633976459503174e-01 -1.213164404034614563e-01 -1.128953918814659119e-01 -8.526294678449630737e-02 -5.763051658868789673e-02 -2.999809011816978455e-02 -2.218971261754631996e-03 2.563923224806785583e-02 5.349743738770484924e-02 8.391850441694259644e-02 1.214283406734466553e-01 1.589381843805313110e-01 1.964480131864547729e-01 2.496928572654724121e-01 3.050558567047119141e-01 3.604188859462738037e-01 4.061356782913208008e-01 4.420966207981109619e-01 4.780575037002563477e-01 5.135732293128967285e-01 5.455941557884216309e-01 5.776151418685913086e-01 6.096359491348266602e-01 6.540804505348205566e-01 7.031475901603698730e-01 7.522148489952087402e-01 7.866850495338439941e-01 7.933972477912902832e-01 8.001094460487365723e-01 8.068216443061828613e-01 8.223441839218139648e-01 8.382293581962585449e-01 8.541145920753479004e-01 8.615146279335021973e-01 8.626756072044372559e-01 8.638367056846618652e-01 8.693631291389465332e-01 8.932502269744873047e-01 9.171372056007385254e-01 9.410243034362792969e-01 9.606343507766723633e-01 9.792274236679077148e-01 9.978206753730773926e-01 1.000000000000000000e+00 9.798565506935119629e-01 9.597131609916687012e-01 9.405400156974792480e-01 9.449301958084106445e-01 9.493204355239868164e-01 9.537106752395629883e-01 9.375390410423278809e-01 9.105548262596130371e-01 8.835705518722534180e-01 8.569700121879577637e-01 8.314006924629211426e-01 8.058313131332397461e-01 7.802619934082031250e-01 7.585897445678710938e-01 7.374139428138732910e-01 7.162381410598754883e-01 6.985037922859191895e-01 6.841722726821899414e-01 6.698406934738159180e-01 6.560758352279663086e-01 6.465203166007995605e-01 6.369647979736328125e-01 6.274093389511108398e-01 6.015427112579345703e-01 5.697790384292602539e-01 5.380153059959411621e-01 5.025654435157775879e-01 4.602781832218170166e-01 4.179909229278564453e-01 3.757036924362182617e-01 3.702152669429779053e-01 3.660179972648620605e-01 3.618207573890686035e-01 3.588644564151763916e-01 3.567996919155120850e-01 3.547348976135253906e-01 3.471676111221313477e-01 3.172757625579833984e-01 2.873839139938354492e-01 2.574920952320098877e-01 2.224781960248947144e-01 1.862905025482177734e-01 1.501027941703796387e-01 1.206934154033660889e-01 1.002920866012573242e-01 7.989077270030975342e-02 6.052097678184509277e-02 6.294216960668563843e-02 6.536337733268737793e-02 6.778458505868911743e-02 6.331351399421691895e-02 5.530794337391853333e-02 4.730237275362014771e-02 3.004309162497520447e-02 -1.138913910835981369e-02 -5.282137170433998108e-02 -9.425359964370727539e-02 -1.023753061890602112e-01 -1.064913123846054077e-01 -1.106073260307312012e-01 -1.078128516674041748e-01 -9.833823889493942261e-02 -8.886364102363586426e-02 -8.049245923757553101e-02 -7.989536225795745850e-02 -7.929827272891998291e-02 -7.870117574930191040e-02 -7.773381471633911133e-02 -7.663644850254058838e-02 -7.553906738758087158e-02 -7.542394846677780151e-02 -7.708626240491867065e-02 -7.874857634305953979e-02 -8.041089028120040894e-02 -6.606734544038772583e-02 -5.125851184129714966e-02 -3.644968196749687195e-02 -1.907563023269176483e-02 9.901430166792124510e-05 1.927365921437740326e-02 3.530339524149894714e-02 3.901559114456176758e-02 4.272777959704399109e-02 4.643997550010681152e-02 5.794684961438179016e-02 7.117392122745513916e-02 8.440101146697998047e-02 9.688726067543029785e-02 1.084114089608192444e-01 1.199355572462081909e-01 1.305421739816665649e-01 1.240215525031089783e-01 1.175009235739707947e-01 1.109802946448326111e-01 9.534037113189697266e-02 7.514078170061111450e-02 5.494120344519615173e-02 4.731212556362152100e-02 7.161214947700500488e-02 9.591216593980789185e-02 1.202121973037719727e-01 1.325989365577697754e-01 1.436370164155960083e-01 1.546750962734222412e-01 1.518154144287109375e-01 1.358215212821960449e-01 1.198276430368423462e-01 9.938516467809677124e-02 4.915631562471389771e-02 -1.072533195838332176e-03 -5.130138248205184937e-02 -6.072519719600677490e-02 -5.623820424079895020e-02 -5.175121501088142395e-02 -4.788278415799140930e-02 -4.510651156306266785e-02 -4.233023524284362793e-02 -3.955395892262458801e-02 -3.559857606887817383e-02 -3.161593154072761536e-02 -2.763328887522220612e-02 -2.761459164321422577e-02 -3.031403198838233948e-02 -3.301346674561500549e-02 -4.383520781993865967e-02 -8.538997173309326172e-02 -1.269447356462478638e-01 -1.684994995594024658e-01 -1.725805550813674927e-01 -1.687048822641372681e-01 -1.648291796445846558e-01 -1.668589115142822266e-01 -1.763839572668075562e-01 -1.859090030193328857e-01 -1.936719864606857300e-01 -1.720087975263595581e-01 -1.503455787897109985e-01 -1.286823749542236328e-01 -1.040216088294982910e-01 -7.789985090494155884e-02 -5.177808552980422974e-02 -3.432462364435195923e-02 -3.828696161508560181e-02 -4.224929213523864746e-02 -4.621163010597229004e-02 -7.593420147895812988e-02 -1.083938106894493103e-01 -1.408534198999404907e-01 -1.493516266345977783e-01 -1.357115805149078369e-01 -1.220715492963790894e-01 -1.056545078754425049e-01 -7.153394073247909546e-02 -3.741338104009628296e-02 -3.292818320915102959e-03 4.444708675146102905e-02 9.669264405965805054e-02 1.489382088184356689e-01 1.795201748609542847e-01 1.727741062641143799e-01 1.660280674695968628e-01 1.592819988727569580e-01 1.182829365134239197e-01 7.669331133365631104e-02 3.510367870330810547e-02 1.112550310790538788e-02 -1.056325971148908138e-03 -1.323815435171127319e-02 -1.584488525986671448e-02 1.657308451831340790e-02 4.899105429649353027e-02 8.140902966260910034e-02 1.106425002217292786e-01 1.392260789871215820e-01 1.678096801042556763e-01 1.846583783626556396e-01 1.869499385356903076e-01 1.892415136098861694e-01 1.901510208845138550e-01 1.702039390802383423e-01 1.502568572759628296e-01 1.303098052740097046e-01 9.905798733234405518e-02 6.243643537163734436e-02 2.581488341093063354e-02 -2.499878872185945511e-03 -1.084639970213174820e-02 -1.919291913509368896e-02 -2.753943949937820435e-02 -1.617445982992649078e-02 -2.850573975592851639e-03 1.047331187874078751e-02 3.747630864381790161e-02 7.683462649583816528e-02 1.161929443478584290e-01 1.460095047950744629e-01 1.178121343255043030e-01 8.961476385593414307e-02 6.141739338636398315e-02 2.734279260039329529e-02 -8.617787621915340424e-03 -4.457836970686912537e-02 -7.363596558570861816e-02 -9.108398109674453735e-02 -1.085320040583610535e-01 -1.259800195693969727e-01 -1.115754917263984680e-01 -9.680694341659545898e-02 -8.203839510679244995e-02 -5.722492560744285583e-02 -2.584001980721950531e-02 5.544885527342557907e-03 2.629454620182514191e-02 9.411801584064960480e-03 -7.470942102372646332e-03 -2.435368672013282776e-02 -3.858444839715957642e-02 -5.229555815458297729e-02 -6.600668281316757202e-02 -8.929197490215301514e-02 -1.241859868168830872e-01 -1.590799987316131592e-01 -1.918623298406600952e-01 -1.956093907356262207e-01 -1.993564516305923462e-01 -2.031035125255584717e-01 -1.923281848430633545e-01 -1.748317778110504150e-01 -1.573353409767150879e-01 -1.433285921812057495e-01 -1.374862939119338989e-01 -1.316439956426620483e-01 -1.258016973733901978e-01 -1.276703774929046631e-01 -1.302530318498611450e-01 -1.328357011079788208e-01 -1.539499908685684204e-01 -1.914273351430892944e-01 -2.289046794176101685e-01 -2.639779746532440186e-01 -2.850894629955291748e-01 -3.062009513378143311e-01 -3.273124098777770996e-01 -3.179419040679931641e-01 -2.990881800651550293e-01 -2.802344262599945068e-01 -2.573497593402862549e-01 -2.278471589088439941e-01 -1.983445882797241211e-01 -1.688420027494430542e-01 -1.851742416620254517e-01 -2.017669081687927246e-01 -2.183595597743988037e-01 -2.387731224298477173e-01 -2.616278231143951416e-01 -2.844824790954589844e-01 -3.034703731536865234e-01 -3.092145025730133057e-01 -3.149586319923400879e-01 -3.207027614116668701e-01 -3.025346100330352783e-01 -2.798728644847869873e-01 -2.572111487388610840e-01 -2.398532032966613770e-01 -2.287812680006027222e-01 -2.177093625068664551e-01 -2.064879983663558960e-01 -1.933817714452743530e-01 -1.802755296230316162e-01 -1.671692878007888794e-01 -1.653224825859069824e-01 -1.685516536235809326e-01 -1.717808395624160767e-01 -1.756894886493682861e-01 -1.811459213495254517e-01 -1.866023391485214233e-01 -1.920587718486785889e-01 -1.962652206420898438e-01 -2.003642916679382324e-01 -2.044633775949478149e-01 -1.979417949914932251e-01 -1.822528839111328125e-01 -1.665639877319335938e-01 -1.505772620439529419e-01 -1.329359859228134155e-01 -1.152946874499320984e-01 -9.765338897705078125e-02 -1.092311367392539978e-01 -1.296175569295883179e-01 -1.500039994716644287e-01 -1.695272177457809448e-01 -1.876667588949203491e-01 -2.058063000440597534e-01 -2.239458560943603516e-01
2.198019623756408691e-02 1.161203347146511078e-02 1.243872917257249355e-03 -9.124288335442543030e-03 -1.570215635001659393e-02 -1.991543732583522797e-02 -2.412872202694416046e-02 -2.719404920935630798e-02 -2.645153366029262543e-02 -2.570901624858379364e-02 -2.496649883687496185e-02 -1.699966005980968475e-02 -7.732440251857042313e-03 1.534777344204485416e-03 7.688518147915601730e-03 1.023518014699220657e-02 1.278184261173009872e-02 1.481583341956138611e-02 1.088086422532796860e-02 6.945895962417125702e-03 3.010927932336926460e-03 -1.301829004660248756e-03 -5.780444014817476273e-03 -1.025906018912792206e-02 -1.476667076349258423e-02 -1.933860220015048981e-02 -2.391053177416324615e-02 -2.848246507346630096e-02 -2.311364375054836273e-02 -1.695683598518371582e-02 -1.080002821981906891e-02 -4.974208306521177292e-03 5.723406793549656868e-04 6.118889432400465012e-03 9.238798171281814575e-03 -5.544873420149087906e-04 -1.034777332097291946e-02 -2.014105767011642456e-02 -2.925312332808971405e-02 -3.816629201173782349e-02 -4.707946628332138062e-02 -5.797486752271652222e-02 -7.197290658950805664e-02 -8.597093820571899414e-02 -9.985482692718505859e-02 -9.364727139472961426e-02 -8.743973821401596069e-02 -8.123218268156051636e-02 -7.564560323953628540e-02 -7.043722271919250488e-02 -6.522884964942932129e-02 -6.011913344264030457e-02 -5.532652884721755981e-02 -5.053391680121421814e-02 -4.574130848050117493e-02 -5.085349828004837036e-02 -5.767115578055381775e-02 -6.448880583047866821e-02 -6.857384741306304932e-02 -6.956411898136138916e-02 -7.055439054965972900e-02 -7.174852490425109863e-02 -7.514436542987823486e-02 -7.854021340608596802e-02 -8.193606138229370117e-02 -7.962004095315933228e-02 -7.486266642808914185e-02 -7.010529935359954834e-02 -6.369163095951080322e-02 -5.369917303323745728e-02 -4.370672255754470825e-02 -3.371427208185195923e-02 -3.063010051846504211e-02 -2.804835326969623566e-02 -2.546660602092742920e-02 -2.713938429951667786e-02 -3.232105448842048645e-02 -3.750272467732429504e-02 -4.273367673158645630e-02 -4.821613803505897522e-02 -5.369859561324119568e-02 -5.918105691671371460e-02 -6.353287398815155029e-02 -6.756516546010971069e-02 -7.159745693206787109e-02 -7.234942167997360229e-02 -6.808717548847198486e-02 -6.382493674755096436e-02 -5.956989526748657227e-02 -5.594446882605552673e-02 -5.231904610991477966e-02 -4.869361966848373413e-02 -5.361915007233619690e-02 -6.362903863191604614e-02 -7.363891601562500000e-02 -8.236411958932876587e-02 -8.708588033914566040e-02 -9.180765599012374878e-02 -9.652943164110183716e-02 -9.807732701301574707e-02 -9.910319745540618896e-02 -1.001290678977966309e-01 -1.001981347799301147e-01 -9.920787066221237183e-02 -9.821759164333343506e-02 -9.642636775970458984e-02 -8.657559752464294434e-02 -7.672482728958129883e-02 -6.687404960393905640e-02 -5.164339765906333923e-02 -3.417469933629035950e-02 -1.670601032674312592e-02 -4.395818337798118591e-03 -2.945624059066176414e-03 -1.495430711656808853e-03 -4.523708412307314575e-05 -2.324850298464298248e-03 -4.851618781685829163e-03 -7.378388196229934692e-03 -1.278893649578094482e-02 -2.052416838705539703e-02 -2.825939841568470001e-02 -3.313721716403961182e-02 -2.401371859014034271e-02 -1.489021815359592438e-02 -5.766718182712793350e-03 9.589145891368389130e-03 2.664882317185401917e-02 4.370849952101707458e-02 5.241392925381660461e-02 4.864683002233505249e-02 4.487971961498260498e-02 4.105896502733230591e-02 3.412633389234542847e-02 2.719370462000370026e-02 2.026107534766197205e-02 1.602130010724067688e-02 1.334434747695922852e-02 1.066739205271005630e-02 8.511364459991455078e-03 7.929961197078227997e-03 7.348557934165000916e-03 6.767154671251773834e-03 1.166441384702920914e-02 1.742106862366199493e-02 2.317772805690765381e-02 2.566245198249816895e-02 2.460579387843608856e-02 2.354913577437400818e-02 2.267250977456569672e-02 2.349031530320644379e-02 2.430812455713748932e-02 2.512593194842338562e-02 2.978366985917091370e-02 3.599566221237182617e-02 4.220765829086303711e-02 4.822690039873123169e-02 5.385066941380500793e-02 5.947443842887878418e-02 6.509820371866226196e-02 6.888692080974578857e-02 7.256575673818588257e-02 7.624458521604537964e-02 8.206965774297714233e-02 8.958569169044494629e-02 9.710172563791275024e-02 1.035399213433265686e-01 1.049018204212188721e-01 1.062637120485305786e-01 1.076256185770034790e-01 9.940528869628906250e-02 8.865251392126083374e-02 7.789974659681320190e-02 7.319005578756332397e-02 7.729317992925643921e-02 8.139630407094955444e-02 8.529240638017654419e-02 8.023423701524734497e-02 7.517608255147933960e-02 7.011791318655014038e-02 6.688319891691207886e-02 6.468123942613601685e-02 6.247927993535995483e-02 6.146891042590141296e-02 6.395386159420013428e-02 6.643880158662796021e-02 6.892375648021697998e-02 7.435520738363265991e-02 8.022671937942504883e-02 8.609825372695922852e-02 8.511260151863098145e-02 7.687111198902130127e-02 6.862961500883102417e-02 6.091782450675964355e-02 5.788507312536239624e-02 5.485233291983604431e-02 5.181958153843879700e-02 4.971930757164955139e-02 4.798615351319313049e-02 4.625299200415611267e-02 4.956897720694541931e-02 6.298323720693588257e-02 7.639750093221664429e-02 8.981175720691680908e-02 9.363287687301635742e-02 9.694008529186248779e-02 1.002472862601280212e-01 1.035943031311035156e-01 1.069719791412353516e-01 1.103496551513671875e-01 1.098905429244041443e-01 9.204603731632232666e-02 7.420151680707931519e-02 5.635700374841690063e-02 5.296013876795768738e-02 5.325202643871307373e-02 5.354391038417816162e-02 4.888769611716270447e-02 3.718211501836776733e-02 2.547653019428253174e-02 1.392682734876871109e-02 7.739348337054252625e-03 1.551868626847863197e-03 -4.635610617697238922e-03 -1.548051740974187851e-02 -2.889926545321941376e-02 -4.231801256537437439e-02 -5.341686308383941650e-02 -5.790905654430389404e-02 -6.240124627947807312e-02 -6.689343601465225220e-02 -7.953163981437683105e-02 -9.332606941461563110e-02 -1.071204915642738342e-01 -1.192895099520683289e-01 -1.297771036624908447e-01 -1.402646899223327637e-01 -1.509590148925781250e-01 -1.633726209402084351e-01 -1.757862269878387451e-01 -1.881998479366302490e-01 -1.911267638206481934e-01 -1.904220730066299438e-01 -1.897173970937728882e-01 -1.914329081773757935e-01 -1.978678107261657715e-01 -2.043026983737945557e-01 -2.107375860214233398e-01 -2.246409803628921509e-01 -2.388978898525238037e-01 -2.531548142433166504e-01 -2.645228803157806396e-01 -2.737171947956085205e-01 -2.829115092754364014e-01 -2.891912162303924561e-01 -2.827525734901428223e-01 -2.763139605522155762e-01 -2.698753774166107178e-01 -2.658231258392333984e-01 -2.623590230941772461e-01 -2.588949203491210938e-01 -2.551191449165344238e-01 -2.509095966815948486e-01 -2.467000335454940796e-01 -2.421859353780746460e-01 -2.289934605360031128e-01 -2.158010005950927734e-01 -2.026085257530212402e-01 -1.873918771743774414e-01 -1.710839569568634033e-01 -1.547760516405105591e-01 -1.371822953224182129e-01 -1.160320714116096497e-01 -9.488184750080108643e-02 -7.373160868883132935e-02 -4.632579535245895386e-02 -1.807788945734500885e-02 1.017001643776893616e-02 3.833439201116561890e-02 6.641428172588348389e-02 9.449418634176254272e-02 1.234118640422821045e-01 1.589061617851257324e-01 1.944004893302917480e-01 2.298947870731353760e-01 2.687271535396575928e-01 3.088015019893646240e-01 3.488759398460388184e-01 3.868655860424041748e-01 4.208908081054687500e-01 4.549160003662109375e-01 4.889412522315979004e-01 5.246692299842834473e-01 5.604672431945800781e-01 5.962653160095214844e-01 6.369535923004150391e-01 6.812375783920288086e-01 7.255215644836425781e-01 7.689355611801147461e-01 8.086910247802734375e-01 8.484464883804321289e-01 8.882019519805908203e-01 9.157288670539855957e-01 9.403483867645263672e-01 9.649679064750671387e-01 9.818522930145263672e-01 9.882166385650634766e-01 9.945811033248901367e-01 1.000000000000000000e+00 9.824571013450622559e-01 9.649140834808349609e-01 9.473710656166076660e-01 9.290867447853088379e-01 9.104125499725341797e-01 8.917384147644042969e-01 8.715665340423583984e-01 8.473698496818542480e-01 8.231731653213500977e-01 7.989764213562011719e-01 7.732796072959899902e-01 7.473916411399841309e-01 7.215036749839782715e-01 6.926971673965454102e-01 6.610047817230224609e-01 6.293124556541442871e-01 5.981402397155761719e-01 5.708318352699279785e-01 5.435233116149902344e-01 5.162149071693420410e-01 4.879748225212097168e-01 4.593979418277740479e-01 4.308210611343383789e-01 4.044722616672515869e-01 3.822560608386993408e-01 3.600399196147918701e-01 3.378237485885620117e-01 3.136296868324279785e-01 2.893662452697753906e-01 2.651027739048004150e-01 2.445450425148010254e-01 2.266497313976287842e-01 2.087543904781341553e-01 1.898827105760574341e-01 1.670497506856918335e-01 1.442168205976486206e-01 1.213838681578636169e-01 1.055732965469360352e-01 9.137200564146041870e-02 7.717072218656539917e-02 6.223003938794136047e-02 4.630672186613082886e-02 3.038340620696544647e-02 1.532177440822124481e-02 1.846319250762462616e-02 2.160461060702800751e-02 2.474602870643138885e-02 2.908702567219734192e-02 3.404320031404495239e-02 3.899936750531196594e-02 4.180254414677619934e-02 3.898157179355621338e-02 3.616060316562652588e-02 3.333963453769683838e-02 4.007016867399215698e-02 4.794929921627044678e-02 5.582843720912933350e-02 6.093760579824447632e-02 6.336914002895355225e-02 6.580068171024322510e-02 6.973911076784133911e-02 8.429421484470367432e-02 9.884932637214660645e-02 1.134044378995895386e-01 1.236282289028167725e-01 1.323311179876327515e-01 1.410339921712875366e-01 1.431953310966491699e-01 1.335196197032928467e-01 1.238439083099365234e-01 1.141681820154190063e-01 1.124856621026992798e-01 1.110354885458946228e-01 1.095853149890899658e-01 1.139641404151916504e-01 1.224344745278358459e-01 1.309048086404800415e-01 1.407602578401565552e-01 1.560408324003219604e-01 1.713214069604873657e-01 1.866019666194915771e-01 1.946664750576019287e-01 2.011384516954421997e-01 2.076104283332824707e-01 2.126674205064773560e-01 2.158867269754409790e-01 2.191060185432434082e-01 2.219547629356384277e-01 2.178861200809478760e-01 2.138174772262573242e-01 2.097488492727279663e-01 2.146655768156051636e-01 2.240749895572662354e-01 2.334844172000885010e-01 2.397769093513488770e-01 2.381524145603179932e-01 2.365279346704483032e-01 2.349034547805786133e-01 2.316530793905258179e-01 2.282186597585678101e-01 2.247842401266098022e-01 2.328270077705383301e-01 2.517162859439849854e-01 2.706055939197540283e-01 2.873439788818359375e-01 2.896806001663208008e-01 2.920171618461608887e-01 2.943537533283233643e-01 2.874548733234405518e-01 2.774075269699096680e-01 2.673602104187011719e-01 2.581188082695007324e-01 2.503004968166351318e-01 2.424822151660919189e-01 2.346639037132263184e-01 2.330371886491775513e-01 2.315536290407180786e-01 2.300700992345809937e-01 2.366634011268615723e-01 2.487951368093490601e-01 2.609268724918365479e-01 2.704783976078033447e-01 2.702669799327850342e-01 2.700555920600891113e-01 2.698441743850708008e-01 2.625413239002227783e-01 2.537327110767364502e-01 2.449241578578948975e-01 2.423508763313293457e-01 2.476916760206222534e-01 2.530324757099151611e-01 2.585272490978240967e-01 2.665940523147583008e-01 2.746608555316925049e-01 2.827276587486267090e-01 2.883657515048980713e-01 2.928200960159301758e-01 2.972744703292846680e-01 2.994269430637359619e-01 2.958923876285552979e-01 2.923578023910522461e-01 2.888232469558715820e-01 2.838772535324096680e-01 2.787812650203704834e-01 2.736852169036865234e-01 2.699155807495117188e-01 2.673712670803070068e-01 2.648269832134246826e-01 2.628962397575378418e-01 2.648767828941345215e-01 2.668572962284088135e-01 2.688378691673278809e-01 2.610113024711608887e-01 2.499403208494186401e-01 2.388693094253540039e-01 2.298631370067596436e-01 2.244148105382919312e-01 2.189664691686630249e-01 2.135181427001953125e-01 2.049415111541748047e-01 1.963109523057937622e-01 1.876804083585739136e-01 1.772707253694534302e-01 1.656693667173385620e-01 1.540679931640625000e-01 1.416920572519302368e-01 1.264826804399490356e-01 1.112733259797096252e-01 9.606397151947021484e-02 8.825738728046417236e-02 8.196157217025756836e-02 7.566575706005096436e-02 7.165104895830154419e-02 7.046605646610260010e-02 6.928107887506484985e-02 6.775151938199996948e-02 6.102214008569717407e-02 5.429275706410408020e-02 4.756337404251098633e-02 4.604979604482650757e-02 4.701373726129531860e-02 4.797767102718353271e-02 4.567418619990348816e-02 3.551631793379783630e-02 2.535844966769218445e-02 1.520058233290910721e-02 9.613045491278171539e-03 4.479702096432447433e-03 -6.536411237902939320e-04 -4.523134324699640274e-03 -7.251086644828319550e-03 -9.979038499295711517e-03 -1.260551530867815018e-02 -1.461501978337764740e-02 -1.662452705204486847e-02 -1.863403245806694031e-02 -2.053147740662097931e-02 -2.239296212792396545e-02 -2.425444684922695160e-02 -2.785349451005458832e-02 -3.437481075525283813e-02 -4.089612513780593872e-02 -4.741743952035903931e-02 -5.811360105872154236e-02 -6.885746866464614868e-02 -7.960133254528045654e-02 -8.126295357942581177e-02 -7.698291540145874023e-02 -7.270286977291107178e-02 -6.934252381324768066e-02 -6.923644989728927612e-02 -6.913037598133087158e-02 -6.902429461479187012e-02 -7.196454703807830811e-02 -7.550168782472610474e-02 -7.903884351253509521e-02 -8.050573617219924927e-02 -7.946243137121200562e-02 -7.841912657022476196e-02 -7.751008868217468262e-02 -7.844732701778411865e-02 -7.938455045223236084e-02 -8.032178878784179688e-02 -8.558727800846099854e-02 -9.285593032836914062e-02 -1.001245826482772827e-01 -1.015893071889877319e-01 -8.947501331567764282e-02 -7.736070454120635986e-02 -6.524641066789627075e-02 -5.851385369896888733e-02 -5.227960273623466492e-02 -4.604535549879074097e-02 -4.250209033489227295e-02 -4.133490845561027527e-02 -4.016771912574768066e-02 -4.003965109586715698e-02 -4.594640433788299561e-02 -5.185316130518913269e-02 -5.775991082191467285e-02 -5.865573137998580933e-02 -5.799258127808570862e-02 -5.732943490147590637e-02 -5.595673993229866028e-02 -5.341913551092147827e-02 -5.088151618838310242e-02 -4.834390431642532349e-02 -5.415906384587287903e-02 -6.002168729901313782e-02 -6.588430702686309814e-02 -7.285287231206893921e-02 -8.052802085876464844e-02 -8.820316940546035767e-02 -9.411188215017318726e-02 -9.397056698799133301e-02 -9.382926672697067261e-02 -9.368795156478881836e-02 -9.287662804126739502e-02 -9.193940460681915283e-02 -9.100217372179031372e-02 -9.089031815528869629e-02 -9.175671637058258057e-02 -9.262310713529586792e-02 -9.338301420211791992e-02 -9.279961884021759033e-02 -9.221620857715606689e-02 -9.163279831409454346e-02 -9.447446465492248535e-02 -9.886020421981811523e-02 -1.032459512352943420e-01 -1.058027073740959167e-01 -1.041934266686439514e-01 -1.025841385126113892e-01 -1.009748578071594238e-01 -9.373031556606292725e-02 -8.600176125764846802e-02 -7.827321439981460571e-02 -7.375317066907882690e-02 -7.200257480144500732e-02 -7.025198638439178467e-02 -6.787278503179550171e-02 -6.200126186013221741e-02 -5.612974241375923157e-02 -5.025822296738624573e-02 -4.624132439494132996e-02 -4.278353974223136902e-02 -3.932575508952140808e-02 -3.770606219768524170e-02 -3.903272747993469238e-02 -4.035939276218414307e-02 -4.168605431914329529e-02
-1.645149439573287964e-01 -1.610444933176040649e-01 -1.575740426778793335e-01 -1.541035771369934082e-01 -1.434811800718307495e-01 -1.283970326185226440e-01 -1.133128777146339417e-01 -1.021584644913673401e-01 -1.040393412113189697e-01 -1.059202179312705994e-01 -1.078010872006416321e-01 -1.198300868272781372e-01 -1.336857378482818604e-01 -1.475413888692855835e-01 -1.515762209892272949e-01 -1.442332565784454346e-01 -1.368903219699859619e-01 -1.296488046646118164e-01 -1.235886067152023315e-01 -1.175283938646316528e-01 -1.114681735634803772e-01 -1.214214786887168884e-01 -1.384050846099853516e-01 -1.553887128829956055e-01 -1.678256392478942871e-01 -1.701772063970565796e-01 -1.725287735462188721e-01 -1.748803406953811646e-01 -1.826930940151214600e-01 -1.909387409687042236e-01 -1.991843879222869873e-01 -2.025649100542068481e-01 -2.018404752016067505e-01 -2.011160254478454590e-01 -2.005008012056350708e-01 -2.004666775465011597e-01 -2.004325389862060547e-01 -2.003984004259109497e-01 -2.092653214931488037e-01 -2.207311093807220459e-01 -2.321968823671340942e-01 -2.441284060478210449e-01 -2.567889392375946045e-01 -2.694494724273681641e-01 -2.819423973560333252e-01 -2.649390697479248047e-01 -2.479357421398162842e-01 -2.309323847293853760e-01 -2.263181805610656738e-01 -2.292500436305999756e-01 -2.321819067001342773e-01 -2.362801730632781982e-01 -2.441275864839553833e-01 -2.519749701023101807e-01 -2.598223686218261719e-01 -2.523681223392486572e-01 -2.422791570425033569e-01 -2.321901768445968628e-01 -2.204026579856872559e-01 -2.066915333271026611e-01 -1.929803639650344849e-01 -1.799927651882171631e-01 -1.748193353414535522e-01 -1.696458905935287476e-01 -1.644724309444427490e-01 -1.573486477136611938e-01 -1.493912637233734131e-01 -1.414338797330856323e-01 -1.413160413503646851e-01 -1.581373214721679688e-01 -1.749586164951324463e-01 -1.917799115180969238e-01 -1.769035756587982178e-01 -1.597219705581665039e-01 -1.425403803586959839e-01 -1.269347369670867920e-01 -1.126288771629333496e-01 -9.832300990819931030e-02 -8.584544807672500610e-02 -8.269852399826049805e-02 -7.955158501863479614e-02 -7.640466094017028809e-02 -6.900627166032791138e-02 -6.040636822581291199e-02 -5.180645734071731567e-02 -4.723704978823661804e-02 -4.882852733135223389e-02 -5.042000487446784973e-02 -5.188559740781784058e-02 -4.233634844422340393e-02 -3.278709203004837036e-02 -2.323784120380878448e-02 -2.006005123257637024e-02 -2.067069895565509796e-02 -2.128134854137897491e-02 -1.707201637327671051e-02 2.157723298296332359e-03 2.138746343553066254e-02 4.061720147728919983e-02 3.922536969184875488e-02 3.444182872772216797e-02 2.965828590095043182e-02 2.945789694786071777e-02 3.433170542120933533e-02 3.920551761984825134e-02 4.414638876914978027e-02 4.976208135485649109e-02 5.537776648998260498e-02 6.099345907568931580e-02 5.034511908888816833e-02 3.293094038963317871e-02 1.551676262170076370e-02 5.649332888424396515e-03 1.166979596018791199e-02 1.769025996327400208e-02 2.371072396636009216e-02 2.581897750496864319e-02 2.766799367964267731e-02 2.951700612902641296e-02 2.907807379961013794e-02 2.679478004574775696e-02 2.451148442924022675e-02 2.161895111203193665e-02 1.574113406240940094e-02 9.863321669399738312e-03 3.985507413744926453e-03 1.901560463011264801e-04 -3.035888774320483208e-03 -6.261933594942092896e-03 -1.037127152085304260e-02 -1.579933054745197296e-02 -2.122738957405090332e-02 -2.639802731573581696e-02 -1.663842424750328064e-02 -6.878820247948169708e-03 2.880784682929515839e-03 -1.616104156710207462e-03 -1.438685134053230286e-02 -2.715759538114070892e-02 -3.804852068424224854e-02 -4.325723275542259216e-02 -4.846595227718353271e-02 -5.367467179894447327e-02 -4.907327145338058472e-02 -4.293303191661834717e-02 -3.679279237985610962e-02 -3.463928028941154480e-02 -3.680082783102989197e-02 -3.896237164735794067e-02 -4.108653962612152100e-02 -4.285893589258193970e-02 -4.463133215904235840e-02 -4.640373215079307556e-02 -5.767092481255531311e-02 -7.278124988079071045e-02 -8.789158612489700317e-02 -9.102626144886016846e-02 -6.959022581577301025e-02 -4.815418273210525513e-02 -2.671814337372779846e-02 -2.843791246414184570e-02 -3.154425695538520813e-02 -3.465059772133827209e-02 -3.269140422344207764e-02 -2.674118429422378540e-02 -2.079096436500549316e-02 -1.766621135175228119e-02 -2.784849144518375397e-02 -3.803076967597007751e-02 -4.821304976940155029e-02 -2.819710411131381989e-02 -2.001959510380402207e-04 2.779670991003513336e-02 4.835937917232513428e-02 5.808044597506523132e-02 6.780152022838592529e-02 7.695670425891876221e-02 6.163778156042098999e-02 4.631884768605232239e-02 3.099991194903850555e-02 2.410728484392166138e-02 2.198708429932594299e-02 1.986688189208507538e-02 2.348724938929080963e-02 4.394663125276565552e-02 6.440600752830505371e-02 8.486539125442504883e-02 9.128462523221969604e-02 9.560695290565490723e-02 9.992929548025131226e-02 1.002533659338951111e-01 9.634673595428466797e-02 9.244009852409362793e-02 8.881487697362899780e-02 8.767550438642501831e-02 8.653613924980163574e-02 8.539675921201705933e-02 9.062906354665756226e-02 9.836988896131515503e-02 1.061107069253921509e-01 1.194462329149246216e-01 1.439711749553680420e-01 1.684961020946502686e-01 1.930210292339324951e-01 2.207388132810592651e-01 2.486276030540466309e-01 2.765164375305175781e-01 2.933888137340545654e-01 3.017786145210266113e-01 3.101683855056762695e-01 3.185588419437408447e-01 3.269524276256561279e-01 3.353459835052490234e-01 3.437395989894866943e-01 3.499396145343780518e-01 3.555795252323150635e-01 3.612195253372192383e-01 3.665919899940490723e-01 3.715833723545074463e-01 3.765747547149658203e-01 3.817787468433380127e-01 3.942951560020446777e-01 4.068115055561065674e-01 4.193279147148132324e-01 4.173069298267364502e-01 4.072520732879638672e-01 3.971972465515136719e-01 3.838708102703094482e-01 3.612275123596191406e-01 3.385842144489288330e-01 3.159409463405609131e-01 3.072974085807800293e-01 3.006409406661987305e-01 2.939845025539398193e-01 2.892855405807495117e-01 2.866115868091583252e-01 2.839376330375671387e-01 2.797100245952606201e-01 2.625625431537628174e-01 2.454150915145874023e-01 2.282676249742507935e-01 2.100504338741302490e-01 1.914237737655639648e-01 1.727970987558364868e-01 1.537158042192459106e-01 1.337479650974273682e-01 1.137801408767700195e-01 9.381230920553207397e-02 7.617667317390441895e-02 5.865144357085227966e-02 4.112621396780014038e-02 3.090001270174980164e-02 2.616615965962409973e-02 2.143230475485324860e-02 1.055990252643823624e-02 -2.709890715777873993e-02 -6.475771218538284302e-02 -1.024165228009223938e-01 -1.159147992730140686e-01 -1.234580203890800476e-01 -1.310012340545654297e-01 -1.292504370212554932e-01 -1.145633980631828308e-01 -9.987635165452957153e-02 -8.552102744579315186e-02 -8.061990886926651001e-02 -7.571879774332046509e-02 -7.081767916679382324e-02 -8.206178247928619385e-02 -1.020102649927139282e-01 -1.219587475061416626e-01 -1.369082927703857422e-01 -1.380309611558914185e-01 -1.391536593437194824e-01 -1.402763277292251587e-01 -1.348614096641540527e-01 -1.285664290189743042e-01 -1.222714260220527649e-01 -1.120024994015693665e-01 -9.771446138620376587e-02 -8.342641592025756836e-02 -6.930702924728393555e-02 -5.651147663593292236e-02 -4.371592402458190918e-02 -3.092037327587604523e-02 -2.499543689191341400e-02 -2.162700705230236053e-02 -1.825857907533645630e-02 -2.037830883637070656e-03 3.862339630722999573e-02 7.928462326526641846e-02 1.199458464980125427e-01 1.629986017942428589e-01 2.061498165130615234e-01 2.493010759353637695e-01 2.923495769500732422e-01 3.353225290775299072e-01 3.782955110073089600e-01 4.244501292705535889e-01 4.839864671230316162e-01 5.435227751731872559e-01 6.030591130256652832e-01 6.585659384727478027e-01 7.131146788597106934e-01 7.676634192466735840e-01 8.157740235328674316e-01 8.551285862922668457e-01 8.944832086563110352e-01 9.331625103950500488e-01 9.554415941238403320e-01 9.777207970619201660e-01 1.000000000000000000e+00 9.963010549545288086e-01 9.789411425590515137e-01 9.615813493728637695e-01 9.438285827636718750e-01 9.250198006629943848e-01 9.062111377716064453e-01 8.874023556709289551e-01 8.666658997535705566e-01 8.456838130950927734e-01 8.247017860412597656e-01 8.101963996887207031e-01 8.020948767662048340e-01 7.939933538436889648e-01 7.826990485191345215e-01 7.476873397827148438e-01 7.126755118370056152e-01 6.776638031005859375e-01 6.515746116638183594e-01 6.287113428115844727e-01 6.058480143547058105e-01 5.813905000686645508e-01 5.539757609367370605e-01 5.265610218048095703e-01 4.991463422775268555e-01 4.882905483245849609e-01 4.780156910419464111e-01 4.677408635616302490e-01 4.532151222229003906e-01 4.356352686882019043e-01 4.180553853511810303e-01 4.009480476379394531e-01 3.857576847076416016e-01 3.705673515796661377e-01 3.553769886493682861e-01 3.252641260623931885e-01 2.917315661907196045e-01 2.581990063190460205e-01 2.376819550991058350e-01 2.344618141651153564e-01 2.312416881322860718e-01 2.276653349399566650e-01 2.165636718273162842e-01 2.054620087146759033e-01 1.943603456020355225e-01 1.755211353302001953e-01 1.527139991521835327e-01 1.299068480730056763e-01 1.157321333885192871e-01 1.241075024008750916e-01 1.324828714132308960e-01 1.408582329750061035e-01 1.328278332948684692e-01 1.228245645761489868e-01 1.128213107585906982e-01 1.008603572845458984e-01 8.700698614120483398e-02 7.315360754728317261e-02 6.135481223464012146e-02 6.403142213821411133e-02 6.670803576707839966e-02 6.938464194536209106e-02 7.211487740278244019e-02 7.486393302679061890e-02 7.761298865079879761e-02 7.411938905715942383e-02 5.932955443859100342e-02 4.453972727060317993e-02 2.974989637732505798e-02 3.229798749089241028e-02 3.535009548068046570e-02 3.840219974517822266e-02 4.130810871720314026e-02 4.411140456795692444e-02 4.691469669342041016e-02 5.007115378975868225e-02 5.461081117391586304e-02 5.915047228336334229e-02 6.369012594223022461e-02 5.928807333111763000e-02 5.291268229484558105e-02 4.653728380799293518e-02 3.905164822936058044e-02 3.012415766716003418e-02 2.119666524231433868e-02 1.343731395900249481e-02 2.748325280845165253e-02 4.152919352054595947e-02 5.557513609528541565e-02 7.175348699092864990e-02 8.899805694818496704e-02 1.062426194548606873e-01 1.177421882748603821e-01 1.146495044231414795e-01 1.115568205714225769e-01 1.084641218185424805e-01 9.152962267398834229e-02 7.302810251712799072e-02 5.452658981084823608e-02 5.194366723299026489e-02 6.440468877553939819e-02 7.686571031808853149e-02 8.899065107107162476e-02 9.886533021926879883e-02 1.087400168180465698e-01 1.186146959662437439e-01 1.182522326707839966e-01 1.143998429179191589e-01 1.105474457144737244e-01 1.009927988052368164e-01 8.137011528015136719e-02 6.174744293093681335e-02 4.212476685643196106e-02 3.605091944336891174e-02 3.029034100472927094e-02 2.452976442873477936e-02 1.551591977477073669e-02 4.271263256669044495e-03 -6.973393261432647705e-03 -1.652910932898521423e-02 -1.969423890113830566e-02 -2.285937406122684479e-02 -2.602450363337993622e-02 -4.131406918168067932e-02 -5.917800962924957275e-02 -7.704193890094757080e-02 -9.175992012023925781e-02 -1.024849563837051392e-01 -1.132099926471710205e-01 -1.243273839354515076e-01 -1.419971138238906860e-01 -1.596668660640716553e-01 -1.773366034030914307e-01 -1.956497132778167725e-01 -2.142763882875442505e-01 -2.329030632972717285e-01 -2.436928749084472656e-01 -2.351210415363311768e-01 -2.265492081642150879e-01 -2.179773598909378052e-01 -2.214363664388656616e-01 -2.261736392974853516e-01 -2.309109121561050415e-01 -2.390705645084381104e-01 -2.503921985626220703e-01 -2.617138624191284180e-01 -2.718145847320556641e-01 -2.741320431232452393e-01 -2.764494419097900391e-01 -2.787669003009796143e-01 -2.656430304050445557e-01 -2.474108487367630005e-01 -2.291786074638366699e-01 -2.193425148725509644e-01 -2.239735871553421021e-01 -2.286046594381332397e-01 -2.332357168197631836e-01 -2.385752052068710327e-01 -2.439269274473190308e-01 -2.492786347866058350e-01 -2.519455254077911377e-01 -2.528140842914581299e-01 -2.536826431751251221e-01 -2.559493184089660645e-01 -2.633302211761474609e-01 -2.707111239433288574e-01 -2.780919969081878662e-01 -2.720129489898681641e-01 -2.631869614124298096e-01 -2.543610334396362305e-01 -2.562542259693145752e-01 -2.714445888996124268e-01 -2.866349220275878906e-01 -3.016366958618164062e-01 -3.137927949428558350e-01 -3.259488642215728760e-01 -3.381049633026123047e-01 -3.340250551700592041e-01 -3.222330808639526367e-01 -3.104411363601684570e-01 -2.946533560752868652e-01 -2.692602276802062988e-01 -2.438671141862869263e-01 -2.184740006923675537e-01 -2.103549838066101074e-01 -2.039526700973510742e-01 -1.975503414869308472e-01 -1.956518441438674927e-01 -1.978213638067245483e-01 -1.999908685684204102e-01 -2.017928808927536011e-01 -2.013605087995529175e-01 -2.009281069040298462e-01 -2.004957348108291626e-01 -1.775376200675964355e-01 -1.473511010408401489e-01 -1.171645820140838623e-01 -9.778898209333419800e-02 -9.659536182880401611e-02 -9.540175646543502808e-02 -9.420814365148544312e-02 -1.153502315282821655e-01 -1.367475837469100952e-01 -1.581449359655380249e-01 -1.745656430721282959e-01 -1.877306401729583740e-01 -2.008955925703048706e-01 -2.101795375347137451e-01 -2.057305276393890381e-01 -2.012815177440643311e-01 -1.968324929475784302e-01 -1.987643837928771973e-01 -2.019466012716293335e-01 -2.051288038492202759e-01 -2.132155597209930420e-01 -2.272490859031677246e-01 -2.412826269865036011e-01 -2.559147775173187256e-01 -2.787780761718750000e-01 -3.016413748264312744e-01 -3.245046436786651611e-01 -3.272370398044586182e-01 -3.206526637077331543e-01 -3.140682876110076904e-01 -3.060108721256256104e-01 -2.945071756839752197e-01 -2.830034494400024414e-01 -2.714997529983520508e-01 -2.506960928440093994e-01 -2.290313690900802612e-01 -2.073666155338287354e-01 -2.085981816053390503e-01 -2.300467491149902344e-01 -2.514953017234802246e-01 -2.695809602737426758e-01 -2.681358754634857178e-01 -2.666907906532287598e-01 -2.652457356452941895e-01 -2.706942856311798096e-01 -2.782875895500183105e-01 -2.858808636665344238e-01 -2.869861721992492676e-01 -2.774395942687988281e-01 -2.678929865360260010e-01 -2.583463788032531738e-01 -2.636139094829559326e-01 -2.689656615257263184e-01 -2.743173539638519287e-01 -2.935755550861358643e-01 -3.217185139656066895e-01 -3.498614430427551270e-01 -3.746358156204223633e-01 -3.878728449344635010e-01 -4.011098444461822510e-01 -4.143468737602233887e-01 -4.082193076610565186e-01 -3.984527587890625000e-01 -3.886861503124237061e-01 -3.786887228488922119e-01 -3.684176802635192871e-01 -3.581466376781463623e-01 -3.509730398654937744e-01 -3.828746974468231201e-01 -4.147763550281524658e-01 -4.466779828071594238e-01 -4.612286686897277832e-01 -4.679571390151977539e-01 -4.746856689453125000e-01 -4.759397804737091064e-01 -4.647243320941925049e-01 -4.535088241100311279e-01 -4.422933757305145264e-01 -4.280182123184204102e-01 -4.134802222251892090e-01 -3.989422619342803955e-01 -3.951182067394256592e-01 -4.005419611930847168e-01 -4.059657454490661621e-01 -4.111360907554626465e-01 -4.148986041545867920e-01 -4.186611175537109375e-01 -4.224236011505126953e-01 -4.231290519237518311e-01 -4.229128658771514893e-01 -4.226966500282287598e-01 -4.131416380405426025e-01 -3.886171281337738037e-01 -3.640925586223602295e-01 -3.395679891109466553e-01
-1.921017467975616455e-01 -2.010162323713302612e-01 -2.099307030439376831e-01 -2.188451886177062988e-01 -2.196523249149322510e-01 -2.154016196727752686e-01 -2.111509293317794800e-01 -2.035141289234161377e-01 -1.846452951431274414e-01 -1.657765060663223267e-01 -1.469076871871948242e-01 -1.677956730127334595e-01 -1.958398818969726562e-01 -2.238840907812118530e-01 -2.397293150424957275e-01 -2.414415478706359863e-01 -2.431537806987762451e-01 -2.446811199188232422e-01 -2.440560460090637207e-01 -2.434309422969818115e-01 -2.428058236837387085e-01 -2.283511906862258911e-01 -2.078250497579574585e-01 -1.872988939285278320e-01 -1.692124158143997192e-01 -1.565375477075576782e-01 -1.438626646995544434e-01 -1.311877816915512085e-01 -1.414724886417388916e-01 -1.535771638154983521e-01 -1.656818389892578125e-01 -1.740901321172714233e-01 -1.793795675039291382e-01 -1.846690177917480469e-01 -1.829013377428054810e-01 -1.435797661542892456e-01 -1.042581722140312195e-01 -6.493660062551498413e-02 -4.351420700550079346e-02 -2.731785178184509277e-02 -1.112149748951196671e-02 -6.461530923843383789e-03 -1.985851861536502838e-02 -3.325550630688667297e-02 -4.663084447383880615e-02 -5.619489029049873352e-02 -6.575893610715866089e-02 -7.532298564910888672e-02 -6.519922614097595215e-02 -4.308379814028739929e-02 -2.096837013959884644e-02 2.552493475377559662e-03 3.059083595871925354e-02 5.862917751073837280e-02 8.666751533746719360e-02 8.791154623031616211e-02 8.454197645187377930e-02 8.117240667343139648e-02 8.019729703664779663e-02 8.193399757146835327e-02 8.367068320512771606e-02 8.467260003089904785e-02 7.773887366056442261e-02 7.080513983964920044e-02 6.387141346931457520e-02 8.174207806587219238e-02 1.102146133780479431e-01 1.386871635913848877e-01 1.563472449779510498e-01 1.506446897983551025e-01 1.449421346187591553e-01 1.392395943403244019e-01 1.138577610254287720e-01 8.704473078250885010e-02 6.023170053958892822e-02 5.767944082617759705e-02 7.513606548309326172e-02 9.259269386529922485e-02 1.094271540641784668e-01 1.230864301323890686e-01 1.367457211017608643e-01 1.504049897193908691e-01 1.647897958755493164e-01 1.793796569108963013e-01 1.939695328474044800e-01 1.939954012632369995e-01 1.717592030763626099e-01 1.495229899883270264e-01 1.277594417333602905e-01 1.473539173603057861e-01 1.669483929872512817e-01 1.865428537130355835e-01 2.108830958604812622e-01 2.380450963973999023e-01 2.652070820331573486e-01 2.898257374763488770e-01 3.065186440944671631e-01 3.232115805149078369e-01 3.399044871330261230e-01 3.198283016681671143e-01 2.937044799327850342e-01 2.675806879997253418e-01 2.684656977653503418e-01 2.992532551288604736e-01 3.300409018993377686e-01 3.588846325874328613e-01 3.681687712669372559e-01 3.774528503417968750e-01 3.867369890213012695e-01 3.893877565860748291e-01 3.892790377140045166e-01 3.891703188419342041e-01 3.831712901592254639e-01 3.647715449333190918e-01 3.463718295097351074e-01 3.279721140861511230e-01 3.128248453140258789e-01 2.978930771350860596e-01 2.829613089561462402e-01 2.987723648548126221e-01 3.393658995628356934e-01 3.799594342708587646e-01 4.135316908359527588e-01 4.127000868320465088e-01 4.118684232234954834e-01 4.110367298126220703e-01 4.164757728576660156e-01 4.236291348934173584e-01 4.307824373245239258e-01 4.311569035053253174e-01 4.214107692241668701e-01 4.116646051406860352e-01 4.020397067070007324e-01 3.994469046592712402e-01 3.968540728092193604e-01 3.942613005638122559e-01 3.843216896057128906e-01 3.701183199882507324e-01 3.559148907661437988e-01 3.378591537475585938e-01 3.081586956977844238e-01 2.784582376480102539e-01 2.487577646970748901e-01 2.312408387660980225e-01 2.156350463628768921e-01 2.000292539596557617e-01 2.068802863359451294e-01 2.380374968051910400e-01 2.691947221755981445e-01 2.996246814727783203e-01 3.232100307941436768e-01 3.467953801155090332e-01 3.703806996345520020e-01 3.811620175838470459e-01 3.867607712745666504e-01 3.923594951629638672e-01 4.014582335948944092e-01 4.177380502223968506e-01 4.340178668498992920e-01 4.502976238727569580e-01 4.493557512760162354e-01 4.473825991153717041e-01 4.454094767570495605e-01 4.423357546329498291e-01 4.383949041366577148e-01 4.344540238380432129e-01 4.246211647987365723e-01 3.870390355587005615e-01 3.494568467140197754e-01 3.118746876716613770e-01 2.909397482872009277e-01 2.744044661521911621e-01 2.578691840171813965e-01 2.560312151908874512e-01 2.756267488002777100e-01 2.952223420143127441e-01 3.146210908889770508e-01 3.255087137222290039e-01 3.363963365554809570e-01 3.472839891910552979e-01 3.355318903923034668e-01 3.109572529792785645e-01 2.863826155662536621e-01 2.617035210132598877e-01 2.367179393768310547e-01 2.117323875427246094e-01 1.867468059062957764e-01 1.857115477323532104e-01 1.882532685995101929e-01 1.907949745655059814e-01 2.100847065448760986e-01 2.470961213111877441e-01 2.841075360774993896e-01 3.166220784187316895e-01 3.094144165515899658e-01 3.022066950798034668e-01 2.949990332126617432e-01 2.525151371955871582e-01 1.961429715156555176e-01 1.397708207368850708e-01 1.011611223220825195e-01 9.807638078927993774e-02 9.499164670705795288e-02 9.190690517425537109e-02 7.712455093860626221e-02 6.171553581953048706e-02 4.630652070045471191e-02 4.459660127758979797e-02 5.343499034643173218e-02 6.227337941527366638e-02 6.388720870018005371e-02 3.276478126645088196e-02 1.642353017814457417e-03 -2.948007360100746155e-02 -5.017561092972755432e-02 -6.820896267890930176e-02 -8.624231070280075073e-02 -9.664584696292877197e-02 -9.617945551872253418e-02 -9.571307152509689331e-02 -9.480976313352584839e-02 -7.887566089630126953e-02 -6.294155120849609375e-02 -4.700745642185211182e-02 -5.902727693319320679e-02 -8.649530261754989624e-02 -1.139633357524871826e-01 -1.339694261550903320e-01 -1.327251940965652466e-01 -1.314809769392013550e-01 -1.302367597818374634e-01 -1.513475924730300903e-01 -1.756314188241958618e-01 -1.999152451753616333e-01 -2.058686167001724243e-01 -1.928594410419464111e-01 -1.798502802848815918e-01 -1.664624661207199097e-01 -1.499260962009429932e-01 -1.333897262811660767e-01 -1.168533563613891602e-01 -1.309805512428283691e-01 -1.568461656570434570e-01 -1.827117502689361572e-01 -2.132345139980316162e-01 -2.528387606143951416e-01 -2.924429774284362793e-01 -3.320472240447998047e-01 -3.156722784042358398e-01 -2.966474890708923340e-01 -2.776226699352264404e-01 -2.534967660903930664e-01 -2.255324870347976685e-01 -1.975681781768798828e-01 -1.786397993564605713e-01 -1.991409212350845337e-01 -2.196420729160308838e-01 -2.401432245969772339e-01 -2.985939085483551025e-01 -3.663983345031738281e-01 -4.342027902603149414e-01 -4.851041734218597412e-01 -5.124781131744384766e-01 -5.398520827293395996e-01 -5.662172436714172363e-01 -5.638310313224792480e-01 -5.614447593688964844e-01 -5.590585470199584961e-01 -5.710884332656860352e-01 -5.908905267715454102e-01 -6.106926798820495605e-01 -6.431863903999328613e-01 -7.107842564582824707e-01 -7.783820629119873047e-01 -8.459799885749816895e-01 -8.943861722946166992e-01 -9.402087330818176270e-01 -9.860314130783081055e-01 -1.000000000000000000e+00 -9.817524552345275879e-01 -9.635049104690551758e-01 -9.418835639953613281e-01 -8.937779664993286133e-01 -8.456723690032958984e-01 -7.975667715072631836e-01 -7.636674642562866211e-01 -7.350541353225708008e-01 -7.064408063888549805e-01 -6.791124939918518066e-01 -6.542280316352844238e-01 -6.293435692787170410e-01 -6.044591069221496582e-01 -5.344678759574890137e-01 -4.626193046569824219e-01 -3.907707333564758301e-01 -3.024227917194366455e-01 -2.019429355859756470e-01 -1.014630943536758423e-01 -7.950362749397754669e-03 5.625948309898376465e-02 1.204693317413330078e-01 1.846791803836822510e-01 2.429573833942413330e-01 2.998252809047698975e-01 3.566931784152984619e-01 4.088371396064758301e-01 4.545564651489257812e-01 5.002757906913757324e-01 5.463561415672302246e-01 6.012019515037536621e-01 6.560478210449218750e-01 7.108935713768005371e-01 7.398518323898315430e-01 7.551966905593872070e-01 7.705415487289428711e-01 7.737960219383239746e-01 7.445576190948486328e-01 7.153192162513732910e-01 6.860807538032531738e-01 6.464520692825317383e-01 6.054998040199279785e-01 5.645474791526794434e-01 5.376192331314086914e-01 5.245572924613952637e-01 5.114954113960266113e-01 4.981381893157958984e-01 4.825867414474487305e-01 4.670353233814239502e-01 4.514839053153991699e-01 4.181507527828216553e-01 3.783889114856719971e-01 3.386270403861999512e-01 2.888289093971252441e-01 2.204151153564453125e-01 1.520013362169265747e-01 8.358754962682723999e-02 6.092602759599685669e-02 3.986984491348266602e-02 1.881366595625877380e-02 -6.861561443656682968e-03 -3.585532680153846741e-02 -6.484909355640411377e-02 -8.327780663967132568e-02 -5.884260684251785278e-02 -3.440740704536437988e-02 -9.972200728952884674e-03 -3.816954046487808228e-02 -7.842849195003509521e-02 -1.186874508857727051e-01 -1.562732309103012085e-01 -1.903064399957656860e-01 -2.243396788835525513e-01 -2.577085494995117188e-01 -2.770431935787200928e-01 -2.963778376579284668e-01 -3.157124817371368408e-01 -3.205204010009765625e-01 -3.178786635398864746e-01 -3.152369558811187744e-01 -3.150193989276885986e-01 -3.211345374584197998e-01 -3.272496461868286133e-01 -3.333647549152374268e-01 -3.574377894401550293e-01 -3.836703002452850342e-01 -4.099027812480926514e-01 -4.216883778572082520e-01 -4.195086956024169922e-01 -4.173290133476257324e-01 -4.148405492305755615e-01 -4.101767838001251221e-01 -4.055129289627075195e-01 -4.008491635322570801e-01 -3.959520459175109863e-01 -3.909729421138763428e-01 -3.859938979148864746e-01 -3.833035826683044434e-01 -3.847549259662628174e-01 -3.862062394618988037e-01 -3.876575827598571777e-01 -3.782277405261993408e-01 -3.684815764427185059e-01 -3.587354719638824463e-01 -3.555686175823211670e-01 -3.570199608802795410e-01 -3.584712445735931396e-01 -3.514982461929321289e-01 -3.115297853946685791e-01 -2.715613842010498047e-01 -2.315929383039474487e-01 -2.230088859796524048e-01 -2.213510125875473022e-01 -2.196931391954421997e-01 -2.106274515390396118e-01 -1.919412761926651001e-01 -1.732551008462905884e-01 -1.544963717460632324e-01 -1.343833357095718384e-01 -1.142703071236610413e-01 -9.415726363658905029e-02 -7.497264444828033447e-02 -5.625222250819206238e-02 -3.753180056810379028e-02 -1.985659450292587280e-02 -4.836228210479021072e-03 1.018413621932268143e-02 2.520450204610824585e-02 4.303594306111335754e-02 6.118561699986457825e-02 7.933529466390609741e-02 9.355071932077407837e-02 1.040480732917785645e-01 1.145454272627830505e-01 1.221058592200279236e-01 1.100017279386520386e-01 9.789759665727615356e-02 8.579345792531967163e-02 9.622757881879806519e-02 1.143451854586601257e-01 1.324627846479415894e-01 1.519015580415725708e-01 1.736730188131332397e-01 1.954444795846939087e-01 2.172159254550933838e-01 1.841160356998443604e-01 1.497474312782287598e-01 1.153788194060325623e-01 9.786974638700485229e-02 9.192150831222534180e-02 8.597326278686523438e-02 8.340586721897125244e-02 9.363089501857757568e-02 1.038559153676033020e-01 1.140809357166290283e-01 1.460826098918914795e-01 1.827081143856048584e-01 2.193335890769958496e-01 2.261119931936264038e-01 1.950074881315231323e-01 1.639030128717422485e-01 1.333813965320587158e-01 1.125937849283218384e-01 9.180618822574615479e-02 7.101858407258987427e-02 4.939278587698936462e-02 2.735846303403377533e-02 5.324136465787887573e-03 -3.825593739748001099e-03 1.885720714926719666e-02 4.154000431299209595e-02 6.422280520200729370e-02 5.476844683289527893e-02 4.189952090382575989e-02 2.903058938682079315e-02 3.720517829060554504e-02 6.482214480638504028e-02 9.243912249803543091e-02 1.118633672595024109e-01 7.905909419059753418e-02 4.625482484698295593e-02 1.345054805278778076e-02 3.004255890846252441e-02 6.297620385885238647e-02 9.590985625982284546e-02 1.190050765872001648e-01 1.251478940248489380e-01 1.312907487154006958e-01 1.374336034059524536e-01 1.494879722595214844e-01 1.616442948579788208e-01 1.738006025552749634e-01 1.845910251140594482e-01 1.944665312767028809e-01 2.043420523405075073e-01 2.083412408828735352e-01 1.908454596996307373e-01 1.733497083187103271e-01 1.558539420366287231e-01 1.359366625547409058e-01 1.155252084136009216e-01 9.511375427246093750e-02 7.939338684082031250e-02 6.949232518672943115e-02 5.959126725792884827e-02 4.968676716089248657e-02 3.973031789064407349e-02 2.977386862039566040e-02 1.981741935014724731e-02 2.102851308882236481e-02 2.754418551921844482e-02 3.405986353754997253e-02 5.408323556184768677e-02 1.065770536661148071e-01 1.590708792209625244e-01 2.115647047758102417e-01 2.237115353345870972e-01 2.318487167358398438e-01 2.399859130382537842e-01 2.441189289093017578e-01 2.446353286504745483e-01 2.451517134904861450e-01 2.515996992588043213e-01 2.941120564937591553e-01 3.366243541240692139e-01 3.791366517543792725e-01 3.955055475234985352e-01 4.034850597381591797e-01 4.114646613597869873e-01 4.142270684242248535e-01 4.082152247428894043e-01 4.022033512592315674e-01 3.961915671825408936e-01 3.877182602882385254e-01 3.792168796062469482e-01 3.707154989242553711e-01 3.652536869049072266e-01 3.617802560329437256e-01 3.583069145679473877e-01 3.553928136825561523e-01 3.544578850269317627e-01 3.535229861736297607e-01 3.525880575180053711e-01 3.495759665966033936e-01 3.461569547653198242e-01 3.427379429340362549e-01 3.417069017887115479e-01 3.435713350772857666e-01 3.454357683658599854e-01 3.474656939506530762e-01 3.517707288265228271e-01 3.560757339000701904e-01 3.603808283805847168e-01 3.383883833885192871e-01 3.042252659797668457e-01 2.700621187686920166e-01 2.420302629470825195e-01 2.283432632684707642e-01 2.146562635898590088e-01 2.009692639112472534e-01 2.232516109943389893e-01 2.488644421100616455e-01 2.744773030281066895e-01 2.802640199661254883e-01 2.685447335243225098e-01 2.568254470825195312e-01 2.478480935096740723e-01 2.547948360443115234e-01 2.617416083812713623e-01 2.686884105205535889e-01 2.550344765186309814e-01 2.349714338779449463e-01 2.149084210395812988e-01 1.990263909101486206e-01 1.900086104869842529e-01 1.809908300638198853e-01 1.719730794429779053e-01 1.886234283447265625e-01 2.054196298122406006e-01 2.222158312797546387e-01 2.176768332719802856e-01 1.995070576667785645e-01 1.813372671604156494e-01 1.625583171844482422e-01 1.416929811239242554e-01 1.208276525139808655e-01 9.996232390403747559e-02 9.681442379951477051e-02 9.699597209692001343e-02 9.717752039432525635e-02 8.065248280763626099e-02 4.432703927159309387e-02 8.001598529517650604e-03 -2.574154920876026154e-02 -2.690804190933704376e-02 -2.807453274726867676e-02 -2.924102917313575745e-02 -3.600833564996719360e-02 -4.530059546232223511e-02 -5.459286272525787354e-02 -5.223514139652252197e-02 -2.334133721888065338e-02 5.552470684051513672e-03 3.444627672433853149e-02 5.444841831922531128e-02 7.368686050176620483e-02 9.292528778314590454e-02 9.769232571125030518e-02 8.996825665235519409e-02 8.224417269229888916e-02 7.808245718479156494e-02 9.371160715818405151e-02 1.093407794833183289e-01 1.249699294567108154e-01 1.481056064367294312e-01 1.735042929649353027e-01 1.989029645919799805e-01 2.188061177730560303e-01 2.299003005027770996e-01 2.409944981336593628e-01 2.520886659622192383e-01
-2.400966435670852661e-01 -2.420235574245452881e-01 -2.439504712820053101e-01 -2.458774149417877197e-01 -2.428607642650604248e-01 -2.367600798606872559e-01 -2.306593805551528931e-01 -2.252086102962493896e-01 -2.219137251377105713e-01 -2.186188399791717529e-01 -2.153239697217941284e-01 -2.202282696962356567e-01 -2.266084402799606323e-01 -2.329885959625244141e-01 -2.419378459453582764e-01 -2.538634240627288818e-01 -2.657890021800994873e-01 -2.769542932510375977e-01 -2.792673408985137939e-01 -2.815803587436676025e-01 -2.838934063911437988e-01 -2.757036089897155762e-01 -2.629028260707855225e-01 -2.501020431518554688e-01 -2.462586611509323120e-01 -2.622844874858856201e-01 -2.783102691173553467e-01 -2.943360805511474609e-01 -2.998676002025604248e-01 -3.045672178268432617e-01 -3.092668354511260986e-01 -3.122931122779846191e-01 -3.139074444770812988e-01 -3.155217766761779785e-01 -3.150942921638488770e-01 -3.038012087345123291e-01 -2.925081253051757812e-01 -2.812150418758392334e-01 -2.950035035610198975e-01 -3.161150813102722168e-01 -3.372266590595245361e-01 -3.541006445884704590e-01 -3.643420338630676270e-01 -3.745833933353424072e-01 -3.845925927162170410e-01 -3.537323772907257080e-01 -3.228722214698791504e-01 -2.920120656490325928e-01 -2.660334110260009766e-01 -2.430280148983001709e-01 -2.200226187705993652e-01 -2.044150233268737793e-01 -2.125860750675201416e-01 -2.207570970058441162e-01 -2.289281189441680908e-01 -2.328796684741973877e-01 -2.361046969890594482e-01 -2.393297106027603149e-01 -2.292510122060775757e-01 -2.041054069995880127e-01 -1.789598166942596436e-01 -1.536078006029129028e-01 -1.260263472795486450e-01 -9.844489395618438721e-02 -7.086343318223953247e-02 -6.942252069711685181e-02 -7.915457338094711304e-02 -8.888662606477737427e-02 -1.063467860221862793e-01 -1.405051499605178833e-01 -1.746635138988494873e-01 -2.088218927383422852e-01 -2.024407982826232910e-01 -1.931114196777343750e-01 -1.837820261716842651e-01 -1.679572463035583496e-01 -1.467754542827606201e-01 -1.255936622619628906e-01 -1.069715917110443115e-01 -1.014129370450973511e-01 -9.585428237915039062e-02 -9.029562771320343018e-02 -1.047241911292076111e-01 -1.248013153672218323e-01 -1.448784321546554565e-01 -1.593729108572006226e-01 -1.653338521718978882e-01 -1.712948083877563477e-01 -1.769894957542419434e-01 -1.593857407569885254e-01 -1.417819857597351074e-01 -1.241782382130622864e-01 -1.132045909762382507e-01 -1.061731651425361633e-01 -9.914173185825347900e-02 -9.617448598146438599e-02 -1.058723554015159607e-01 -1.155702099204063416e-01 -1.252680718898773193e-01 -1.171804293990135193e-01 -1.061675623059272766e-01 -9.515468776226043701e-02 -8.614772558212280273e-02 -7.936157286167144775e-02 -7.257543504238128662e-02 -6.694166362285614014e-02 -7.290372252464294434e-02 -7.886577397584915161e-02 -8.482783287763595581e-02 -8.482072502374649048e-02 -8.233043551445007324e-02 -7.984013855457305908e-02 -8.547636121511459351e-02 -1.082210317254066467e-01 -1.309656947851181030e-01 -1.537103503942489624e-01 -1.594969332218170166e-01 -1.641597896814346313e-01 -1.688226461410522461e-01 -1.657587289810180664e-01 -1.564661264419555664e-01 -1.471735090017318726e-01 -1.394796073436737061e-01 -1.396193355321884155e-01 -1.397590637207031250e-01 -1.398988217115402222e-01 -1.452713310718536377e-01 -1.520743966102600098e-01 -1.588774472475051880e-01 -1.701957732439041138e-01 -1.882551312446594238e-01 -2.063145190477371216e-01 -2.239911407232284546e-01 -2.194679975509643555e-01 -2.149448990821838379e-01 -2.104217857122421265e-01 -2.058986723423004150e-01 -2.013755589723587036e-01 -1.968524307012557983e-01 -1.868803054094314575e-01 -1.604373455047607422e-01 -1.339944005012512207e-01 -1.075514480471611023e-01 -1.077553033828735352e-01 -1.121390536427497864e-01 -1.165228039026260376e-01 -1.200987994670867920e-01 -1.228005364537239075e-01 -1.255022734403610229e-01 -1.284665316343307495e-01 -1.339016407728195190e-01 -1.393367201089859009e-01 -1.447718292474746704e-01 -1.248489245772361755e-01 -9.466207772493362427e-02 -6.447523087263107300e-02 -4.574011266231536865e-02 -5.050079151988029480e-02 -5.526146292686462402e-02 -6.002213805913925171e-02 -6.363298743963241577e-02 -6.717500090599060059e-02 -7.071700692176818848e-02 -7.354302704334259033e-02 -7.580495625734329224e-02 -7.806688547134399414e-02 -7.864281535148620605e-02 -7.127822190523147583e-02 -6.391362845897674561e-02 -5.654903501272201538e-02 -3.507558628916740417e-02 -9.873362258076667786e-03 1.532885991036891937e-02 1.927860081195831299e-02 -7.764861453324556351e-03 -3.480832651257514954e-02 -6.121903657913208008e-02 -6.026329472661018372e-02 -5.930756032466888428e-02 -5.835182219743728638e-02 -5.122779682278633118e-02 -4.061024263501167297e-02 -2.999268285930156708e-02 -1.736244000494480133e-02 1.171676791273057461e-03 1.970579475164413452e-02 3.823991119861602783e-02 5.720147863030433655e-02 7.622689008712768555e-02 9.525229781866073608e-02 1.049570664763450623e-01 1.047993153333663940e-01 1.046415492892265320e-01 1.050401553511619568e-01 1.103531643748283386e-01 1.156661733984947205e-01 1.209791749715805054e-01 1.551928669214248657e-01 2.007847875356674194e-01 2.463767230510711670e-01 2.750172615051269531e-01 2.697549760341644287e-01 2.644927501678466797e-01 2.592304646968841553e-01 2.510083615779876709e-01 2.426277399063110352e-01 2.342471033334732056e-01 2.256088554859161377e-01 2.167722284793853760e-01 2.079355865716934204e-01 2.023001313209533691e-01 2.111698389053344727e-01 2.200395613908767700e-01 2.289092838764190674e-01 2.242041677236557007e-01 2.160331457853317261e-01 2.078621089458465576e-01 1.951351016759872437e-01 1.759173572063446045e-01 1.566996276378631592e-01 1.376805305480957031e-01 1.254945844411849976e-01 1.133086532354354858e-01 1.011227071285247803e-01 1.043189093470573425e-01 1.160157620906829834e-01 1.277126222848892212e-01 1.346923857927322388e-01 1.282386630773544312e-01 1.217849403619766235e-01 1.153312325477600098e-01 1.107823029160499573e-01 1.065037176012992859e-01 1.022251471877098083e-01 9.649858623743057251e-02 8.927409350872039795e-02 8.204960823059082031e-02 7.557051628828048706e-02 7.528993487358093262e-02 7.500935345888137817e-02 7.472877204418182373e-02 8.631856739521026611e-02 1.024524942040443420e-01 1.185864210128784180e-01 1.397958099842071533e-01 1.709023565053939819e-01 2.020089030265808105e-01 2.331154346466064453e-01 2.554828226566314697e-01 2.774364948272705078e-01 2.993901669979095459e-01 2.992900013923645020e-01 2.825948894023895264e-01 2.658998370170593262e-01 2.557961642742156982e-01 2.744549214839935303e-01 2.931137084960937500e-01 3.117724657058715820e-01 3.253658115863800049e-01 3.377106189727783203e-01 3.500553965568542480e-01 3.624002337455749512e-01 3.747450113296508789e-01 3.870898187160491943e-01 3.981768190860748291e-01 3.734173774719238281e-01 3.486578762531280518e-01 3.238984346389770508e-01 3.129917085170745850e-01 3.095533847808837891e-01 3.061150908470153809e-01 3.086185753345489502e-01 3.275568187236785889e-01 3.464951217174530029e-01 3.654333353042602539e-01 3.825144767761230469e-01 3.993456363677978516e-01 4.161767959594726562e-01 4.264882802963256836e-01 4.302060902118682861e-01 4.339238703250885010e-01 4.358744323253631592e-01 4.239525198936462402e-01 4.120306074619293213e-01 4.001087248325347900e-01 4.148697555065155029e-01 4.395593404769897461e-01 4.642489850521087646e-01 4.906786382198333740e-01 5.204172134399414062e-01 5.501557588577270508e-01 5.798943638801574707e-01 6.015484333038330078e-01 6.228696107864379883e-01 6.441907882690429688e-01 6.443332433700561523e-01 6.289031505584716797e-01 6.134730577468872070e-01 6.059650182723999023e-01 6.317762136459350586e-01 6.575874090194702148e-01 6.833986043930053711e-01 7.226979136466979980e-01 7.652041912078857422e-01 8.077104687690734863e-01 8.533065915107727051e-01 9.031050205230712891e-01 9.529033899307250977e-01 1.000000000000000000e+00 9.814810156822204590e-01 9.629620313644409180e-01 9.444429874420166016e-01 9.297870993614196777e-01 9.171628355979919434e-01 9.045385122299194336e-01 8.921805620193481445e-01 8.805381059646606445e-01 8.688957095146179199e-01 8.572533130645751953e-01 8.698722124099731445e-01 8.855817914009094238e-01 9.012913107872009277e-01 8.926673531532287598e-01 8.599832057952880859e-01 8.272991180419921875e-01 7.941656112670898438e-01 7.576938271522521973e-01 7.212221026420593262e-01 6.847502589225769043e-01 6.569320559501647949e-01 6.322425007820129395e-01 6.075528860092163086e-01 5.888091921806335449e-01 5.810940861701965332e-01 5.733790993690490723e-01 5.656639933586120605e-01 5.517140626907348633e-01 5.375453233718872070e-01 5.233765840530395508e-01 4.931263327598571777e-01 4.513224065303802490e-01 4.095185101032257080e-01 3.677567839622497559e-01 3.261661529541015625e-01 2.845755219459533691e-01 2.429849207401275635e-01 2.239309847354888916e-01 2.100417017936706543e-01 1.961524337530136108e-01 1.809541881084442139e-01 1.640163958072662354e-01 1.470786184072494507e-01 1.307740211486816406e-01 1.278457492589950562e-01 1.249174997210502625e-01 1.219892501831054688e-01 1.121179535984992981e-01 9.868612885475158691e-02 8.525430411100387573e-02 7.388804852962493896e-02 6.791753321886062622e-02 6.194701790809631348e-02 5.597650632262229919e-02 6.756816804409027100e-02 8.127174526453018188e-02 9.497532248497009277e-02 1.064547300338745117e-01 1.157841235399246216e-01 1.251135021448135376e-01 1.323809176683425903e-01 1.251207739114761353e-01 1.178606152534484863e-01 1.106004565954208374e-01 9.159587323665618896e-02 6.846730411052703857e-02 4.533873125910758972e-02 3.241771832108497620e-02 3.796755149960517883e-02 4.351737722754478455e-02 4.906720668077468872e-02 4.521957039833068848e-02 4.109875112771987915e-02 3.697793185710906982e-02 2.398380450904369354e-02 4.761290270835161209e-03 -1.446122396737337112e-02 -3.369450941681861877e-02 -5.296997353434562683e-02 -7.224544137716293335e-02 -9.152091294527053833e-02 -1.099893227219581604e-01 -1.282796263694763184e-01 -1.465699523687362671e-01 -1.487406194210052490e-01 -1.299766749143600464e-01 -1.112127080559730530e-01 -9.413575381040573120e-02 -1.085494309663772583e-01 -1.229630857706069946e-01 -1.373767554759979248e-01 -1.380313187837600708e-01 -1.318063288927078247e-01 -1.255813539028167725e-01 -1.238643229007720947e-01 -1.335974782705307007e-01 -1.433306336402893066e-01 -1.530638039112091064e-01 -1.447116881608963013e-01 -1.343121975660324097e-01 -1.239127144217491150e-01 -1.098809838294982910e-01 -9.241659939289093018e-02 -7.495221495628356934e-02 -5.847893282771110535e-02 -4.864170402288436890e-02 -3.880447521805763245e-02 -2.896725013852119446e-02 -3.688853979110717773e-02 -5.086386948823928833e-02 -6.483919918537139893e-02 -7.383736222982406616e-02 -7.404769957065582275e-02 -7.425804436206817627e-02 -7.446838915348052979e-02 -7.063414901494979858e-02 -6.670638918876647949e-02 -6.277863681316375732e-02 -5.299188569188117981e-02 -3.918755427002906799e-02 -2.538321912288665771e-02 -2.020194195210933685e-02 -4.764843732118606567e-02 -7.509493827819824219e-02 -1.025414317846298218e-01 -1.089105829596519470e-01 -1.108044162392616272e-01 -1.126982420682907104e-01 -1.075525283813476562e-01 -9.347203373908996582e-02 -7.939153164625167847e-02 -6.608670949935913086e-02 -6.573589146137237549e-02 -6.538507342338562012e-02 -6.503426283597946167e-02 -8.366302400827407837e-02 -1.115423515439033508e-01 -1.394216716289520264e-01 -1.623396575450897217e-01 -1.730002313852310181e-01 -1.836608350276947021e-01 -1.943214088678359985e-01 -1.896709948778152466e-01 -1.833937913179397583e-01 -1.771165877580642700e-01 -1.662646979093551636e-01 -1.511861532926559448e-01 -1.361076235771179199e-01 -1.243527978658676147e-01 -1.337866336107254028e-01 -1.432204544544219971e-01 -1.526542901992797852e-01 -1.661737710237503052e-01 -1.810449063777923584e-01 -1.959160268306732178e-01 -2.016811817884445190e-01 -1.917560696601867676e-01 -1.818309426307678223e-01 -1.719058305025100708e-01 -1.541195362806320190e-01 -1.361976861953735352e-01 -1.182758435606956482e-01 -1.128510758280754089e-01 -1.157969757914543152e-01 -1.187428832054138184e-01 -1.250538975000381470e-01 -1.436740607023239136e-01 -1.622942239046096802e-01 -1.809144020080566406e-01 -1.904808133840560913e-01 -1.981995403766632080e-01 -2.059182524681091309e-01 -2.014733403921127319e-01 -1.819393634796142578e-01 -1.624053567647933960e-01 -1.444101184606552124e-01 -1.496356129646301270e-01 -1.548610925674438477e-01 -1.600865870714187622e-01 -1.677129268646240234e-01 -1.764796674251556396e-01 -1.852464377880096436e-01 -1.953117698431015015e-01 -2.084986865520477295e-01 -2.216856032609939575e-01 -2.348724901676177979e-01 -2.293312400579452515e-01 -2.219287455081939697e-01 -2.145262807607650757e-01 -2.179786711931228638e-01 -2.312354594469070435e-01 -2.444922327995300293e-01 -2.570655047893524170e-01 -2.654829025268554688e-01 -2.739003300666809082e-01 -2.823177278041839600e-01 -2.941343486309051514e-01 -3.070417940616607666e-01 -3.199492096900939941e-01 -3.291681110858917236e-01 -3.321835398674011230e-01 -3.351989090442657471e-01 -3.382143378257751465e-01 -3.613392412662506104e-01 -3.846939802169799805e-01 -4.080487191677093506e-01 -4.162246882915496826e-01 -4.144705832004547119e-01 -4.127165079116821289e-01 -4.150121212005615234e-01 -4.316372871398925781e-01 -4.482625126838684082e-01 -4.648877382278442383e-01 -4.795757830142974854e-01 -4.938842654228210449e-01 -5.081927776336669922e-01 -5.195211768150329590e-01 -5.272362232208251953e-01 -5.349513292312622070e-01 -5.423811078071594238e-01 -5.458893179893493652e-01 -5.493974685668945312e-01 -5.529056787490844727e-01 -5.462476611137390137e-01 -5.348846912384033203e-01 -5.235217809677124023e-01 -5.179132819175720215e-01 -5.257680416107177734e-01 -5.336228609085083008e-01 -5.414776206016540527e-01 -5.802732110023498535e-01 -6.219336986541748047e-01 -6.635941267013549805e-01 -6.807473301887512207e-01 -6.762610077857971191e-01 -6.717746257781982422e-01 -6.673082709312438965e-01 -6.629580259323120117e-01 -6.586077213287353516e-01 -6.542574167251586914e-01 -6.417790055274963379e-01 -6.267718076705932617e-01 -6.117646098136901855e-01 -6.094995737075805664e-01 -6.281546950340270996e-01 -6.468098163604736328e-01 -6.654649376869201660e-01 -6.738013029098510742e-01 -6.820788383483886719e-01 -6.903566122055053711e-01 -6.798872947692871094e-01 -6.574409008026123047e-01 -6.349945068359375000e-01 -6.128339767456054688e-01 -5.916525125503540039e-01 -5.704710483551025391e-01 -5.492896437644958496e-01 -5.657786726951599121e-01 -5.893466472625732422e-01 -6.129146814346313477e-01 -6.326946020126342773e-01 -6.479849815368652344e-01 -6.632753610610961914e-01 -6.754128932952880859e-01 -6.477777957916259766e-01 -6.201426386833190918e-01 -5.925074815750122070e-01 -5.826631188392639160e-01 -5.808390974998474121e-01 -5.790151953697204590e-01 -5.843377113342285156e-01 -6.059383749961853027e-01 -6.275390386581420898e-01 -6.491396427154541016e-01 -6.585998535156250000e-01 -6.670172214508056641e-01 -6.754346489906311035e-01 -6.756454110145568848e-01 -6.687723994255065918e-01 -6.618995070457458496e-01 -6.535714864730834961e-01 -6.371595859527587891e-01 -6.207476258277893066e-01 -6.043357253074645996e-01 -5.925576686859130859e-01 -5.821765065193176270e-01 -5.717954039573669434e-01 -5.778517127037048340e-01 -6.102563738822937012e-01 -6.426610350608825684e-01 -6.750656962394714355e-01
-2.226602435111999512e-01 -2.127793431282043457e-01 -2.028984576463699341e-01 -1.930175572633743286e-01 -1.601503044366836548e-01 -1.129429265856742859e-01 -6.573555618524551392e-02 -2.592433989048004150e-02 -1.064667478203773499e-02 4.630989860743284225e-03 1.990865543484687805e-02 -3.532176092267036438e-02 -1.032436341047286987e-01 -1.711654961109161377e-01 -2.073665261268615723e-01 -2.068177759647369385e-01 -2.062690556049346924e-01 -2.016550749540328979e-01 -1.497101485729217529e-01 -9.776522219181060791e-02 -4.582029953598976135e-02 -3.390838205814361572e-02 -3.957194089889526367e-02 -4.523549973964691162e-02 -5.668422952294349670e-02 -8.096552640199661255e-02 -1.052468270063400269e-01 -1.295281350612640381e-01 -1.429218947887420654e-01 -1.554526090621948242e-01 -1.679833531379699707e-01 -1.632986664772033691e-01 -1.440884917974472046e-01 -1.248783320188522339e-01 -1.030340045690536499e-01 -6.717216223478317261e-02 -3.131031990051269531e-02 4.551526159048080444e-03 -1.390913734212517738e-03 -1.953898556530475616e-02 -3.768705204129219055e-02 -6.528946012258529663e-02 -1.076899468898773193e-01 -1.500904411077499390e-01 -1.921998262405395508e-01 -1.830734461545944214e-01 -1.739470511674880981e-01 -1.648206710815429688e-01 -1.614086776971817017e-01 -1.614772826433181763e-01 -1.615458726882934570e-01 -1.575015783309936523e-01 -1.402372568845748901e-01 -1.229729354381561279e-01 -1.057086214423179626e-01 -1.171987354755401611e-01 -1.336399614810943604e-01 -1.500811427831649780e-01 -1.637202948331832886e-01 -1.741860508918762207e-01 -1.846517771482467651e-01 -1.940730214118957520e-01 -1.922138333320617676e-01 -1.903546005487442017e-01 -1.884953975677490234e-01 -1.710542440414428711e-01 -1.469531059265136719e-01 -1.228519454598426819e-01 -1.082057878375053406e-01 -1.139891892671585083e-01 -1.197726055979728699e-01 -1.255560070276260376e-01 -1.422533094882965088e-01 -1.597443372011184692e-01 -1.772353649139404297e-01 -1.743011176586151123e-01 -1.545212715864181519e-01 -1.347414255142211914e-01 -1.131735071539878845e-01 -8.248027414083480835e-02 -5.178704112768173218e-02 -2.109380625188350677e-02 1.600139541551470757e-03 2.203341573476791382e-02 4.246668890118598938e-02 4.981607198715209961e-02 3.716577962040901184e-02 2.451548725366592407e-02 1.207171659916639328e-02 1.769852079451084137e-02 2.332532405853271484e-02 2.895212918519973755e-02 6.241194531321525574e-02 1.124211326241493225e-01 1.624303162097930908e-01 1.999720036983489990e-01 1.986615210771560669e-01 1.973510682582855225e-01 1.960405856370925903e-01 1.811325699090957642e-01 1.639880985021591187e-01 1.468436568975448608e-01 1.294452846050262451e-01 1.117658093571662903e-01 9.408632665872573853e-02 7.896977663040161133e-02 8.964274078607559204e-02 1.003156974911689758e-01 1.109886541962623596e-01 1.137354075908660889e-01 1.131848692893981934e-01 1.126343235373497009e-01 9.858494251966476440e-02 5.611694231629371643e-02 1.364893838763237000e-02 -2.881906367838382721e-02 -7.595434039831161499e-02 -1.233988776803016663e-01 -1.708434522151947021e-01 -1.898645162582397461e-01 -1.859728097915649414e-01 -1.820811182260513306e-01 -1.742506176233291626e-01 -1.471202224493026733e-01 -1.199898123741149902e-01 -9.285940974950790405e-02 -1.000678837299346924e-01 -1.166639626026153564e-01 -1.332600265741348267e-01 -1.572153717279434204e-01 -1.921577006578445435e-01 -2.271000295877456665e-01 -2.614233493804931641e-01 -2.598421275615692139e-01 -2.582608759403228760e-01 -2.566796541213989258e-01 -2.384956330060958862e-01 -2.106760442256927490e-01 -1.828564703464508057e-01 -1.588201075792312622e-01 -1.462193280458450317e-01 -1.336185783147811890e-01 -1.210178136825561523e-01 -1.399345993995666504e-01 -1.637953221797943115e-01 -1.876560449600219727e-01 -2.062578350305557251e-01 -2.191676497459411621e-01 -2.320774197578430176e-01 -2.420146614313125610e-01 -2.239748984575271606e-01 -2.059351354837417603e-01 -1.878953576087951660e-01 -1.626605987548828125e-01 -1.345135718584060669e-01 -1.063665598630905151e-01 -1.020700186491012573e-01 -1.467080563306808472e-01 -1.913460940122604370e-01 -2.359841465950012207e-01 -2.469840049743652344e-01 -2.559695839881896973e-01 -2.649551630020141602e-01 -2.634650468826293945e-01 -2.537213265895843506e-01 -2.439776360988616943e-01 -2.274141311645507812e-01 -1.787316650152206421e-01 -1.300492137670516968e-01 -8.136675506830215454e-02 -7.738539576530456543e-02 -8.521791547536849976e-02 -9.305042773485183716e-02 -9.515482187271118164e-02 -8.890570700168609619e-02 -8.265659213066101074e-02 -7.599546015262603760e-02 -5.151458829641342163e-02 -2.703371644020080566e-02 -2.552845980972051620e-03 3.691646829247474670e-02 8.487480878829956055e-02 1.328331530094146729e-01 1.778155267238616943e-01 2.140683382749557495e-01 2.503211498260498047e-01 2.865739762783050537e-01 3.021872043609619141e-01 3.147179484367370605e-01 3.272486925125122070e-01 3.438628911972045898e-01 3.647979497909545898e-01 3.857330381870269775e-01 4.078722894191741943e-01 4.406486153602600098e-01 4.734248518943786621e-01 5.062011480331420898e-01 5.185217261314392090e-01 5.227888822555541992e-01 5.270560383796691895e-01 5.314158201217651367e-01 5.359610319137573242e-01 5.405061244964599609e-01 5.450512766838073730e-01 5.242365002632141113e-01 5.020631551742553711e-01 4.798898100852966309e-01 4.667437672615051270e-01 4.605488181114196777e-01 4.543538391590118408e-01 4.475479722023010254e-01 4.379739165306091309e-01 4.283998906612396240e-01 4.188258647918701172e-01 4.237921535968780518e-01 4.324708580970764160e-01 4.411496222019195557e-01 4.375015795230865479e-01 4.162921309471130371e-01 3.950826823711395264e-01 3.736165463924407959e-01 3.433204591274261475e-01 3.130242824554443359e-01 2.827281951904296875e-01 2.793946564197540283e-01 2.909614443778991699e-01 3.025282621383666992e-01 3.080651462078094482e-01 2.964297235012054443e-01 2.847943007946014404e-01 2.731588780879974365e-01 2.681529521942138672e-01 2.640879452228546143e-01 2.600229680538177490e-01 2.347557544708251953e-01 1.875552535057067871e-01 1.403547376394271851e-01 9.586351364850997925e-02 7.390207797288894653e-02 5.194063857197761536e-02 2.997919544577598572e-02 1.730166934430599213e-02 8.178139105439186096e-03 -9.453907259739935398e-04 -6.959247984923422337e-04 1.783088408410549164e-02 3.635768964886665344e-02 5.488450080156326294e-02 3.802419453859329224e-02 1.948875747621059418e-02 9.533202974125742912e-04 -2.983156219124794006e-02 -6.983385235071182251e-02 -1.098361387848854065e-01 -1.461738198995590210e-01 -1.665204465389251709e-01 -1.868670880794525146e-01 -2.072137296199798584e-01 -2.095253765583038330e-01 -2.073918133974075317e-01 -2.052582055330276489e-01 -1.985182166099548340e-01 -1.853665262460708618e-01 -1.722148805856704712e-01 -1.615922451019287109e-01 -2.230473011732101440e-01 -2.845023870468139648e-01 -3.459574282169342041e-01 -3.850663602352142334e-01 -4.121278524398803711e-01 -4.391892850399017334e-01 -4.494653046131134033e-01 -4.133135676383972168e-01 -3.771618306636810303e-01 -3.410100936889648438e-01 -2.980938851833343506e-01 -2.542670071125030518e-01 -2.104401588439941406e-01 -1.843806505203247070e-01 -1.762903928756713867e-01 -1.682000905275344849e-01 -1.590262502431869507e-01 -1.413464099168777466e-01 -1.236665695905685425e-01 -1.059867367148399353e-01 -6.026669964194297791e-02 -4.113094881176948547e-03 5.204050615429878235e-02 1.193053796887397766e-01 2.076998800039291382e-01 2.960943877696990967e-01 3.844888508319854736e-01 3.932099938392639160e-01 3.986504375934600830e-01 4.040909111499786377e-01 4.202059209346771240e-01 4.441698789596557617e-01 4.681338667869567871e-01 4.967003464698791504e-01 5.446247458457946777e-01 5.925490260124206543e-01 6.404734253883361816e-01 7.038617730140686035e-01 7.709270119667053223e-01 8.379921317100524902e-01 8.775164484977722168e-01 8.795850276947021484e-01 8.816536068916320801e-01 8.819847106933593750e-01 8.401181697845458984e-01 7.982516288757324219e-01 7.563849687576293945e-01 7.492672801017761230e-01 7.604225277900695801e-01 7.715777158737182617e-01 7.979704141616821289e-01 8.653136491775512695e-01 9.326567649841308594e-01 1.000000000000000000e+00 9.675434231758117676e-01 9.223736524581909180e-01 8.772038221359252930e-01 8.372964262962341309e-01 8.025923967361450195e-01 7.678883075714111328e-01 7.331186532974243164e-01 6.978622674942016602e-01 6.626058220863342285e-01 6.273494362831115723e-01 5.941160917282104492e-01 5.616141557693481445e-01 5.291122198104858398e-01 4.959843754768371582e-01 4.616954624652862549e-01 4.274065792560577393e-01 3.931176364421844482e-01 3.486480116844177246e-01 3.038211762905120850e-01 2.589942812919616699e-01 2.443791180849075317e-01 2.514693737030029297e-01 2.585596740245819092e-01 2.602652609348297119e-01 2.401243895292282104e-01 2.199835479259490967e-01 1.998426914215087891e-01 1.650116145610809326e-01 1.268140226602554321e-01 8.861642330884933472e-02 5.072141811251640320e-02 1.322852168232202530e-02 -2.426437288522720337e-02 -5.963863059878349304e-02 -5.025665462017059326e-02 -4.087467864155769348e-02 -3.149269521236419678e-02 -3.983939066529273987e-02 -5.727770924568176270e-02 -7.471603155136108398e-02 -9.605285525321960449e-02 -1.275735348463058472e-01 -1.590942144393920898e-01 -1.906148791313171387e-01 -2.089029401540756226e-01 -2.255997508764266968e-01 -2.422965615987777710e-01 -2.468101084232330322e-01 -2.395465373992919922e-01 -2.322829961776733398e-01 -2.217562496662139893e-01 -1.882388144731521606e-01 -1.547213792800903320e-01 -1.212039440870285034e-01 -1.299094259738922119e-01 -1.534412652254104614e-01 -1.769731044769287109e-01 -1.986362338066101074e-01 -2.169178724288940430e-01 -2.351995259523391724e-01 -2.534811794757843018e-01 -2.209754884243011475e-01 -1.869934350252151489e-01 -1.530113965272903442e-01 -1.200292557477951050e-01 -8.774901926517486572e-02 -5.546877160668373108e-02 -3.085253201425075531e-02 -3.625363484025001526e-02 -4.165473207831382751e-02 -4.705582931637763977e-02 -6.819171458482742310e-02 -9.280008822679519653e-02 -1.174084693193435669e-01 -1.317905038595199585e-01 -1.328915953636169434e-01 -1.339926868677139282e-01 -1.341948658227920532e-01 -1.176175549626350403e-01 -1.010402590036392212e-01 -8.446294814348220825e-02 -9.214756637811660767e-02 -1.119631454348564148e-01 -1.317787319421768188e-01 -1.563732475042343140e-01 -1.931061893701553345e-01 -2.298391759395599365e-01 -2.665721178054809570e-01 -2.717929780483245850e-01 -2.734464108943939209e-01 -2.750998735427856445e-01 -2.811781167984008789e-01 -2.914380431175231934e-01 -3.016980290412902832e-01 -3.066518902778625488e-01 -2.760777771472930908e-01 -2.455036640167236328e-01 -2.149295508861541748e-01 -2.378136068582534790e-01 -2.789220511913299561e-01 -3.200304806232452393e-01 -3.555376231670379639e-01 -3.811550438404083252e-01 -4.067724645137786865e-01 -4.323898553848266602e-01 -4.254953265190124512e-01 -4.178491234779357910e-01 -4.102028906345367432e-01 -3.932449817657470703e-01 -3.699019551277160645e-01 -3.465589284896850586e-01 -3.252315819263458252e-01 -3.115311861038208008e-01 -2.978307604789733887e-01 -2.841303944587707520e-01 -3.112650811672210693e-01 -3.470702469348907471e-01 -3.828753829002380371e-01 -3.980768322944641113e-01 -3.871273398399353027e-01 -3.761778175830841064e-01 -3.654308617115020752e-01 -3.580662608146667480e-01 -3.507016003131866455e-01 -3.433369398117065430e-01 -3.324966132640838623e-01 -3.199622631072998047e-01 -3.074279725551605225e-01 -3.028303980827331543e-01 -3.178412616252899170e-01 -3.328521251678466797e-01 -3.478630483150482178e-01 -3.830415904521942139e-01 -4.203629791736602783e-01 -4.576844274997711182e-01 -4.820133149623870850e-01 -4.943383038043975830e-01 -5.066632032394409180e-01 -5.171490907669067383e-01 -5.159108042716979980e-01 -5.146725773811340332e-01 -5.134342908859252930e-01 -5.190238356590270996e-01 -5.268722772598266602e-01 -5.347206592559814453e-01 -5.467172861099243164e-01 -5.658617615699768066e-01 -5.850062370300292969e-01 -6.041507124900817871e-01 -6.071830391883850098e-01 -6.099375486373901367e-01 -6.126920580863952637e-01 -5.965594053268432617e-01 -5.677759051322937012e-01 -5.389924049377441406e-01 -5.134169459342956543e-01 -4.995757341384887695e-01 -4.857345223426818848e-01 -4.718933403491973877e-01 -4.594823122024536133e-01 -4.473631083965301514e-01 -4.352439641952514648e-01 -4.298245608806610107e-01 -4.327162802219390869e-01 -4.356079399585723877e-01 -4.373356997966766357e-01 -4.214980900287628174e-01 -4.056605100631713867e-01 -3.898229002952575684e-01 -3.580200374126434326e-01 -3.186336159706115723e-01 -2.792472541332244873e-01 -2.440385520458221436e-01 -2.188723832368850708e-01 -1.937062591314315796e-01 -1.685401052236557007e-01 -1.986761093139648438e-01 -2.343080043792724609e-01 -2.699398398399353027e-01 -2.788186669349670410e-01 -2.635334432125091553e-01 -2.482482045888900757e-01 -2.328946143388748169e-01 -2.171256095170974731e-01 -2.013566046953201294e-01 -1.855876147747039795e-01 -1.761265695095062256e-01 -1.686897128820419312e-01 -1.612528860569000244e-01 -1.630465686321258545e-01 -1.803643107414245605e-01 -1.976820528507232666e-01 -2.149997949600219727e-01 -2.283698469400405884e-01 -2.416948080062866211e-01 -2.550197839736938477e-01 -2.628298103809356689e-01 -2.670319676399230957e-01 -2.712341845035552979e-01 -2.759358882904052734e-01 -2.824052274227142334e-01 -2.888745665550231934e-01 -2.953438758850097656e-01 -2.944477796554565430e-01 -2.921084165573120117e-01 -2.897690534591674805e-01 -2.968592643737792969e-01 -3.153827488422393799e-01 -3.339062929153442383e-01 -3.520935177803039551e-01 -3.656567633152008057e-01 -3.792199492454528809e-01 -3.927831947803497314e-01 -3.881774544715881348e-01 -3.751629889011383057e-01 -3.621485233306884766e-01 -3.547638356685638428e-01 -3.605508804321289062e-01 -3.663378953933715820e-01 -3.721249103546142578e-01 -3.824452459812164307e-01 -3.931853771209716797e-01 -4.039254784584045410e-01 -4.212858080863952637e-01 -4.444916546344757080e-01 -4.676975011825561523e-01 -4.914797842502593994e-01 -5.186098814010620117e-01 -5.457398295402526855e-01 -5.728698968887329102e-01 -5.764714479446411133e-01 -5.727530717849731445e-01 -5.690346360206604004e-01 -5.586434006690979004e-01 -5.372967720031738281e-01 -5.159501433372497559e-01 -4.946034848690032959e-01 -4.885275363922119141e-01 -4.825383126735687256e-01 -4.765491783618927002e-01 -4.845916628837585449e-01 -5.015989542007446289e-01 -5.186062455177307129e-01 -5.266661047935485840e-01 -5.040811896324157715e-01 -4.814962744712829590e-01 -4.589114189147949219e-01 -4.288474619388580322e-01 -3.973780274391174316e-01 -3.659086525440216064e-01 -3.369916975498199463e-01 -3.110999166965484619e-01 -2.852081358432769775e-01 -2.635850310325622559e-01 -2.958125770092010498e-01 -3.280400931835174561e-01 -3.602676093578338623e-01 -3.811981678009033203e-01 -3.970357477664947510e-01 -4.128733277320861816e-01 -4.268617033958435059e-01 -4.366378784179687500e-01 -4.464141130447387695e-01 -4.561902880668640137e-01 -4.411119520664215088e-01 -4.238989651203155518e-01 -4.066859185695648193e-01 -4.116839170455932617e-01 -4.358536899089813232e-01 -4.600234329700469971e-01 -4.812414944171905518e-01 -4.860609769821166992e-01 -4.908805191516876221e-01 -4.956999719142913818e-01 -4.808915257453918457e-01 -4.601658284664154053e-01 -4.394401907920837402e-01 -4.195078015327453613e-01 -4.008470773696899414e-01 -3.821863830089569092e-01 -3.635256588459014893e-01
-5.938914418220520020e-02 -6.634135544300079346e-02 -7.329355925321578979e-02 -8.024577051401138306e-02 -8.215546607971191406e-02 -8.091937750577926636e-02 -7.968328893184661865e-02 -8.000916242599487305e-02 -8.551616966724395752e-02 -9.102318435907363892e-02 -9.653020650148391724e-02 -1.024584099650382996e-01 -1.084624156355857849e-01 -1.144664213061332703e-01 -1.186560690402984619e-01 -1.207437366247177124e-01 -1.228313744068145752e-01 -1.250207573175430298e-01 -1.283946782350540161e-01 -1.317685842514038086e-01 -1.351424902677536011e-01 -1.321752667427062988e-01 -1.264241337776184082e-01 -1.206730008125305176e-01 -1.185451820492744446e-01 -1.244545802474021912e-01 -1.303639709949493408e-01 -1.362733691930770874e-01 -1.372720897197723389e-01 -1.378815323114395142e-01 -1.384910047054290771e-01 -1.399204581975936890e-01 -1.420417726039886475e-01 -1.441631019115447998e-01 -1.461517810821533203e-01 -1.474346816539764404e-01 -1.487175673246383667e-01 -1.500004678964614868e-01 -1.492974162101745605e-01 -1.480145156383514404e-01 -1.467316150665283203e-01 -1.480647921562194824e-01 -1.534926891326904297e-01 -1.589205712080001831e-01 -1.643453687429428101e-01 -1.692243963479995728e-01 -1.741034388542175293e-01 -1.789824813604354858e-01 -1.784354150295257568e-01 -1.745833605527877808e-01 -1.707313209772109985e-01 -1.677246093750000000e-01 -1.674350202083587646e-01 -1.671454459428787231e-01 -1.668558716773986816e-01 -1.680198013782501221e-01 -1.694340109825134277e-01 -1.708482205867767334e-01 -1.691597998142242432e-01 -1.639575064182281494e-01 -1.587552279233932495e-01 -1.541079431772232056e-01 -1.554547995328903198e-01 -1.568016856908798218e-01 -1.581485569477081299e-01 -1.617010235786437988e-01 -1.661962121725082397e-01 -1.706913858652114868e-01 -1.742416173219680786e-01 -1.757501214742660522e-01 -1.772586107254028320e-01 -1.787670999765396118e-01 -1.863242536783218384e-01 -1.943212896585464478e-01 -2.023183405399322510e-01 -2.081157863140106201e-01 -2.120991647243499756e-01 -2.160825282335281372e-01 -2.188869416713714600e-01 -2.156746685504913330e-01 -2.124623805284500122e-01 -2.092500925064086914e-01 -2.059879153966903687e-01 -2.027116566896438599e-01 -1.994354128837585449e-01 -1.972777396440505981e-01 -1.968299001455307007e-01 -1.963820606470108032e-01 -1.958953887224197388e-01 -1.920096576213836670e-01 -1.881239265203475952e-01 -1.842382103204727173e-01 -1.820628941059112549e-01 -1.809045970439910889e-01 -1.797462850809097290e-01 -1.766852885484695435e-01 -1.676949262619018555e-01 -1.587045490741729736e-01 -1.497142016887664795e-01 -1.503210216760635376e-01 -1.525063216686248779e-01 -1.546916216611862183e-01 -1.531120687723159790e-01 -1.473642736673355103e-01 -1.416165232658386230e-01 -1.362053900957107544e-01 -1.341817229986190796e-01 -1.321580559015274048e-01 -1.301343739032745361e-01 -1.276351213455200195e-01 -1.249380037188529968e-01 -1.222408935427665710e-01 -1.216116324067115784e-01 -1.253357380628585815e-01 -1.290598213672637939e-01 -1.327839195728302002e-01 -1.292195618152618408e-01 -1.251722127199172974e-01 -1.211248710751533508e-01 -1.173543706536293030e-01 -1.138070523738861084e-01 -1.102597266435623169e-01 -1.065843403339385986e-01 -1.022814288735389709e-01 -9.797850996255874634e-02 -9.367559850215911865e-02 -9.223484992980957031e-02 -9.157656878232955933e-02 -9.091828763484954834e-02 -9.198603034019470215e-02 -9.563066810369491577e-02 -9.927529096603393555e-02 -1.028987020254135132e-01 -1.052910834550857544e-01 -1.076834574341773987e-01 -1.100758388638496399e-01 -1.076932325959205627e-01 -1.025394350290298462e-01 -9.738563746213912964e-02 -9.354490041732788086e-02 -9.367318451404571533e-02 -9.380147606134414673e-02 -9.392976760864257812e-02 -9.382229298353195190e-02 -9.367784112691879272e-02 -9.353339672088623047e-02 -9.734462201595306396e-02 -1.054372861981391907e-01 -1.135299652814865112e-01 -1.203981041908264160e-01 -1.157412976026535034e-01 -1.110845059156417847e-01 -1.064276918768882751e-01 -1.039430275559425354e-01 -1.023375615477561951e-01 -1.007320880889892578e-01 -9.837422519922256470e-02 -9.447269141674041748e-02 -9.057113528251647949e-02 -8.666959404945373535e-02 -8.535851538181304932e-02 -8.420256525278091431e-02 -8.304662257432937622e-02 -8.009452372789382935e-02 -7.572730630636215210e-02 -7.136007398366928101e-02 -6.739215552806854248e-02 -6.530483812093734741e-02 -6.321752816438674927e-02 -6.113021820783615112e-02 -5.381697416305541992e-02 -4.512258991599082947e-02 -3.642820194363594055e-02 -2.865720354020595551e-02 -2.223280072212219238e-02 -1.580839790403842926e-02 -9.496659040451049805e-03 -8.057663217186927795e-03 -6.618666462600231171e-03 -5.179670173674821854e-03 7.633710629306733608e-05 7.494191639125347137e-03 1.491204649209976196e-02 2.219011448323726654e-02 2.905813977122306824e-02 3.592617064714431763e-02 4.279419779777526855e-02 4.294604063034057617e-02 4.209482297301292419e-02 4.124359786510467529e-02 4.324774071574211121e-02 4.827325046062469482e-02 5.329876020550727844e-02 5.810549110174179077e-02 6.097970902919769287e-02 6.385393440723419189e-02 6.672815233469009399e-02 6.518980115652084351e-02 6.191421300172805786e-02 5.863862484693527222e-02 5.449610203504562378e-02 4.861970618367195129e-02 4.274331033229827881e-02 3.686691820621490479e-02 4.249630868434906006e-02 4.874208569526672363e-02 5.498785525560379028e-02 5.871186405420303345e-02 6.049410998821258545e-02 6.227635219693183899e-02 6.485393643379211426e-02 7.103540003299713135e-02 7.721686363220214844e-02 8.339831978082656860e-02 8.039657771587371826e-02 7.505017518997192383e-02 6.970376521348953247e-02 6.686025857925415039e-02 6.758251786231994629e-02 6.830478459596633911e-02 6.907239556312561035e-02 7.140047103166580200e-02 7.372853904962539673e-02 7.605659961700439453e-02 7.669916003942489624e-02 7.641024887561798096e-02 7.612135261297225952e-02 7.885797321796417236e-02 9.021073579788208008e-02 1.015635058283805847e-01 1.129162758588790894e-01 1.142713278532028198e-01 1.142073497176170349e-01 1.141433790326118469e-01 1.143624112010002136e-01 1.148742213845252991e-01 1.153860315680503845e-01 1.163771227002143860e-01 1.213538125157356262e-01 1.263304948806762695e-01 1.313071846961975098e-01 1.312458068132400513e-01 1.292558163404464722e-01 1.272658109664916992e-01 1.244537606835365295e-01 1.200387328863143921e-01 1.156236827373504639e-01 1.112086400389671326e-01 1.211112141609191895e-01 1.316915601491928101e-01 1.422718912363052368e-01 1.497468948364257812e-01 1.548852026462554932e-01 1.600235253572463989e-01 1.633061170578002930e-01 1.584910601377487183e-01 1.536759883165359497e-01 1.488609313964843750e-01 1.540381759405136108e-01 1.616782844066619873e-01 1.693184226751327515e-01 1.765038371086120605e-01 1.830563545227050781e-01 1.896088719367980957e-01 1.959947496652603149e-01 1.976312100887298584e-01 1.992676407098770142e-01 2.009041011333465576e-01 2.097818702459335327e-01 2.225636690855026245e-01 2.353454828262329102e-01 2.463023960590362549e-01 2.522117793560028076e-01 2.581211924552917480e-01 2.640305757522583008e-01 2.750325202941894531e-01 2.867199778556823730e-01 2.984074354171752930e-01 3.131283223628997803e-01 3.309171199798583984e-01 3.487059175968170166e-01 3.667055070400238037e-01 3.863596916198730469e-01 4.060139060020446777e-01 4.256680905818939209e-01 4.465836584568023682e-01 4.679686427116394043e-01 4.893535375595092773e-01 5.150112509727478027e-01 5.487940907478332520e-01 5.825769901275634766e-01 6.163598895072937012e-01 6.470574736595153809e-01 6.776280999183654785e-01 7.081986665725708008e-01 7.382511496543884277e-01 7.679227590560913086e-01 7.975942492485046387e-01 8.279320001602172852e-01 8.610717654228210449e-01 8.942115306854248047e-01 9.273512959480285645e-01 9.496965408325195312e-01 9.694753289222717285e-01 9.892541170120239258e-01 1.000000000000000000e+00 9.984612464904785156e-01 9.969224929809570312e-01 9.950380921363830566e-01 9.847614169120788574e-01 9.744848608970642090e-01 9.642082452774047852e-01 9.542692899703979492e-01 9.445077180862426758e-01 9.347463250160217285e-01 9.252634048461914062e-01 9.165289402008056641e-01 9.077944755554199219e-01 8.990600705146789551e-01 8.907794952392578125e-01 8.825568556785583496e-01 8.743342161178588867e-01 8.640460371971130371e-01 8.517154455184936523e-01 8.393848538398742676e-01 8.278620243072509766e-01 8.223398327827453613e-01 8.168177008628845215e-01 8.112955093383789062e-01 7.966205477714538574e-01 7.786364555358886719e-01 7.606524229049682617e-01 7.440635561943054199e-01 7.300629019737243652e-01 7.160621285438537598e-01 7.020614743232727051e-01 6.901719570159912109e-01 6.783565282821655273e-01 6.665410399436950684e-01 6.625732183456420898e-01 6.642433404922485352e-01 6.659134626388549805e-01 6.659070253372192383e-01 6.590985655784606934e-01 6.522901654243469238e-01 6.454817056655883789e-01 6.391965150833129883e-01 6.330312490463256836e-01 6.268659830093383789e-01 6.220235228538513184e-01 6.189391613006591797e-01 6.158548593521118164e-01 6.127706766128540039e-01 6.096897125244140625e-01 6.066087484359741211e-01 6.035278439521789551e-01 5.962000489234924316e-01 5.866945385932922363e-01 5.771890282630920410e-01 5.670076012611389160e-01 5.550609230995178223e-01 5.431141257286071777e-01 5.311674475669860840e-01 5.202546715736389160e-01 5.094662308692932129e-01 4.986777603626251221e-01 4.878876507282257080e-01 4.770958423614501953e-01 4.663040339946746826e-01 4.561274647712707520e-01 4.502854049205780029e-01 4.444433748722076416e-01 4.386013150215148926e-01 4.300005435943603516e-01 4.204310178756713867e-01 4.108614921569824219e-01 4.029602706432342529e-01 3.980778753757476807e-01 3.931954801082611084e-01 3.883130848407745361e-01 3.792522549629211426e-01 3.700699806213378906e-01 3.608876466751098633e-01 3.534780740737915039e-01 3.473127782344818115e-01 3.411474823951721191e-01 3.350211977958679199e-01 3.290478587150573730e-01 3.230745196342468262e-01 3.171011209487915039e-01 3.192292451858520508e-01 3.231452405452728271e-01 3.270612955093383789e-01 3.274587988853454590e-01 3.232868611812591553e-01 3.191149532794952393e-01 3.150537908077239990e-01 3.130604028701782227e-01 3.110670447349548340e-01 3.090736865997314453e-01 3.065685331821441650e-01 3.038074374198913574e-01 3.010463416576385498e-01 2.972874641418457031e-01 2.909941971302032471e-01 2.847009599208831787e-01 2.784076929092407227e-01 2.803629636764526367e-01 2.832519710063934326e-01 2.861410379409790039e-01 2.867518663406372070e-01 2.852097153663635254e-01 2.836675345897674561e-01 2.815583348274230957e-01 2.756522893905639648e-01 2.697462737560272217e-01 2.638402283191680908e-01 2.610932290554046631e-01 2.594230771064758301e-01 2.577529549598693848e-01 2.570580840110778809e-01 2.580850720405578613e-01 2.591120600700378418e-01 2.601390480995178223e-01 2.548899352550506592e-01 2.494957149028778076e-01 2.441014945507049561e-01 2.436590343713760376e-01 2.466120570898056030e-01 2.495650798082351685e-01 2.497659325599670410e-01 2.395532727241516113e-01 2.293406426906585693e-01 2.191279977560043335e-01 2.192474454641342163e-01 2.215606868267059326e-01 2.238739281892776489e-01 2.235118448734283447e-01 2.197540700435638428e-01 2.159962952136993408e-01 2.121061235666275024e-01 2.060047984123229980e-01 1.999034583568572998e-01 1.938021481037139893e-01 1.831256747245788574e-01 1.702192872762680054e-01 1.573128998279571533e-01 1.466263383626937866e-01 1.414240598678588867e-01 1.362217813730239868e-01 1.310194879770278931e-01 1.270073205232620239e-01 1.231216043233871460e-01 1.192358806729316711e-01 1.168850436806678772e-01 1.159523576498031616e-01 1.150196418166160583e-01 1.135908216238021851e-01 1.089993491768836975e-01 1.044078618288040161e-01 9.981638193130493164e-02 9.222036600112915039e-02 8.363036066293716431e-02 7.504037022590637207e-02 6.774167716503143311e-02 6.266801059246063232e-02 5.759435147047042847e-02 5.252068862318992615e-02 4.633417353034019470e-02 4.012846946716308594e-02 3.392276540398597717e-02 2.576398104429244995e-02 1.629700511693954468e-02 6.830029189586639404e-03 -5.131422658450901508e-04 -8.765922393649816513e-05 3.378238470759242773e-04 7.633069180883467197e-04 1.638836693018674850e-03 2.606212627142667770e-03 3.573589026927947998e-03 2.663413528352975845e-03 -5.758769693784415722e-04 -3.815167350694537163e-03 -7.081027608364820480e-03 -1.074784807860851288e-02 -1.441466901451349258e-02 -1.808148995041847229e-02 -1.505100913345813751e-02 -8.839311078190803528e-03 -2.627612091600894928e-03 -2.083718572976067662e-04 -6.905616726726293564e-03 -1.360286306589841843e-02 -2.030010707676410675e-02 -2.478668466210365295e-02 -2.905357070267200470e-02 -3.332045674324035645e-02 -3.541300073266029358e-02 -3.554163128137588501e-02 -3.567025065422058105e-02 -3.607324883341789246e-02 -3.814440220594406128e-02 -4.021554812788963318e-02 -4.228669777512550354e-02 -4.749994352459907532e-02 -5.372147262096405029e-02 -5.994300544261932373e-02 -6.339565664529800415e-02 -6.219155341386795044e-02 -6.098745390772819519e-02 -5.978334695100784302e-02 -6.924676895141601562e-02 -7.883211225271224976e-02 -8.841744810342788696e-02 -9.372249245643615723e-02 -9.622733294963836670e-02 -9.873217344284057617e-02 -1.017142981290817261e-01 -1.063852459192276001e-01 -1.110561862587928772e-01 -1.157271340489387512e-01 -1.214617788791656494e-01 -1.274048388004302979e-01 -1.333478987216949463e-01 -1.368361711502075195e-01 -1.373479813337326050e-01 -1.378597915172576904e-01 -1.379319280385971069e-01 -1.319585442543029785e-01 -1.259851902723312378e-01 -1.200118064880371094e-01 -1.254993677139282227e-01 -1.362911760807037354e-01 -1.470829695463180542e-01 -1.564128100872039795e-01 -1.623222082853317261e-01 -1.682315915822982788e-01 -1.741409748792648315e-01 -1.737572997808456421e-01 -1.727909147739410400e-01 -1.718245446681976318e-01 -1.726857274770736694e-01 -1.751606017351150513e-01 -1.776354610919952393e-01 -1.805015802383422852e-01 -1.856399029493331909e-01 -1.907782107591629028e-01 -1.959165036678314209e-01 -1.997810006141662598e-01 -2.032492011785507202e-01 -2.067174017429351807e-01 -2.092971950769424438e-01 -2.104184627532958984e-01 -2.115397304296493530e-01 -2.126609981060028076e-01 -2.077522426843643188e-01 -2.028092443943023682e-01 -1.978662312030792236e-01 -1.943120807409286499e-01 -1.916452795267105103e-01 -1.889784783124923706e-01 -1.866822391748428345e-01 -1.856552511453628540e-01 -1.846282631158828735e-01 -1.836012750864028931e-01 -1.837364286184310913e-01 -1.840899884700775146e-01 -1.844435483217239380e-01 -1.837970614433288574e-01 -1.819653064012527466e-01 -1.801335662603378296e-01 -1.782100796699523926e-01 -1.751291155815124512e-01 -1.720481514930725098e-01 -1.689671725034713745e-01 -1.667263656854629517e-01 -1.648643165826797485e-01 -1.630022823810577393e-01 -1.618161648511886597e-01 -1.621697247028350830e-01 -1.625232845544815063e-01 -1.628768295049667358e-01 -1.614536046981811523e-01 -1.598777621984481812e-01 -1.583019196987152100e-01 -1.571580320596694946e-01 -1.563869416713714600e-01 -1.556158661842346191e-01 -1.548596620559692383e-01 -1.541862189769744873e-01 -1.535127907991409302e-01 -1.528393626213073730e-01 -1.518192440271377563e-01 -1.506945937871932983e-01 -1.495699584484100342e-01 -1.508889496326446533e-01 -1.561249047517776489e-01 -1.613608598709106445e-01 -1.665968149900436401e-01
1.717620491981506348e-01 1.655742079019546509e-01 1.593863517045974731e-01 1.531984955072402954e-01 1.505557149648666382e-01 1.501244753599166870e-01 1.496932506561279297e-01 1.465191841125488281e-01 1.342469006776809692e-01 1.219746321439743042e-01 1.097023487091064453e-01 1.053512543439865112e-01 1.024259552359580994e-01 9.950066357851028442e-02 9.978151321411132812e-02 1.037767902016639709e-01 1.077720820903778076e-01 1.103895679116249084e-01 9.696561843156814575e-02 8.354166150093078613e-02 7.011771202087402344e-02 6.227575242519378662e-02 5.688443779945373535e-02 5.149311944842338562e-02 4.908869415521621704e-02 5.330975726246833801e-02 5.753082036972045898e-02 6.175187602639198303e-02 5.982377380132675171e-02 5.740822851657867432e-02 5.499269068241119385e-02 4.648629575967788696e-02 3.284073248505592346e-02 1.919517479836940765e-02 6.549900863319635391e-03 -7.724119932390749454e-04 -8.094725199043750763e-03 -1.541703846305608749e-02 -1.293917279690504074e-02 -7.599940989166498184e-03 -2.260709647089242935e-03 -3.241690283175557852e-04 -3.713579149916768074e-03 -7.102988660335540771e-03 -1.049725152552127838e-02 -1.474551577121019363e-02 -1.899378374218940735e-02 -2.324204891920089722e-02 -2.535933256149291992e-02 -2.617865242063999176e-02 -2.699797227978706360e-02 -2.805621549487113953e-02 -2.988241985440254211e-02 -3.170862793922424316e-02 -3.353482857346534729e-02 -3.577826172113418579e-02 -3.809353709220886230e-02 -4.040880501270294189e-02 -4.477413743734359741e-02 -5.146122351288795471e-02 -5.814830586314201355e-02 -6.416666507720947266e-02 -6.296274811029434204e-02 -6.175883859395980835e-02 -6.055492162704467773e-02 -6.068638339638710022e-02 -6.138861179351806641e-02 -6.209083274006843567e-02 -6.398312002420425415e-02 -6.844678521156311035e-02 -7.291045784950256348e-02 -7.737412303686141968e-02 -7.303265482187271118e-02 -6.805082410573959351e-02 -6.306899338960647583e-02 -6.128457188606262207e-02 -6.213720142841339111e-02 -6.298982352018356323e-02 -6.362877041101455688e-02 -6.317722052335739136e-02 -6.272566318511962891e-02 -6.227410957217216492e-02 -6.358230859041213989e-02 -6.538783013820648193e-02 -6.719335168600082397e-02 -7.046661525964736938e-02 -7.598344236612319946e-02 -8.150026947259902954e-02 -8.700010180473327637e-02 -9.101220965385437012e-02 -9.502431750297546387e-02 -9.903642535209655762e-02 -1.036252379417419434e-01 -1.085569262504577637e-01 -1.134886369109153748e-01 -1.188625320792198181e-01 -1.256144791841506958e-01 -1.323664188385009766e-01 -1.391183733940124512e-01 -1.465329676866531372e-01 -1.540565639734268188e-01 -1.615801304578781128e-01 -1.629310250282287598e-01 -1.574478447437286377e-01 -1.519646644592285156e-01 -1.475092619657516479e-01 -1.533955931663513184e-01 -1.592819541692733765e-01 -1.651682853698730469e-01 -1.758232116699218750e-01 -1.884618401527404785e-01 -2.011004984378814697e-01 -2.098406702280044556e-01 -2.103735655546188354e-01 -2.109064608812332153e-01 -2.114393562078475952e-01 -2.163945883512496948e-01 -2.216428518295288086e-01 -2.268911302089691162e-01 -2.303458452224731445e-01 -2.323546856641769409e-01 -2.343635559082031250e-01 -2.368590831756591797e-01 -2.417392432689666748e-01 -2.466194033622741699e-01 -2.514995634555816650e-01 -2.538605630397796631e-01 -2.555328607559204102e-01 -2.572051584720611572e-01 -2.542774379253387451e-01 -2.444820553064346313e-01 -2.346866428852081299e-01 -2.250238358974456787e-01 -2.230500429868698120e-01 -2.210762351751327515e-01 -2.191024422645568848e-01 -2.229475080966949463e-01 -2.301695644855499268e-01 -2.373916506767272949e-01 -2.432341277599334717e-01 -2.449064105749130249e-01 -2.465787231922149658e-01 -2.482510209083557129e-01 -2.457018494606018066e-01 -2.424904555082321167e-01 -2.392790913581848145e-01 -2.393120229244232178e-01 -2.428564578294754028e-01 -2.464009076356887817e-01 -2.502342164516448975e-01 -2.567867040634155273e-01 -2.633391320705413818e-01 -2.698916196823120117e-01 -2.740656733512878418e-01 -2.772770524024963379e-01 -2.804884016513824463e-01 -2.830851674079895020e-01 -2.844209074974060059e-01 -2.857566475868225098e-01 -2.870923578739166260e-01 -2.879253327846527100e-01 -2.887281477451324463e-01 -2.895309925079345703e-01 -2.855100035667419434e-01 -2.776884138584136963e-01 -2.698668539524078369e-01 -2.627471089363098145e-01 -2.589327096939086914e-01 -2.551183402538299561e-01 -2.513039410114288330e-01 -2.473869770765304565e-01 -2.434428930282592773e-01 -2.394987642765045166e-01 -2.341128885746002197e-01 -2.266243547201156616e-01 -2.191358208656311035e-01 -2.116495072841644287e-01 -2.042591571807861328e-01 -1.968687921762466431e-01 -1.894784271717071533e-01 -1.854185163974761963e-01 -1.832448840141296387e-01 -1.810712516307830811e-01 -1.783708333969116211e-01 -1.741252392530441284e-01 -1.698796451091766357e-01 -1.656340360641479492e-01 -1.643563807010650635e-01 -1.635219901800155640e-01 -1.626875996589660645e-01 -1.597733348608016968e-01 -1.546582728624343872e-01 -1.495432108640670776e-01 -1.443532854318618774e-01 -1.385020017623901367e-01 -1.326507180929183960e-01 -1.267994195222854614e-01 -1.229026988148689270e-01 -1.197754591703414917e-01 -1.166482269763946533e-01 -1.127021387219429016e-01 -1.071183532476425171e-01 -1.015345603227615356e-01 -9.595077484846115112e-02 -8.863762021064758301e-02 -8.123183995485305786e-02 -7.382604479789733887e-02 -6.951829791069030762e-02 -6.759603321552276611e-02 -6.567376852035522461e-02 -6.256821006536483765e-02 -5.410084500908851624e-02 -4.563347995281219482e-02 -3.716611489653587341e-02 -3.082296624779701233e-02 -2.502216212451457977e-02 -1.922135800123214722e-02 -1.336271874606609344e-02 -7.421680260449647903e-03 -1.480643288232386112e-03 4.473734181374311447e-03 1.088701095432043076e-02 1.730028726160526276e-02 2.371356636285781860e-02 3.204728290438652039e-02 4.144229739904403687e-02 5.083731189370155334e-02 5.638299509882926941e-02 5.096643418073654175e-02 4.554987698793411255e-02 4.013331234455108643e-02 4.416685178875923157e-02 4.954169318079948425e-02 5.491653084754943848e-02 6.435455381870269775e-02 7.799587398767471313e-02 9.163718670606613159e-02 1.038177534937858582e-01 1.038510650396347046e-01 1.038843691349029541e-01 1.039176806807518005e-01 1.114834025502204895e-01 1.219326257705688477e-01 1.323818564414978027e-01 1.415897756814956665e-01 1.483771204948425293e-01 1.551644951105117798e-01 1.619518250226974487e-01 1.666303277015686035e-01 1.712089627981185913e-01 1.757876276969909668e-01 1.803302913904190063e-01 1.848458349704742432e-01 1.893613934516906738e-01 1.940880715847015381e-01 1.997360289096832275e-01 2.053839564323425293e-01 2.110319137573242188e-01 2.221025824546813965e-01 2.345098555088043213e-01 2.469170987606048584e-01 2.543320655822753906e-01 2.547983527183532715e-01 2.552646398544311523e-01 2.558919489383697510e-01 2.611086666584014893e-01 2.663253843784332275e-01 2.715421020984649658e-01 2.814488708972930908e-01 2.938841879367828369e-01 3.063195049762725830e-01 3.190042972564697266e-01 3.323791623115539551e-01 3.457539975643157959e-01 3.591288924217224121e-01 3.703222870826721191e-01 3.812220394611358643e-01 3.921217322349548340e-01 4.014928340911865234e-01 4.093179404735565186e-01 4.171430170536041260e-01 4.260333180427551270e-01 4.432857036590576172e-01 4.605380594730377197e-01 4.777904152870178223e-01 4.986480176448822021e-01 5.208471417427062988e-01 5.430462956428527832e-01 5.649699568748474121e-01 5.863697528839111328e-01 6.077696084976196289e-01 6.291693449020385742e-01 6.662368178367614746e-01 7.039493918418884277e-01 7.416619062423706055e-01 7.749055624008178711e-01 8.048632144927978516e-01 8.348207473754882812e-01 8.640591502189636230e-01 8.902724981307983398e-01 9.164859056472778320e-01 9.426992535591125488e-01 9.611318707466125488e-01 9.777146577835083008e-01 9.942973852157592773e-01 1.000000000000000000e+00 9.909057617187500000e-01 9.818115830421447754e-01 9.727174043655395508e-01 9.636231660842895508e-01 9.545290470123291016e-01 9.454348087310791016e-01 9.376548528671264648e-01 9.305659532546997070e-01 9.234771132469177246e-01 9.175490736961364746e-01 9.147409200668334961e-01 9.119327068328857422e-01 9.091244339942932129e-01 8.894709944725036621e-01 8.676714301109313965e-01 8.458719849586486816e-01 8.307307362556457520e-01 8.221729397773742676e-01 8.136151432991027832e-01 8.045173883438110352e-01 7.914090156555175781e-01 7.783005237579345703e-01 7.651921510696411133e-01 7.502194643020629883e-01 7.345728278160095215e-01 7.189261317253112793e-01 7.035606503486633301e-01 6.887168288230895996e-01 6.738730669021606445e-01 6.590291857719421387e-01 6.448289155960083008e-01 6.306511759757995605e-01 6.164734363555908203e-01 6.071227192878723145e-01 6.012398600578308105e-01 5.953570604324340820e-01 5.879927277565002441e-01 5.746178030967712402e-01 5.612429976463317871e-01 5.478680729866027832e-01 5.337316989898681641e-01 5.194207429885864258e-01 5.051097869873046875e-01 4.911149740219116211e-01 4.775403141975402832e-01 4.639655649662017822e-01 4.502972364425659180e-01 4.346505701541900635e-01 4.190039038658142090e-01 4.033572375774383545e-01 3.937219679355621338e-01 3.871695101261138916e-01 3.806170225143432617e-01 3.727873265743255615e-01 3.616211712360382080e-01 3.504550158977508545e-01 3.392888009548187256e-01 3.315838873386383057e-01 3.242951929569244385e-01 3.170065283775329590e-01 3.081865310668945312e-01 2.978862822055816650e-01 2.875860631465911865e-01 2.757070958614349365e-01 2.527051270008087158e-01 2.297031283378601074e-01 2.067011445760726929e-01 1.979520618915557861e-01 1.942078024148941040e-01 1.904635280370712280e-01 1.866356879472732544e-01 1.826565116643905640e-01 1.786773651838302612e-01 1.746982038021087646e-01 1.683172434568405151e-01 1.618664562702178955e-01 1.554156690835952759e-01 1.473519355058670044e-01 1.381560415029525757e-01 1.289601773023605347e-01 1.175442561507225037e-01 9.743320941925048828e-02 7.732217013835906982e-02 5.721113458275794983e-02 4.632736742496490479e-02 3.747997060418128967e-02 2.863257005810737610e-02 1.625429838895797729e-02 -7.095274631865322590e-04 -1.767335273325443268e-02 -3.427783399820327759e-02 -4.417453706264495850e-02 -5.407124385237693787e-02 -6.396794319152832031e-02 -7.461140304803848267e-02 -8.562822639942169189e-02 -9.664504975080490112e-02 -1.068355292081832886e-01 -1.149270609021186829e-01 -1.230186000466346741e-01 -1.311101168394088745e-01 -1.431351900100708008e-01 -1.556055396795272827e-01 -1.680759191513061523e-01 -1.834337860345840454e-01 -2.015205472707748413e-01 -2.196072936058044434e-01 -2.374120652675628662e-01 -2.533286809921264648e-01 -2.692452967166900635e-01 -2.851619124412536621e-01 -3.032721579074859619e-01 -3.221302032470703125e-01 -3.409882187843322754e-01 -3.541633784770965576e-01 -3.573046326637268066e-01 -3.604458868503570557e-01 -3.635871410369873047e-01 -3.716319203376770020e-01 -3.797900676727294922e-01 -3.879482150077819824e-01 -3.928140997886657715e-01 -3.954224586486816406e-01 -3.980308473110198975e-01 -4.006252586841583252e-01 -4.031670391559600830e-01 -4.057087600231170654e-01 -4.082505106925964355e-01 -4.201126694679260254e-01 -4.339538216590881348e-01 -4.477949738502502441e-01 -4.573334455490112305e-01 -4.614107310771942139e-01 -4.654880464076995850e-01 -4.695768952369689941e-01 -4.738575816154479980e-01 -4.781381785869598389e-01 -4.824188947677612305e-01 -4.849906563758850098e-01 -4.867295920848846436e-01 -4.884684681892395020e-01 -4.921721518039703369e-01 -5.007299780845642090e-01 -5.092877745628356934e-01 -5.178455710411071777e-01 -5.235036611557006836e-01 -5.288535952568054199e-01 -5.342035293579101562e-01 -5.367034673690795898e-01 -5.365702509880065918e-01 -5.364370346069335938e-01 -5.365937948226928711e-01 -5.385991334915161133e-01 -5.406044721603393555e-01 -5.426098704338073730e-01 -5.407980680465698242e-01 -5.377234220504760742e-01 -5.346487760543823242e-01 -5.317208766937255859e-01 -5.290458798408508301e-01 -5.263709425926208496e-01 -5.236959457397460938e-01 -5.232577323913574219e-01 -5.228580236434936523e-01 -5.224583745002746582e-01 -5.221363902091979980e-01 -5.218664407730102539e-01 -5.215964913368225098e-01 -5.212414860725402832e-01 -5.205754041671752930e-01 -5.199092626571655273e-01 -5.192431211471557617e-01 -5.173512101173400879e-01 -5.152091383934020996e-01 -5.130670666694641113e-01 -5.074636936187744141e-01 -4.975666999816894531e-01 -4.876696467399597168e-01 -4.781632125377655029e-01 -4.745521843433380127e-01 -4.709410965442657471e-01 -4.673300683498382568e-01 -4.624949991703033447e-01 -4.570783972740173340e-01 -4.516618847846984863e-01 -4.475224614143371582e-01 -4.464531540870666504e-01 -4.453839063644409180e-01 -4.443145692348480225e-01 -4.395365715026855469e-01 -4.343899786472320557e-01 -4.292433261871337891e-01 -4.250085353851318359e-01 -4.215973615646362305e-01 -4.181861281394958496e-01 -4.159648418426513672e-01 -4.209782183170318604e-01 -4.259915947914123535e-01 -4.310050010681152344e-01 -4.310100078582763672e-01 -4.294078350067138672e-01 -4.278056323528289795e-01 -4.238085448741912842e-01 -4.157836139202117920e-01 -4.077586829662322998e-01 -3.997337520122528076e-01 -3.941560387611389160e-01 -3.886062502861022949e-01 -3.830564320087432861e-01 -3.749592006206512451e-01 -3.651953637599945068e-01 -3.554315268993377686e-01 -3.461543619632720947e-01 -3.385992050170898438e-01 -3.310441076755523682e-01 -3.234889209270477295e-01 -3.093908131122589111e-01 -2.940105497837066650e-01 -2.786303460597991943e-01 -2.677534520626068115e-01 -2.623369097709655762e-01 -2.569203376770019531e-01 -2.512499392032623291e-01 -2.420890927314758301e-01 -2.329282760620117188e-01 -2.237674593925476074e-01 -2.105155438184738159e-01 -1.953702121973037720e-01 -1.802248656749725342e-01 -1.658101677894592285e-01 -1.531049460172653198e-01 -1.403996795415878296e-01 -1.276944279670715332e-01 -1.196242272853851318e-01 -1.119831949472427368e-01 -1.043421626091003418e-01 -9.398056566715240479e-02 -8.121675997972488403e-02 -6.845296919345855713e-02 -5.758493021130561829e-02 -5.772691965103149414e-02 -5.786890909075737000e-02 -5.801089480519294739e-02 -4.709208011627197266e-02 -3.273213282227516174e-02 -1.837218366563320160e-02 -5.034164525568485260e-03 6.626059766858816147e-03 1.828628405928611755e-02 2.994650788605213165e-02 4.714217036962509155e-02 6.436929106712341309e-02 8.159640431404113770e-02 8.862822502851486206e-02 8.914639055728912354e-02 8.966455608606338501e-02 9.263484925031661987e-02 1.040036752820014954e-01 1.153724789619445801e-01 1.267413049936294556e-01 1.377152353525161743e-01 1.486149579286575317e-01 1.595146954059600830e-01 1.664660573005676270e-01 1.687378585338592529e-01 1.710096597671508789e-01 1.724958419799804688e-01 1.640712618827819824e-01 1.556466668844223022e-01 1.472220718860626221e-01 1.488669067621231079e-01 1.550512760877609253e-01 1.612356156110763550e-01 1.645342111587524414e-01 1.612597256898880005e-01 1.579852551221847534e-01 1.547107696533203125e-01 1.464772373437881470e-01 1.378177404403686523e-01 1.291582584381103516e-01 1.268325001001358032e-01 1.299737542867660522e-01 1.331150084733963013e-01 1.347162872552871704e-01 1.277620494365692139e-01 1.208078116178512573e-01 1.138535737991333008e-01 1.129363551735877991e-01 1.138391122221946716e-01 1.147418767213821411e-01 1.151052117347717285e-01 1.146038621664047241e-01 1.141025274991989136e-01 1.136011928319931030e-01
4.648009687662124634e-02 4.857413843274116516e-02 5.066817626357078552e-02 3.684677556157112122e-02 2.275284752249717712e-02 2.557349018752574921e-02 2.898348681628704071e-02 3.634735941886901855e-02 4.392154887318611145e-02 2.887422591447830200e-02 1.219358295202255249e-02 1.965098641812801361e-02 2.932696044445037842e-02 3.197903558611869812e-02 3.384190797805786133e-02 4.449112340807914734e-02 5.631409212946891785e-02 6.074371933937072754e-02 6.402263790369033813e-02 5.629035457968711853e-02 4.659177735447883606e-02 2.736104093492031097e-02 6.200714968144893646e-03 4.256176762282848358e-04 -1.852837041951715946e-03 -3.813543298747390509e-04 2.039479324594140053e-03 -3.398440312594175339e-03 -1.103816553950309753e-02 -7.567386608570814133e-03 -6.704608094878494740e-04 1.204354595392942429e-02 2.672278322279453278e-02 2.770739048719406128e-02 2.364328876137733459e-02 7.463671732693910599e-03 -1.357358135282993317e-02 -2.237377502024173737e-02 -2.585350908339023590e-02 -2.713915146887302399e-02 -2.739291451871395111e-02 -2.347032912075519562e-02 -1.742776855826377869e-02 -1.173860393464565277e-02 -6.242702715098857880e-03 1.996330451220273972e-03 1.184897031635046005e-02 1.539054606109857559e-02 1.494435966014862061e-02 2.309922873973846436e-02 3.708532080054283142e-02 4.782181605696678162e-02 5.619668215513229370e-02 4.972136393189430237e-02 3.168601915240287781e-02 2.044007368385791779e-02 1.485196687281131744e-02 1.601014472544193268e-02 2.318411879241466522e-02 3.188279271125793457e-02 4.203594475984573364e-02 4.768186807632446289e-02 4.872855916619300842e-02 4.648519307374954224e-02 4.065054655075073242e-02 3.840205818414688110e-02 4.034177213907241821e-02 3.915108367800712585e-02 3.404738754034042358e-02 2.187047339975833893e-02 2.254773862659931183e-04 -2.314295060932636261e-02 -4.898351430892944336e-02 -6.542080640792846680e-02 -6.739151477813720703e-02 -6.906004250049591064e-02 -7.022941857576370239e-02 -6.862050294876098633e-02 -6.207816302776336670e-02 -5.590039864182472229e-02 -5.041960254311561584e-02 -4.332235082983970642e-02 -3.289218619465827942e-02 -2.307843975722789764e-02 -1.463822554796934128e-02 -3.819179488345980644e-03 1.274187769740819931e-02 2.166381664574146271e-02 1.055636908859014511e-02 2.951250062324106693e-04 -7.548387162387371063e-03 -9.956173598766326904e-03 4.622681997716426849e-03 1.895667240023612976e-02 3.245009109377861023e-02 4.363446682691574097e-02 4.606686159968376160e-02 4.863817244768142700e-02 5.179440602660179138e-02 5.461633950471878052e-02 5.586320534348487854e-02 5.572630837559700012e-02 4.822896420955657959e-02 3.869662433862686157e-02 1.680896803736686707e-02 -4.694170318543910980e-03 -2.349532768130302429e-02 -3.992242366075515747e-02 -3.668935224413871765e-02 -3.324008360505104065e-02 -2.762885764241218567e-02 -2.093709446489810944e-02 -7.386212237179279327e-04 1.868835277855396271e-02 2.540826238691806793e-02 3.213096410036087036e-02 3.891996666789054871e-02 4.583379253745079041e-02 5.791891366243362427e-02 7.002217322587966919e-02 8.480119705200195312e-02 9.958022087812423706e-02 8.924490213394165039e-02 7.865331321954727173e-02 7.516233623027801514e-02 7.186792045831680298e-02 7.425525784492492676e-02 7.690266519784927368e-02 7.871179282665252686e-02 8.046683669090270996e-02 7.750685513019561768e-02 7.415110617876052856e-02 8.200547844171524048e-02 9.102670103311538696e-02 9.312417358160018921e-02 9.435619413852691650e-02 9.558765590190887451e-02 9.681902080774307251e-02 9.847173094749450684e-02 1.001957803964614868e-01 8.422461152076721191e-02 6.484231352806091309e-02 4.669976234436035156e-02 2.882649004459381104e-02 2.814822830259799957e-02 3.164281323552131653e-02 3.216584026813507080e-02 3.188882768154144287e-02 3.077489882707595825e-02 2.941245213150978088e-02 2.608787268400192261e-02 2.212385833263397217e-02 2.561222575604915619e-02 3.175487369298934937e-02 2.849090099334716797e-02 2.157857082784175873e-02 4.065341781824827194e-03 -1.791141927242279053e-02 -3.724436834454536438e-02 -5.537204816937446594e-02 -6.471611559391021729e-02 -6.973457336425781250e-02 -6.460676342248916626e-02 -5.409201234579086304e-02 -4.934762418270111084e-02 -4.790058359503746033e-02 -5.159401521086692810e-02 -5.844435840845108032e-02 -6.098080053925514221e-02 -6.067344173789024353e-02 -6.446037441492080688e-02 -7.114154100418090820e-02 -7.766508311033248901e-02 -8.406924456357955933e-02 -8.491400629281997681e-02 -8.125025033950805664e-02 -8.159191161394119263e-02 -8.541000634431838989e-02 -8.721619844436645508e-02 -8.715420961380004883e-02 -8.469829708337783813e-02 -7.986450195312500000e-02 -7.273901998996734619e-02 -6.317863613367080688e-02 -5.250886082649230957e-02 -4.057806730270385742e-02 -3.130041807889938354e-02 -2.525011263787746429e-02 -1.970799453556537628e-02 -1.482771523296833038e-02 -8.162211626768112183e-03 9.939661249518394470e-04 4.953296855092048645e-03 1.139193889684975147e-03 9.237672202289104462e-04 6.485163234174251556e-03 1.903271116316318512e-02 4.362976551055908203e-02 6.256803125143051147e-02 7.100488245487213135e-02 7.958530634641647339e-02 8.845285326242446899e-02 9.552728384733200073e-02 9.872936457395553589e-02 1.024296954274177551e-01 1.072944700717926025e-01 1.115584149956703186e-01 1.142988130450248718e-01 1.159825772047042847e-01 1.147505715489387512e-01 1.138945370912551880e-01 1.141715422272682190e-01 1.184611171483993530e-01 1.360095888376235962e-01 1.518345177173614502e-01 1.613845676183700562e-01 1.700405627489089966e-01 1.750900298357009888e-01 1.807100474834442139e-01 1.888976693153381348e-01 1.960593909025192261e-01 1.980288028717041016e-01 1.986388564109802246e-01 1.914327442646026611e-01 1.850194036960601807e-01 1.838506609201431274e-01 1.822376847267150879e-01 1.771882176399230957e-01 1.734558641910552979e-01 1.818952858448028564e-01 1.896971017122268677e-01 1.902459710836410522e-01 1.906535476446151733e-01 1.889940500259399414e-01 1.872387230396270752e-01 1.835452616214752197e-01 1.800122261047363281e-01 1.816135942935943604e-01 1.831685155630111694e-01 1.813217997550964355e-01 1.794750541448593140e-01 1.687861233949661255e-01 1.580673307180404663e-01 1.376092880964279175e-01 1.169504150748252869e-01 9.172445535659790039e-02 6.632284820079803467e-02 5.497678369283676147e-02 4.443103447556495667e-02 2.950801700353622437e-02 1.425193902105093002e-02 -1.572571694850921631e-02 -4.711578041315078735e-02 -7.199854403734207153e-02 -9.612294286489486694e-02 -1.091396361589431763e-01 -1.206242442131042480e-01 -1.376534253358840942e-01 -1.555706262588500977e-01 -1.824438571929931641e-01 -2.109584361314773560e-01 -2.422755211591720581e-01 -2.741736173629760742e-01 -2.935805022716522217e-01 -3.100848793983459473e-01 -3.311865031719207764e-01 -3.534764647483825684e-01 -3.751938641071319580e-01 -3.967476785182952881e-01 -4.218637645244598389e-01 -4.480990171432495117e-01 -4.630573987960815430e-01 -4.741378128528594971e-01 -4.680258631706237793e-01 -4.554667770862579346e-01 -4.466647505760192871e-01 -4.393940567970275879e-01 -4.397326111793518066e-01 -4.434325397014617920e-01 -4.381259381771087646e-01 -4.285178184509277344e-01 -4.044426977634429932e-01 -3.729126155376434326e-01 -3.338581323623657227e-01 -2.906278073787689209e-01 -2.521045207977294922e-01 -2.163902670145034790e-01 -1.806366592645645142e-01 -1.448578387498855591e-01 -9.870249032974243164e-02 -4.541327804327011108e-02 9.356330148875713348e-03 6.521675735712051392e-02 1.223988085985183716e-01 1.806238293647766113e-01 2.358273863792419434e-01 2.884786128997802734e-01 3.443315625190734863e-01 4.030783176422119141e-01 4.670842885971069336e-01 5.361753106117248535e-01 5.984259247779846191e-01 6.536018848419189453e-01 7.115828394889831543e-01 7.726670503616333008e-01 8.265337944030761719e-01 8.718562126159667969e-01 9.057720899581909180e-01 9.252337813377380371e-01 9.504426717758178711e-01 9.834513664245605469e-01 1.000000000000000000e+00 9.926065802574157715e-01 9.807897210121154785e-01 9.620705246925354004e-01 9.482310414314270020e-01 9.425681829452514648e-01 9.377833604812622070e-01 9.345805644989013672e-01 9.309584498405456543e-01 9.265224337577819824e-01 9.143639206886291504e-01 8.860366344451904297e-01 8.565776348114013672e-01 8.245568275451660156e-01 7.922518253326416016e-01 7.592495679855346680e-01 7.239614725112915039e-01 6.825779080390930176e-01 6.426450014114379883e-01 6.069307923316955566e-01 5.713925361633300781e-01 5.364143848419189453e-01 5.022024512290954590e-01 4.706724286079406738e-01 4.398757517337799072e-01 4.119164645671844482e-01 3.845610916614532471e-01 3.598045408725738525e-01 3.347951769828796387e-01 3.085663914680480957e-01 2.838817834854125977e-01 2.676227986812591553e-01 2.508967220783233643e-01 2.312541902065277100e-01 2.110591083765029907e-01 1.868578791618347168e-01 1.646361052989959717e-01 1.593993902206420898e-01 1.536940783262252808e-01 1.431044191122055054e-01 1.334287971258163452e-01 1.357662826776504517e-01 1.374869495630264282e-01 1.283753365278244019e-01 1.193628385663032532e-01 1.129276901483535767e-01 1.067600101232528687e-01 1.135645061731338501e-01 1.203374862670898438e-01 1.177817657589912415e-01 1.152260378003120422e-01 1.077799573540687561e-01 1.002671197056770325e-01 9.795001149177551270e-02 9.579527378082275391e-02 9.234908223152160645e-02 8.883899450302124023e-02 1.000848039984703064e-01 1.123390942811965942e-01 1.178289130330085754e-01 1.227240487933158875e-01 1.187289282679557800e-01 1.137717962265014648e-01 1.186031773686408997e-01 1.246999725699424744e-01 1.298594623804092407e-01 1.348772943019866943e-01 1.436458975076675415e-01 1.530668139457702637e-01 1.522595137357711792e-01 1.494312882423400879e-01 1.545594036579132080e-01 1.614556014537811279e-01 1.703232228755950928e-01 1.796795725822448730e-01 2.104434818029403687e-01 2.470875382423400879e-01 2.767769992351531982e-01 3.043617308139801025e-01 3.075354993343353271e-01 3.026087284088134766e-01 3.001228272914886475e-01 2.985214591026306152e-01 3.080480396747589111e-01 3.219631016254425049e-01 3.269107341766357422e-01 3.280213773250579834e-01 3.383075296878814697e-01 3.528424799442291260e-01 3.554705083370208740e-01 3.521451354026794434e-01 3.520212769508361816e-01 3.536226451396942139e-01 3.600552380084991455e-01 3.692888915538787842e-01 3.724551200866699219e-01 3.718417584896087646e-01 3.646571934223175049e-01 3.530795872211456299e-01 3.425062298774719238e-01 3.326527178287506104e-01 3.248883783817291260e-01 3.187282979488372803e-01 3.089216649532318115e-01 2.961172163486480713e-01 2.851437032222747803e-01 2.757808566093444824e-01 2.620106041431427002e-01 2.440921366214752197e-01 2.405953407287597656e-01 2.516176104545593262e-01 2.595278024673461914e-01 2.640865147113800049e-01 2.628636956214904785e-01 2.549795806407928467e-01 2.467658072710037231e-01 2.381455898284912109e-01 2.265532463788986206e-01 2.110368311405181885e-01 2.033984512090682983e-01 2.069046646356582642e-01 2.053492367267608643e-01 1.961155831813812256e-01 1.879825294017791748e-01 1.816416531801223755e-01 1.791280806064605713e-01 1.833122968673706055e-01 1.849571019411087036e-01 1.818189471960067749e-01 1.814229041337966919e-01 1.865950524806976318e-01 1.867346167564392090e-01 1.758350133895874023e-01 1.637128889560699463e-01 1.486871987581253052e-01 1.375159472227096558e-01 1.362826377153396606e-01 1.310067027807235718e-01 1.143803074955940247e-01 9.897994250059127808e-02 8.734164386987686157e-02 8.084950596094131470e-02 9.168774634599685669e-02 1.046028658747673035e-01 1.252320259809494019e-01 1.425664871931076050e-01 1.463245302438735962e-01 1.470544785261154175e-01 1.338439136743545532e-01 1.217731013894081116e-01 1.156149581074714661e-01 1.093364953994750977e-01 1.023473292589187622e-01 9.503115713596343994e-02 8.548626303672790527e-02 7.538203895092010498e-02 6.080318242311477661e-02 4.683532938361167908e-02 3.873747214674949646e-02 3.130842745304107666e-02 3.184695169329643250e-02 3.376729413866996765e-02 5.710586160421371460e-02 7.944715023040771484e-02 8.000181615352630615e-02 8.035409450531005859e-02 7.339526712894439697e-02 6.646693497896194458e-02 6.252616643905639648e-02 5.858539417386054993e-02 5.320668593049049377e-02 4.781822860240936279e-02 3.408710658550262451e-02 2.015460655093193054e-02 1.076498720794916153e-02 1.566644874401390553e-03 7.020081859081983566e-03 1.336309034377336502e-02 2.217875421047210693e-02 3.119223006069660187e-02 4.064654558897018433e-02 5.014494806528091431e-02 5.373734980821609497e-02 5.661657825112342834e-02 5.155716836452484131e-02 4.536803439259529114e-02 3.423588350415229797e-02 2.228958904743194580e-02 1.738958619534969330e-02 1.381428819149732590e-02 1.665217615664005280e-02 2.085123397409915924e-02 2.100383490324020386e-02 2.019540593028068542e-02 3.035634011030197144e-02 4.341132193803787231e-02 5.871950089931488037e-02 7.468404620885848999e-02 9.031008929014205933e-02 1.058278083801269531e-01 1.265666931867599487e-01 1.491329818964004517e-01 1.659320741891860962e-01 1.805315911769866943e-01 1.858537495136260986e-01 1.873324513435363770e-01 1.923365443944931030e-01 1.989228129386901855e-01 1.912860274314880371e-01 1.767510771751403809e-01 1.885392665863037109e-01 2.140965014696121216e-01 2.275173962116241455e-01 2.341036647558212280e-01 2.492851316928863525e-01 2.696702182292938232e-01 2.777750492095947266e-01 2.778977453708648682e-01 2.833203673362731934e-01 2.924378216266632080e-01 2.938675880432128906e-01 2.895542383193969727e-01 2.726172506809234619e-01 2.455813437700271606e-01 2.169244140386581421e-01 1.868795156478881836e-01 1.646729260683059692e-01 1.496472209692001343e-01 1.464399993419647217e-01 1.548148691654205322e-01 1.617143899202346802e-01 1.670673042535781860e-01 1.627289652824401855e-01 1.475224643945693970e-01 1.303820759057998657e-01 1.109210103750228882e-01 9.991069138050079346e-02 9.975636750459671021e-02 9.147711843252182007e-02 7.201799005270004272e-02 5.064152181148529053e-02 2.643699571490287781e-02 -3.874685498885810375e-04 -3.135826811194419861e-02 -5.466714128851890564e-02 -6.495071947574615479e-02 -6.790328025817871094e-02 -5.745051428675651550e-02 -4.989518970251083374e-02 -4.804781451821327209e-02 -4.713110625743865967e-02 -4.819329828023910522e-02 -5.482093244791030884e-02 -7.424907386302947998e-02 -9.508704394102096558e-02 -1.194413155317306519e-01 -1.426272988319396973e-01 -1.626443266868591309e-01 -1.828766167163848877e-01 -2.037459611892700195e-01 -2.174472957849502563e-01 -2.079036831855773926e-01 -1.972140073776245117e-01 -1.824336796998977661e-01 -1.673676967620849609e-01 -1.511732786893844604e-01 -1.334395557641983032e-01 -1.089328974485397339e-01 -8.561547100543975830e-02 -6.817289441823959351e-02 -5.259876698255538940e-02 -4.748796671628952026e-02 -4.274823889136314392e-02 -4.039268940687179565e-02 -3.784484788775444031e-02 -3.385758772492408752e-02 -3.097905404865741730e-02 -3.796822577714920044e-02 -4.365184530615806580e-02 -3.513104468584060669e-02 -2.548592910170555115e-02 -2.689917455427348614e-04 2.423068322241306305e-02 3.524586558341979980e-02 4.590363800525665283e-02 4.630397632718086243e-02 4.676833376288414001e-02 5.097126588225364685e-02 5.517419800162315369e-02
[truncated: 2,800,065 more chars]
